# Supplementary material for: A CYC–RAD–DIV–DRIF interaction likely pre-dates the origin of floral monosymmetry in Lamiales
Source: EvoDevo. 2022 Jan 29;13:3. doi: 10.1186/s13227-021-00187-w (PMC8801154; doi:10.1186/s13227-021-00187-w)
Supplement: Supplementary file 2 — Additional file 2: Alignment and command block for Bayesian phylogenetic analysis of RAD and DIV genes used in Additional file 1: Fig. S1. [file 13227_2021_187_MOESM2_ESM.nex]

#NEXUS
BEGIN DATA;
	DIMENSIONS NTAX=238 NCHAR=634;
	FORMAT DATATYPE = DNA GAP = - MISSING = ?;
	MATRIX
	Anarrhinum_bellidifolium_RAD_MW464170 ------------------------------------------------------------------------------------------------------------------------------------------------------------------------------------------------------------------------------------------------------------------------------------------------GAC------------ACCCCC---GACCGT---TGGACCAACGTGGCGAGGGCCGTG----------------…
	Antirrhinum_majus_RAD_gi_61652984_Am08g05060_T01 ------------------------------------------------------------ATGGCT------------------------------------------------------------------------TCGACT---------------------------------------CGTGGTTCTGGC---------------------CGCCCTTGGTCCGCCAAGGAGAACAAAGCCTTCGAAAGAGCATTGGCG------GTTTACGAC------AAAGAC------------ACCCCA---GACCGT---TGGGCTAACGTGGCTAGGGCCGTG-----…
	Linaria_vulgaris_RAD_MW464171 ---------------------------------------------------------------------------------------------------------------------------------------------------------------------------------------------------------------------------------------------------------------GCATTGGCG------GTTTACGAT------AAAGAC------------ACCCCT---GATCGT---TGGGCTAATGTGGCTAGGGCTGTG------------------------…
	Boea_hygrometrica_RADlike3_sc_KQ991027_1__KQ991027_1_ ------------------------------------------------------------ATGGCG------------------------------------------------------------------------TCGACC------TCG---------------------ATGACA---CGTAGCTCAGGC---------------------AGCACATGGACTGCCAAGGAGAACAAGGCGTTCGAAAAGGCGTTGGCG------GTGTTCGAC------AAGGAC------------ACACCG---GATCGT---TGGGCGAACGTGGCGAAGACCGTC…
	Sesamum_indicum_RADlike2_XP_011088399_1 ------------------------------------------------------------ATGGCA------------------------------------------------------------------------TCAAGC------TCG---------------------ATGAGC---CGTGGAGCAGGC---------------------AGCACTTGGACTGCCCAAGAAAACAAAGCCTTTGAGAGGGCTCTAGCC------ATTTTCGAC------AAGGAC------------ACCCCG---GACCGA---TGGGCCAATGTGGCCAGGGCCGTG--------------…
	Sesamum_indicum_RADlike1_XP_011092800_1 ------------------------------------------------------------ATGGCG------------------------------------------------------------------------TCGAGC------TCC---------------------ATGACC---CGTGGCTCCGGC---------------------AGCGCCTGGACTGCCAAGGAAAACAAAGACTTTGAGAAGGCACTAGCA------GTCTACGAC------AAGGAC------------ACCCCC---GACCGT---TGGGCCAATGTTGCCAGGGCTGTC--------------…
	Ipomoea_lacunosa_RADlike3_sc2584080_Super_Scaffold_100006 ------------------------------------------------------------ATGGCT------------------------------------------------------------------------TCAAGT------TCA---------------------ATGTCT---TCTCAAGGCTCA---------------------GGGACTTGGACTGCCAAGCAGAACAAGGCGTTTGAAGAGGCATTGGCG------GTGTACGAC------AAGAAC------------ACCCCC---GACCGC---TGGTCCAACGTTGCCAAGGC…
	Ipomoea_nil_RADlike2_INIL06g38388_t1 ------------------------------------------------------------ATGGCC------------------------------------------------------------------------TCAAGT------TCA---------------------ATGTCG---TCTCAAGGCTCC---------------------GGGTCTTGGACCGCCAAGCAGAACAAGGCGTTTGAAGAGGCATTGGCG------GTGTACGAC------AAGAAC------------ACCCCC---GACCGC---TGGTCCAACGTTGCCAAGGCGGTCGGC--------------…
	Boea_hygrometrica_RADlike2_sc_KQ990517_1__sc_KV53373_1_ ------------------------------------------------------------ATGGCG------------------------------------------------------------------------TCGAAC------TCC------------------ATGTCGAGT---CGTTCC---------------------------AGCGATTGGACAGCGAAGGAAAACAAGGCGTTCGAGCAGGCACTAGCA------GTATACGAC------AGGGAC------------ACTCCC---GATCGT---TGGGAAAACGTGGCTAAGGCTG…
	Olea_europaea_RADlike10_LOC111411044 ------------------------------------------------------------ATGGCA------------------------------------------------------------------------TCTAGT------TCG---------------------ATAACA---TCCCATGGTTCG---------------------CCCACTTGGACTGCTAAGGAGAATAAGGCGTTCGAGAAGGCATTAGCA------ATTTACGAC------CAGGAC------------TCACCC---GACCGG---TGGGCGAACGTGGCAAGGGCTGTG-----------------…
	Olea_europaea_RADlike1_LOC111388262 ------------------------------------------------------------ATGTCA------------------------------------------------------------------------TCCCGT------------------------------------------------------------------------GGAACTTGGACTGCCCAGGAGAACAAGGCCTTTGAGAGAGCCCTGGCT------CAGTACGAC------ACAGAC------------ACGCCT---GACCGT---TGGGCCAAAGTTGCAAGAGCTGTC------------------…
	Olea_europaea_RADlike7_LOC111410971 ------------------------------------------------------------ATGGCT------------------------------------------------------------------------TCTAGC------TCT------------------ATGTCCTCC---CATGGCTCA------------------------GGCACTTGGACTGCCGAGGAGAACAAGGAGTTTGAGAAAGCTCTGGCC------GTTTATGAT------ACTGAC------------ACACCT---GACCGT---TGGGCCAAAGTTGCAAGGGCTGTC------------------…
	Olea_europaea_RADlike11_LOC111410972 ------------------------------------------------------------ATGGCC------------------------------------------------------------------------TCTAGC------TCG------------------ATGTCTTCC---CATGGCTCA------------------------GGCACTTGGACTGCCCAGGAGAACAAGGAGTTTGAGAAAGCTCTTGCC------GTTTATGAT------GCTAAC------------ACACCT---GACCGT---TGGGCCAAAGTTGCAAGGGCTGTC-----------------…
	Olea_europaea_RADlike8_LOC111411200 ------------------------------------------------------------ATGGCT------------------------------------------------------------------------TCTAGC------TCG------------------ATATCTTCC---CATGCCTCA------------------------GGCACTTGGACTGCCCAGGAGAACAAGGAGTATGAGAAAGCTCTTGCC------GTTTATGAT------ACTAAC------------ACACCT---GGCCGT---TGGGCCAAAGTTGCAAGGGCTGTT------------------…
	Olea_europaea_RADlike14_LOC111411195 ------------------------------------------------------------ATGGCT------------------------------------------------------------------------TCTAGC------TCG------------------ATATCTTCC---TATGCCTCA------------------------GGCACTTGGACTGCCCAGGAGAACAAGGAGTTTGAGAAAGCTCTTGCT------GTTTATGAT------GCTAAC------------ACACCT---GACCGT---TGGGCCAAAGTTGCAAGGGCTGTT-----------------…
	Olea_europaea_RADlike12_LOC111410968 ------------------------------------------------------------ATGGCG------------------------------------------------------------------------TCTAGC------TCG------------------ATGTCTTCC---CGTGCCTCA------------------------GGCACTTGGACTGTCCAGGAGAACAAGGAGTTCGAGAAAGCTCTGGCC------GTTTATGAT------ACTGAC------------ACACCC---GACCGT---TGGGCCAAAGTTGCAAGGGCTGTC-----------------…
	Olea_europaea_RADlike13_LOC111410969 ------------------------------------------------------------ATGGCG------------------------------------------------------------------------TCTAGC------TCG------------------ATGTCTTCC---CGTGCCTCA------------------------GGCACTTGGACTGTCCAGGAGAACAAGGAGTTCGAGAAAGCTCTGGCC------GTTTATGAT------ACTGAC------------ACACCC---GACCGT---TGGGCCAAAGTTGCAAGGGCTGTC-----------------…
	Olea_europaea_RADlike9_scNC_036251_manually_predicted ------------------------------------------------------------ATGGCA------------------------------------------------------------------------TCT---------AGC------------TTG---ATATCATCT---TGT------------------------------GGAACTTGGACTGCTCAGCAGAACAAGGCCTTTGAGAAAGCCCTAGCC------GCGTATGAC------ACTGAC------------ACGCCT---GACCGT---TGGGCCAAAGTTGCTAGGGCTGTC…
	Antirrhinum_majus_RADlike9_Am05g44710_T01_sc449 ------------------------------------------------------------ATGGCG------------------------------------------------------------------------TCGAGT------TCG---------------------TTGTCA---CGTGGCTCAGGC---------------------GGCGCATGGTCCGCGAAAGAGAACAAAGAGTTTGAGAAGGCGTTGGCG------GTGTTCGAC------CAGGAC------------ACCCCC---GACCGT---TGGGCCAACGTGGCGAGGGCCGTC------…
	Boea_hygrometrica_RADlike10_sc_KV018098_1__sc_KV17736_1_ ------------------------------------------------------------ATGGCC------------------------------------------------------------------------TCGAGT------TCG------------------ATGACCGCT---CGCGGA---------------------------GGTTCTTGGAGCGCCAAGGAGAACAAGGCGTTTGAGCAGGCATTAGCG------GTGTATGAC------AAAGAC------------ACTCCG---GATCGA---TGGGCCAACGTGGCTAAGGCG…
	Galium_porrigens_var__tenue_RADlike2_JAAGWI010184480 ------------------------------------------------------------ATGGCA------------------------------------------------------------------------TCCAGT------TCA---------------------ATGTCC---CGAGGATCATCC---------------------GGTACCTGGACCGTGTCTCAAAACAAGGCGTTCGAGACGGCATTAGCC------GTCTACGAC------AAGGAC------------ACACCG---GATCGT---TGGGTCAATGTAGCCCGAGCTGTT-…
	Olea_europaea_RADlike2_LOC111394595 ------------------------------------------------------------ATGTCA------------------------------------------------------------------------TCCCATGGC---TCA---------------------------------------------------------------GGCACTTGGACAGCTAGGGAGAACAAGGCCTTTGAGAAGGCTCTGGCT------GTGTACGAT------AAGGAC------------ACACCG---GACCGT---TGGGACAGTGTCGCCAAGGCCATC------------------…
	Antirrhinum_majus_RADlike1_gb_AJ791699_1_Am06g31570_T01_sc985 ------------------------------------------------------------ATGGCA------------------------------------------------------------------------TCAAAT------TCA------------CTT---------------------TCTTCT---------------------TCCTCATGGACGCCGAAGCAAAACAAACTATTCGAGAAGGCATTAGCT------AAGTACGAT------AAGGAC------------ACTCCC---GACCGA---TGGCAAAACATCGCTA…
	Sesamum_indicum_RADlike3_XP_011099631_1 ------------------------------------------------------------ATGGCA------------------------------------------------------------------------TCAAAT------TCC------------CTGTCTTCTTCTTCG---AACAGCTCCAGT---------------------TCCTCCTGGACGCCAAAACAGAACAAACAATTTGAGAAGGCTCTAGCA------GTCTATGAT------AAGGAT------------ACCCCG---GACCGC---TGGCAAAACATTGCCAGGGCTGTG--------------…
	Sesamum_indicum_RADlike7_XP_011099630_1 ------------------------------------------------------------ATGGCA------------------------------------------------------------------------TCAAAT------TCC------------CTGTCTTCTTCTTCG---AACAGCTCCAGT---------------------TCCTCCTGGACGCCAAAACAGAACAAACAATTTGAGAAGGCTCTAGCA------GTCTATGAT------AAGGAT------------ACCCCG---GACCGC---TGGCAAAACATTGCCAGGGCTGTG--------------…
	Olea_europaea_RADlike3_LOC111401437 ------------------------------------------------------------ATGGCT------------------------------------------------------------------------TCAGAT------TCA------------TTT------------------------------------------------TCGTCTTGGACTCCAAAGCAAAACAAACAGTTTGAAAAGGCCCTAGCT------CTTTATGAT------AAGGAG------------ACCCCA---GATCGT---TGGCAAAATGTAGCCCGGGCTGTG------------------…
	Coffea_canephora_RADlike4_GSCOCT00037216001_Cc07_g09640 ------------------------------------------------------------ATGGCA------------------------------------------------------------------------TCAAAT------TCC------------CTC---TCTTCTTCC------------------------------------TCTTCATGGACAGCCAAAGAAAATAAATTGTTTGAAAAGGCCCTTGCT------AAATATGAC------AAGGAT------------ACCGCA---GACCGT---TGGCAAAATGTGGCTAGGGCGG…
	Ipomoea_lacunosa_RADlike4_sc2585197_Super_Scaffold_100080 ------------------------------------------------------------ATGGCT------------------------------------------------------------------------TCAAAT------TCA------------ATG------------------------TCT---------------------TCAACTTGGACTGCGAAGCAAAACAAGCAGTTCGAGAAGGCACTAGCC------CACTACGAC------AAGGAC------------ACCCCA---GACCGG---TGGGAAAACGTTGGCAGGGA…
	Ipomoea_nil_RADlike4_INIL02g40513_t1 ------------------------------------------------------------ATGGCT------------------------------------------------------------------------TCAAAT------TCC------------TTC------------------------TCT---------------------TCAACTTGGACTGCCAAGCAAAACAAGCAGTTCGAGAAGGCACTAGCC------CTCTTCGAC------AAGGAC------------ACCCCG---GACCGC---TGGCAAAACGTTGCCAGGGAAGTC-----------------…
	Boea_hygrometrica_RADlike1_sc_KQ990195_1__sc_KV53541_1_ ------------------------------------------------------------ATGGCA------------------------------------------------------------------------TCAAAT------TCA---------------------------------------------------------------TCTTCCTGGACAAAGACGCAAAACAAGCAATTCGAGAAGGCTCTAGCT------GCCTATGAC------AAGGAT------------ACCCCC---GATCGT---TGGCAGAATATAGCCCACGTTG…
	Antirrhinum_majus_RADlike5_gb_AJ793240_1 ------------------------------------------------------------ATGGCT------------------------------------------------------------------------TCGAGT------TCA------------TTG---AGTTCGCGA---AGGCCA---------------------------GGTTCATGGACGCCACAAGAGAACAAATTGTTCGAGAAGGCCTTAGCC------CGGTTCGAC------CAGGAC------------ACACCC---GACAGG---TGGCAGAACGTGGCTAGGGCGGTTGGT----------…
	Boea_hygrometrica_RADlike4_sc_KQ991027_1__sc_KV52637_1_ ------------------------------------------------------------ATGGCT------------------------------------------------------------------------TCAGGT------TCA------------CTT---AGTTCG---------------------------------------ACCCGGTGGACTCCCCAAGAGAACAAACTGTTCGAGAAGGCGTTGGCT------CGCTTCGAT------AAGGAC------------ACCCCC---GACCGC---TGGCAGAACATAGCTAGGGCCA…
	Boea_hygrometrica_RADlikelike11_sc_KV013232_1 ------------------------------------------------------------ATGGCT------------------------------------------------------------------------TCAAGG------TCA------------CTG------------------------------------------------AGTTCATGGACACCCCAAGAGAACAAACTTTTCGAGAAGGCATTGGCC------CGATTCGAT------AAGGAC------------ACCCCC---GACCGG---TGGCAGAATGTGGCTCGGGCGGTTGGC-----…
	Sesamum_indicum_RADlike9_XP_011092801_1 ------------------------------------------------------------ATGGCA------------------------------------------------------------------------TCGAGT------TCA------------CTG---AGTTCACGT---CGGCCC---------------------------GATTCCTGGACACCCCAGGAGAACAAGCTCTTTGAGAAGGCACTCGCT------CGGTTCGAC------CAGGAC------------ACACCC---GACCGG---TGGCAAAACGTCGCCAGGGAAGTCGGC-----------…
	Solanum_lycopersicum_RADlike2_Solyc01g109690_1_1 ------------------------------------------------------------ATGGCA------------------------------------------------------------------------TCAAGC------TCA------------CTT---CAATCT---------------------------------------TCATCATGGACACCGCAGCAAAACAAGTTATTTGAAAGAGCGTTAGCT------CAATTCGAT------AAGGAC------------ACACCT---GACCGC---TGGCAGAATGTGGCACGGGCCGTTGGT--…
	Coffea_canephora_RADlike6_GSCOCT00014261001_Cc02_g17450 ------------------------------------------------------------ATGGCT------------------------------------------------------------------------TCAAGC------TCG------------CTA---AGTTCACGC---AGGACAGGATCATCATCATCATCATCATCAGCCGCAGCATGGACTCCGCAGCAAAACAAACTGTTTGAGAAGGCTCTTGCC------CAATACGAT------AAGGAG------------ACGCCG---GACCGG---TGGCAGAACGTGGCCAGGGTTG…
	Sesamum_indicum_RADlike8_XP_011088407_1 ------------------------------------------------------------ATGGCT------------------------------------------------------------------------TCCAGT------TCA---------------------------------------------------------------CACTCATGGACCCCCCAAGAGAACAAACTCTTCGAGAAGGCACTCGCC------CGCTTCGAC------AGGGAC------------ACTCCC---GACCGC---TGGCAGAACGTCGCTCGCGCCGTCGGC-----------…
	Ipomoea_lacunosa_RADlike1_sc2583344_Super_Scaffold_100008 ------------------------------------------------------------ATGGCA------------------------------------------------------------------------TCAAGT------TCG------------TTT---CGT------------------------------------------TCTTCATGGACTCCCCGCCAAAACAAGTTGTTTGAGAAGGCTTTGGCG------ACGTTTGAC------AAGGAC------------ACGCCG---GACCGG---TGGCAGAATGTCGCCAGAGC…
	Ipomoea_nil_RADlike5_INIL14g35155_t1 ------------------------------------------------------------ATGGCA------------------------------------------------------------------------TCAAGT------TCC------------TTT---CGT------------------------------------------TCTTCATGGACTCCCCGCCAAAACAAGTTGTTTGAGAAGGCTTTGGCG------ACGTTTGAC------AAGGAC------------ACGCCG---GACCGG---TGGCAGAATGTCGCCAGAGCTGTGGGT--------------…
	Nicotiana_benthamiana_RADlike17_Niben101Scf00226g01005 ------------------------------------------------------------ATGGCA------------------------------------------------------------------------TCAAAT------TCT------------ATT---AGA------------------------------------------AATTCATGGACTCCGCAGCAAAACAAATTGTTCGAAAGAGCTTTAGCA------CAGTTCGAT------AAGGAC------------ACTCCT---GACCGC---TGGCAAAATGTGGCTAGGGCTGT…
	Nicotiana_benthamiana_RADlike18_Niben101Scf06885g00003_NbS00012043g0008_1 ------------------------------------------------------------ATGGCA------------------------------------------------------------------------TCAAAC------TCT------------ATT---AGA------------------------------------------AATTCATGGACGCCGCAGCAAAACAAGTTGTTCGAAAGGGCTTTGGCG------CAGTTCGAT------AAGGAC------------ACTCCT---GACCGC---TGGC…
	Galium_porrigens_var__tenue_RADlike1_JAAGWI010259975 ------------------------------------------------------------ATGGCA------------------------------------------------------------------------TCGAAC------TCC------------CTC---TCTTCGTCC------------------------------------TCGTCGTGGACAGCCATCGAAAACAAGCGATTCGAGAAGGCGCTCGCT------AAGTACGAC------AAGGAC------------ACGCCC---GACCGC---TGGCAGAATGTTGCGAGGGCCGTC-…
	Nicotiana_benthamiana_RADlike15_Niben101Scf03660g01001_NbS00012106g0001_1 ------------------------------------------------------------ATGGCA------------------------------------------------------------------------TCAAAT------TCG------------CTA------------------------------------------------TCTGCTTGGACCCCAAAAGAAAACAAGAAATTTGAGCAGGCACTTGCT------GTCTATGAC------AAGGAC------------ACACCT---GATCGT---TGGC…
	Solanum_lycopersicum_RADlike8_Solyc02g085145_1_1 ------------------------------------------------------------ATGGCA------------------------------------------------------------------------TCAAAT------TCA------------CTC------------------------------------------------ACTGCTTGGACTCCAAGAGAAAACAAGAAATTCGAGCAGGCACTCGCG------GTCTACGAT------AAGGAC------------ACATCT---GATCGA---TGGCAAAACATTGCTAGATACGTT-----…
	Boea_hygrometrica_RADlike5_sc_KQ995246_1__KQ995246_1_ ------------------------------------------------------------ATGGCA------------------------------------------------------------------------TCAAAC------TCA------------------GCTTCTTCA---CGTCCAAACTCC------------------GGCACTTCATGGACACCCCAACAAAACAAAGAATTTGAGAAGGCTCTAGCT------ATCTACGAC------AAGGAT------------ACCCCG---GACCGT---TGGCAAAATATTGCTCGTGTCGTT…
	Coffea_canephora_RADlike2_GSCOCT00024789001_Cc10_g02800 ------------------------------------------------------------ATGGCC------------------------------------------------------------------------TCAAAC------TCG------------------------------------------------------------------ACATGGACCGCTAAGCAAAACAAGCTGTTTGAGAATGCATTGGCC------ACCTATGAC------AAGGAT------------ACTCCA---GACCGA---TTCCACAATTTGGCCAAGGCTG…
	Ipomoea_lacunosa_RADlike2_sc2583441_Super_Scaffold_100019 ------------------------------------------------------------ATGGCG------------------------------------------------------------------------TCCAGT------TCA------------------------------------------------------------------GCGTGGACAGCCAAGCAAAACAAGCGGTTCGAGAATGCGTTGGCT------GTGTACGAC------AAGGAC------------ACGCCG---GACCGG---TGGCGCAACCTGGCCAGGGC…
	Ipomoea_nil_RADlike8_INIL14g41369_t1 ------------------------------------------------------------ATGGCG------------------------------------------------------------------------TCCAGT------TCA------------------------------------------------------------------GCGTGGACGGCCAAGCAAAACAAGCGTTTCGAGAATGCGTTGGCT------GTCTACGAC------AAGGAC------------ACGCCG---GACCGG---TGGCGCAACCTGGCCAGGGCGGTC-----------------…
	Galium_porrigens_var__tenue_RADlike4_JAAGWI010191646 ------------------------------------------------------------ATGGCT------------------------------------------------------------------------TCAACCTCT---TCA---------------------------------------------------------------TCCTCATGGACGGCTAAGCAGAACAAGCTGTTTGAGAACGCGATAGCGACCGGAATGTACCAC------AAGGAT------------ACCCCG---GACAGA---TTTCAGAGGCTGGCCAAGGCGGTGG…
	Ipomoea_lacunosa_RADlike7_sc2587241_Super_Scaffold_100004 ------------------------------------------------------------ATGGGG------------------------------------------------------------------------TCGAGT------TCG---------------------------------------------------------------ACTAGGTGGACATCGAAGCAGAACAAGCTGTTTGAGAATGCGCTGGTG------ACGTACGAC------AAGGAC------------ACGCCG---GACAGG---TGGCGGAACCTGGCGAAGGC…
	Ipomoea_nil_RADlike7_INIL01g25481_t1 ------------------------------------------------------------ATGGGG------------------------------------------------------------------------TCGAGT------TCG------------ACT------------------------------------------------ACAACGTGGACATCGAAGCAGACCAAGCTGTTTGAGGATGCGCTGGTG------ACGTACGAC------AAGGAC------------ACGCCG---GACAGG---TGGCGGAACCTGGCGAGGGCGGTC-----------------…
	Boea_hygrometrica_RADlike7_sc_KV016225_1__sc_KV20184_1_ ------------------------------------------------------------ATGGGC------------------------------------------------------------------------TCAGAC------TCA------------------------------------------------------------------AAATGGACATCGAAGCAAAACAAACTGTTCGAGGATGCATTAGCA------AGCTTCGAC------AAGGAC------------TCAGCG---GACCGG---TGGCAGCATCTGGCTAGAGCAG…
	Boea_hygrometrica_RADlikelike12_sc_KV017465_1 ------------------------------------------------------------ATGGCT------------------------------------------------------------------------TCGAAT------TCG------------------------------------------------------------------TCGTGGACGGATAAGGAAAATAAGAGGTTCGAGGATGCGTTGGCG------GATTTCGAC------AAGAAC------------TCGCCG---GACCGG---TGGAATCGTCTGGCCAGAGCAGTC--------…
	Sesamum_indicum_RADlike5_XP_011083676_1 ------------------------------------------------------------ATGGGG------------------------------------------------------------------------TCTAAT------TCG------------------------------------------------------------------ACATGGACAGCGAAGCAAAATAAGCGGTTTGAGGATGCACTGGCT------ATGTACGAC------AAGGAC------------ACGCCC---GACCGG---TGGCAGAATCTGGCCAGGGCGGTG--------------…
	Boea_hygrometrica_RADlike6_sc_KV010187_1__sc_KV28084_1_ ------------------------------------------------------------ATGACG------------------------------------------------------------------------TCAACC------TCGATAACT---------------------------------------------------------CGCTCCTGGACCCCCAAGGAAAACAAGGCCTTTGAGAAGGCATTGGCA------GTGTTCGAC------AAGGAC------------ACACCT---GACCGT---TGGGACAATGTGGCAAAAAGCA…
	Ipomoea_lacunosa_RADlike14_Super_Scaffold_100009 ------------------------------------------------------------ATGGCG------------------------------------------------------------------------TCATCA------CAG------------------TCGGATTAT---TATCTCGGCGCC---------------------GGTTCGTGGACTGCCGAGCAAAACAAGGCGTTTGAAATGGCGCTGGCG------GTGTACGAC------AAGGAC------------ACTCCC---GACCGG---TGGTCCAACGTTGCGAAGGCTGTCGGA--…
	Ipomoea_nil_RADlike1_INIL04g34808_t1 ------------------------------------------------------------ATGGCG------------------------------------------------------------------------TCATCA------CAG------------------TCGGATTAT---CAC---GGTGGC---------------------GGTTCGTGGACTGCCGAGCAAAACAAGGTGTTTGAAACGGCGCTGGCG------GTGTACGAC------AAGGAC------------ACTCCC---GACCGC---TGGTCCAACGTTGCCAAGGCTGTCGGA--------------…
	Nicotiana_benthamiana_RADlike3_Niben101Scf05279g03005_NbS00010545g0203_1 ------------------------------------------------------------ATGGCA------------------------------------------------------------------------TCAAGC------TCA------------ATG---TCCTGCCAT------------------------------------GGCTATTGGACAGCAGAGCAGAACAAGGCCTTTGAGAAGGCTCTGGCG------GTGTACGAC------AAGGAC------------ACTCCC---GACCGG---TGGTC…
	Nicotiana_benthamiana_RADlike1_Niben101Scf04784g00003_NbS00039964g0007_1 ------------------------------------------------------------ATGAAC------------------------------------------------------------------------TCAATG------TCC---------------------TCACAA---CATGGCTCT------------------------GGCTCTTGGACAGCTAAACAGAACAAGGCATTTGAGAAGGCATTGGCA------GTATATGAC------AAAGAC------------ACTTGT---GATCGT---TGGTC…
	Nicotiana_benthamiana_RADlike2_Niben101Scf03214g00003_NbS00009478g0124_1 ------------------------------------------------------------ATGAGC------------------------------------------------------------------------TCAATG------TCC---------------------TCACAA---CATGGCTCT------------------------GGCTCTTGGACAGCAAAACAGAATAAGGCATTTGAGAAGGCATTGGCT------GTATATGAC------AAAGAT------------ACTTGT---GATCGT---TGGTC…
	Nicotiana_benthamiana_RADlike4_Niben101Scf08718g00004_NbS00008820g0002_1 ------------------------------------------------------------ATGTCT------------------------------------------------------------------------ACTTCT------CAA------------------------------------GCCCAA---------------------GGATCATGGACAACTAAGCAAAACAAGGCATTTGAGAAGGCATTGGCT------GTGTATGAC------AAAGAC------------ACTCCT---GACCGT---TGGTC…
	Solanum_lycopersicum_RADlike4_FSM1_Solyc10g052470_1_1 ------------------------------------------------------------ATGAGC------------------------------------------------------------------------TCGATG------TCG---------------------TCTCAA---CATGGTTCTTCT---------------------GGATCATGGACTGCGAAACAAAACAAGGCGTTTGAGAAGGCATTGGCT------GTGTATGAC------AAGGAA------------ACTCGC---GATCGT---TGGTCCAATGTTGCTAAAGCAGTT…
	Antirrhinum_majus_RADlike7_Am08g05030_T01_sc206 ------------------------------------------------------------ATGGCT------------------------------------------------------------------------CCAAGT------TCG------------TTA---ATGAGTTCA---AGTAATAAGCCC---------------------GGTTCGTGGACGGCCGAAGAAAACAAACAATTCGAGAAAGCACTGGCC------CGGTTCGAC------CGGGAC------------ACGCCG---GACCGG---TGGCTCAACGTCGCTCGAGCGGTGGGC---…
	Ipomoea_lacunosa_RADlike5_sc2585197_Super_Scaffold_100080 ------------------------------------------------------------ATGGCG------------------------------------------------------------------------TCAGAT------TCT------------------CTCTCGTCG---CGTGGCGCCGGC------------------GCGTCATCATGGACTGCCGACCTAAACAAACAATTCGAGGAGGCTCTTGCC------CGCCACGAC------CGCGAC------------ACGCCT---GACCGC---TGGCAAAACATTGCCAGGGA…
	Ipomoea_nil_RADlike3_INIL02g40514_t1 ------------------------------------------------------------ATGGCG------------------------------------------------------------------------TCAGAT------TCC------------------CTGTCGTCG---CGTGCCTCA------------------------TCATCATGGACTGCCGACCAAAACAAACAATTCGAGGAGGCTCTTGCC------CGCCACGAC------CGCGAC------------ACGCCT---GACCGC---TGGCAAAACATTGCCAGGGAAGTC-----------------…
	Ipomoea_lacunosa_RADlike8_sc2589042_Super_Scaffold_100008 ------------------------------------------------------------ATGGCC------------------------------------------------------------------------TCTAATAAC---GCA------------ATG---CCCTCTGGT---CATGGTTGTTCCTCC------------GGGCCGGGGAGTTGGACCGCGGAGCAGAACAAGGAGTTCGAGAAGGCGTTGGCA------GTGTACGAC------AAGGAC------------ATCCCA---GACCGC---TGGTCCAACGTTGCCAAGGC…
	Ipomoea_nil_RADlike6_INIL14g35140_t1 ------------------------------------------------------------ATGGCC------------------------------------------------------------------------TCTAACAAC---GCA------------ATG---CCCTCTCGT---CATGGTTGC------------------------GGGTCTTGGAGCGCCGAGCAGAACAAGGAGTTCGAGAAGGCCTTGGCA------GTGTACGAC------AAGGAC------------ATCCCC---GACCGC---TGGTCCAACGTTGCCAAGGCTGTCGGA--------------…
	Antirrhinum_majus_RADlike2_gb_DQ375230_1_Am05g02290_T01_sc380 ------------------------------------------------------------ATGGCA------------------------------------------------------------------------TCAAGC------TCC------------ATG---ACATCTTCC---CGTGGCTCGAGC---------------------TCGTCGTGGACGCCAAAGCAAAACAAGCAATTTGAGGATGCATTGGCC------ATGTACGAC------AAGGAC------------ACACCC---GATCGT---TGGCATAACATAGCCA…
	Sesamum_indicum_RADlike6_XP_011074553_1 ------------------------------------------------------------ATGGCA------------------------------------------------------------------------TCAAGC------TCC------------ATG---TCTTCATCA---CGTGGCTCGTCC---------------------TCCTCGTGGACACCGAAGCAAAACAAGCAGTTCGAGGACGCTTTGGCC------ATGTACGAC------AAGGAT------------ACACCA---GACCGG---TGGCATAACATAGCCAGAGCGGTC--------------…
	Coffea_canephora_RADlike1_GSCOCT00024780001_Cc10_g02730 ------------------------------------------------------------ATGGCA------------------------------------------------------------------------TCCAGT------TCC------------ATG---ACATCTTCG---CGCAGCTCTTCT---------------------CAGTCCTGGACTGCAAAGCAGAACAAGCAATTTGAGGAGGCCTTGGCT------ACCTATGAC------AAGGAC------------ACTCCT---GATCGC---TGGTATAACATCGCCAGGGCCG…
	Sesamum_indicum_RADlike4_XP_011083673_1 ------------------------------------------------------------ATGGCG------------------------------------------------------------------------TCGAGC------TCC------------ATG---ACATCCGCA---CGTGGCTCAGCC---------------------TCAGCGTGGACGTCTAAGCAAAACAAGCAGTTCGAGGAGGCTTTGGCA------ATGTACGAC------AAGGAC------------ACGCCT---GACCGT---TGGCATAATATAGCCCGAGCCGTG--------------…
	Ipomoea_lacunosa_RADlike6_sc2587241_Super_Scaffold_100004 ------------------------------------------------------------ATGGCC------------------------------------------------------------------------TCC---------------------------------------------------------------------------------TGGACAGCAAGACAAAACAAGAAGTTTGAAGAGGCTTTAGCC------ATATATGAC------CGGGAG------------ACTCCT---GATCGC---TGGTATAATATTGCAAGAAT…
	Ipomoea_nil_RADlike10_INIL01g25486_t1 ------------------------------------------------------------ATGGCC------------------------------------------------------------------------TCC---------------------------------------------------------------------------------TGGACAGCAAGACAAAACAAGAAGTTTGAAGAGGCTTTAGCC------ATATATGAC------CGGGAG------------ACTCCT---GACCGT---TGGTATAATATTGCAAGAATGGTA----------------…
	Nicotiana_benthamiana_RADlike6_Niben101Scf00350g04009_NbS00012763g0111_1 ------------------------------------------------------------ATGGCC------------------------------------------------------------------------TCA---------------------------------------------------------------------------------TGGACTACAAGGCAAAACAAGAAGTTTGAGGAGGCTTTGGCT------TTATTTGAC------AAGGAA------------ACTCCT---GACCGC---TGGCA…
	Solanum_lycopersicum_RADlike3_Solyc04g080500_2_1 ------------------------------------------------------------ATGGCC------------------------------------------------------------------------TCG---------------------------------------------------------------------------------TGGACTGCAAGGCAAAACAAGAAGTTCGAAGAGGCTTTGGCG------TTATATGAC------AGAGAC------------ACACCT---GATCGT---TGGCATAACATTGCAAGGTGTGTA-----…
	Nicotiana_benthamiana_RADlike8_Niben101Scf05082g00002_NbS00050599g0001_1 ------------------------------------------------------------ATGGGT------------------------------------------------------------------------TCA---------------------------------------------------------------------------------TGGACAACAAAGCAAAACAAGAGATTTGAGGAAGCGTTGGCA------TTATATGAC------AGGGAT------------ACTCCA---GATCGC---TGGCA…
	Nicotiana_benthamiana_RADlike9_Niben101Scf01859g00003_NbS00042524g0004_1 ------------------------------------------------------------ATGGGT------------------------------------------------------------------------TCA---------------------------------------------------------------------------------TGGACAACAAAGCAAAACAAGAGATTTGAGGAGGCATTGGCA------TTATATGAC------AGGGAT------------ACTCCG---GATCGC---TGGCA…
	Solanum_lycopersicum_RADlike7_Solyc12g089190_1_1 ------------------------------------------------------------ATGGCC------------------------------------------------------------------------AAT---------------------------------------------------------------------------------TGGACAAAAAACCAAAACAAGAAATTTGAGGAGGCATTGGCT------TTATTTGAC------AAAGAC------------ACTCCA---GATAGG---TGGCATAATATTGCTAGGTGTGTT-----…
	Boea_hygrometrica_RADlike8_sc_KV017465_1__sc_KV18374_1_ ------------------------------------------------------------ATGGCG------------------------------------------------------------------------ACATCG------AGC------------TTCACAGCCTCGTCG---CGGTGC---------------------------TCTACGTGGACACCCAGGCAAAACAAACAGTTCGAGGATGCTTTGGCC------AGGTACGAC------AAAGAC------------ACGCCG---GATCGG---TGGCACAACATAGCGAGGGCGG…
	Boea_hygrometrica_RADlikelike9_sc_KV016225_1 ------------------------------------------------------------ATGTCA------------------------------------------------------------------------TCGAGT------TCT------------AGT---CAATCGTCG---CGTTTCATGACA---------------------------TGGACGCCCAGGCAGAACAAGCAGTTCGAAGAGGCTCTGGCC------AAATACGAC------AGGGAC------------ACGCCG---GACCGC---TGGCATAACATAGCCAGGGCAGTT---------…
	Ipomoea_nil_RADlike9_INIL14g41364_t1 ------------------------------------------------------------ATGGCC------------------------------------------------------------------------TCC---------------------------------------------------------------------------------TGGACCGCAAAGCAAAACAAGAAATTCGAGGAAGCTTTGGCC------ATATATGAT------AAGGAG------------ACTCCT---GATCGC---TGGCATAAAATTGCCAGGTATGTT-----------------…
	Nicotiana_benthamiana_RADlike11_Niben101Scf04629g03007_NbS00054005g0002_1 ------------------------------------------------------------ATGGCT------------------------------------------------------------------------AAT---------------------------------------------------------------------------------TGGACAGCAAAACAGAACAAGAAATTCGAGGAGGCATTGGCT------TTATACGAC------AAAGAC------------ACTTGT---GATCGC---TGGA…
	Galium_porrigens_var__tenue_RADlike3_JAAGWI010140880 ------------------------------------------------------------ATGGCG------------------------------------------------------------------------TCCAGC------TCC------------ATG---------------CGCAGCTCGGCT---------------------CAATCGTGGACCGCGAAGCAGAACAAGCAGTTCGAGGAGGCTCTGGCC------AGGTTCGAC------AAGGAC------------ACTCCC---GACCGC---TGGCACAACATTGCCCGCGCTGTC-…
	Olea_europaea_RADlike5_LOC111408949 ------------------------------------------------------------ATGGCA------------------------------------------------------------------------TCATCC------TCT------------CTT---TCGTCTACA---CGAAGC---------------------------TCCTCATGGACGCCTAGACAGAACAAGCTATTTGAGGAGGCTTTGGCA------CGGTATGAC------AAGGAC------------ACACCA---GACCGC---TGGCACAACATAGCACGGGCAGTA------------------…
	Olea_europaea_RADlike6_LOC111408948 ------------------------------------------------------------ATGGCA------------------------------------------------------------------------TCATCC------TCT------------CGT---TCATCTACA---CGAAGC---------------------------TCCTCATGGACACATAAACAAAACAAGAAATTCGAGGAGGCTTTAGCA------CGATATGAC------AAGGAC------------ACACCA---GACCGC---TGGAACAACATAGCACGGGCAGTA------------------…
	Antirrhinum_majus_RADlike3_gi_112292437_Am01g45540_T01 ------------------------------------------------------------ATGGCA------------------------------------------------------------------------TCAAGT------TCG------------------ATGACATCT------------------------------------AGTTCATGGACACAAAAGCAAAATAAGCAGTTCGAGGAGGCTTTAGCC------ATGTACGGT------AATGAT------------ACACCG---GACTGC---TGGCAAAATATAGCCCGAAAAGT…
	Antirrhinum_majus_RADlike4_gb_DQ375228_1_partial_putatively_Am07g10810_T01_sc710 ------------------------------------------------------------ATGGCA------------------------------------------------------------------------TCAAGC------TCC------------ATG---ACATCTTCA---CGTGGCTCGTCC---------------------TCCTTGTGGACGCCTAAGCAAAATAGACAATTTGAGGAGGCGTTGACC------ATGTTCGAT------AAGGAC------------ACACCC---GACCGT…
	Antirrhinum_majus_RADlike6_Am01g06170_T01_sc788 ------------------------------------------------------------ATGGCA------------------------------------------------------------------------TCAAGC------TCC------------ATG---ACATCTTCA---CGCGGCTCGTCC---------------------TCGTCGTGGACACCTAAGCAAAATAAGCAATTTGAGGAGGCGTTGGCC------ATGTTCGAT------AAGGAC------------ACACCC---GACCGT---TGGCAAAACATAGCCAGAAGAATC------…
	Nicotiana_benthamiana_RADlike10_Niben101Scf01110g00002 ------------------------------------------------------------ATGACC------------------------------------------------------------------------------------------------------------------------------------------------------ACTAATTGGACAACAAAGCAAAACAAGAGGTTCGAGGAGGCTTTGGTC------ATGTACGAC------AAGGGC------------ACTAGTTCTGAAAGA---TTGCAAAACATAGCCAAATATGT…
	Nicotiana_benthamiana_RADlike16_Niben101Scf00481g05001 ------------------------------------------------------------ATGGCC------------------------------------------------------------------------------------------------------------------------------------------------------ACTAATTGGACAACAAAGCAAAACAAGAGGTTCGAGGAGGCTTTGGTC------ATGTACGAG------AAGGGC------------ACTAGTTCAGAAAGA---TTGCAAAACATAGCCAAATATGT…
	Solanum_lycopersicum_RADlike5_Solyc10g080920_1_1 ------------------------------------------------------------ATGTCC------------------------------------------------------------------------------------------------------------------------------------------------------CAAAATTGGACAACAAAACAAAACAAAAAGTTTGAAGAGGCATTGGTT------ATGTATGAC------AAAGAC------------AATAATGGTGAAAAA---TGGCATAATATAGCAAGATATGTT-----…
	Olea_europaea_RADlike4_LOC111402647 ------------------------------------------------------------ATGGCA------------------------------------------------------------------------TCAAAC------------------------------------------------------------------------TCCCCATGGACGCCTGAAGAAAATGAGCGATTCGAGGATGCTTTAGCT------ATGTATTCC------GAGAAC------------ACTTCC---AACCGG---TTTCATAAGATAGCCAGGGCAGTA------------------…
	Antirrhinum_majus_RADlike8_Am01g45570_T01_sc1210 ------------------------------------------------------------ATGGGG------------------------------------------------------------------------TCGAGT------TCG------------------------------------------------------------------CCATGGACAGCTAGGCAAAACAAGCTGTTTGAGGATGCATTAGCG------ACGTATGAC------TCGAAC------------TCTCCG---GATTGG---TGGCAGAATTTGGCAAGGGCGGTT-----…
	Coffea_canephora_RADlike3_GSCOCT00037225001_Cc07_g09560 ------------------------------------------------------------ATGGCA------------------------------------------------------------------------TCTAGCAGTCCATCTTGC---------AGCTTTAACTCCAAC------------------------------------TCCACTTGGACCAAAGAGCAAAATAAGGTGTTTGAAACAGCTCTCGCA------ATATATGAC------AAGGAT------------ACTCCG---GATCGT---TGGCACAATGTAGCAAAGGCCG…
	Solanum_lycopersicum_RADlike9_Solyc04g150172_1_1 CCTTCTCTACATTTTTCTTTTATTATTACATACATTTTTCTCTTTTTTTTTTTGCAAATTATGGCC------------------------------------------------------------------------ACAAAT------------------------------------------------------------------------TCAACGTGGAGTCATCATCAAAACAAGTTATTTGAGAATGCATTGGCC------ATTTACGAC------ATCGAT------------ACACCA---GATCGA---TGGCGTAAATTAGCCAATGCAGTT-----…
	Coffea_canephora_RADlike5_GSCOCT00023048001__Cc09_g09410 ------------------------------------------------------------ATGGCG------------------------------------------------------------------------TCAAAT------------------------------------------------------------------------TCCACATGGACTTATCAACAAAATAAGTTGTTCGAGAATGCCTTGGCC------ACCTATTGT------GAGGAT------------CCTCCT---GAACTGTTTTTCCAAAATGTGGCTAAGGCT…
	Solanum_lycopersicum_RADlike6_Solyc12g089170_1_1 ------------------------------------------------------------ATGGCA------------------------------------------------------------------------ACCAAA------------------------------------------------------------------------TCTACATGGACTAGAGAGGAAAACAAAATGTTTGAAAATGCATTGGCT------ATTTTTGAC------AAGGAT------------ACACAT---GATAGA---TGGAGTAATGTAGCTAAGGCCACA-----…
	Nicotiana_benthamiana_RADlike5_Niben101Scf04113g12015 ------------------------------------------------------------ATGGCG------------------------------------------------------------------------TCAAAT------TCG------------------------------------------------------------------ACGTGGACTCACCAGCAAAACAAGTTGTTTGAGAATGCGTTGGCC------ATTTATGAC------AGGGAA------------ACGCCA---GACCGG---TGGCAT------------------…
	Nicotiana_benthamiana_RADlike12_Niben101Scf04655g04019_NbS00038817g0010_1 ------------------------------------------------------------ATGGCA------------------------------------------------------------------------TCAAAT------TCG------------------------------------------------------------------ACGTGGACTCACCAGCAAAACAAGTTGTTTGAGAATGCATTGGCC------ATTTATGAC------AGGGAA------------ACACCA---GACCGA---TGGC…
	Nicotiana_benthamiana_RADlike13_Niben101Scf03690g00017_NbS00024585g0002_1 ------------------------------------------------------------ATGGCC------------------------------------------------------------------------TCGAAT------TCA------------------------------------------------------------------ACATGGACTCCTCAACAAAACAAGAAGTTTGAGAATGCATTGGCC------ATTTATGAC------AAAGAC------------ACACCA---GATCGC---TGGC…
	Nicotiana_benthamiana_RADlike14_Niben101Scf02594g00002_NbS00032738g0001_1 ------------------------------------------------------------ATGGCC------------------------------------------------------------------------TCGAAC------TCA------------------------------------------------------------------ACATGGACTCCTCAACAAAACAAGAAGTTTGAGAATGCATTGGCC------ATTTATGAC------AAAGAC------------ACGCCA---GATCGG---TGGC…
	Solanum_lycopersicum_RADlike1_Solyc01g109670_2_1 ------------------------------------------------------------ATGTCT------------------------------------------------------------------------TCTTCT---------------------------CAAGTTGGA---CAAGGATCATCA---------------------GTTACATGGACTGCACAACAAAACAAGGCATTTGAAAGGGCATTAGCA------GTGTACGAC------AAAGAC------------ACCCCT---GACCGT---TGGTCTAACGTTGCTAGAGCTGTTGGAGA…
	Antirrhinum_majus_DIV_gi_18874262_Am06g28300_T01 ------------------------------------------------------------ATGGAGATTTTAGCA------------CCA------------------AGTTCATATTTT------------------TCCAGCTCA---AGCTGG---------TTTCTTGAAGAGAGC---AGGAGCACC------------------------ACTAGATGGACTGCTGCTGAGAACAAGGCCTTTGAGAATGCGCTAGCG------GTGTTCGAT------GAAAAT------------ACGCCG---AATCGA---TGGGAGAGAGTGGCTGAGAGGGTC-----…
	Sesamum_indicum_DIVlike4_LOC105164009 ---------------------------------------------ATG---AGTTGGGGTATGGAGATTCTATCA------------CCA------------------AGTTCATATTTT------------------TCCACTTCA---AGCTGG---------TTGCTGGATGAGAGC---AGGAGC---------------------------ACAAGGTGGACTCCAGCTGAGAACAAAGCCTTTGAGAATGCTCTGGCC------TTGTTCGAC------GAAAAC------------ACCCCG---GATCGA---TGGCAGAAGGTGGCTGCAATGGTT----------------…
	Coffea_canephora_DIVlike1_GSCOCT00028370001_Cc01_g13880 ------------------------------------------------------------ATGGAGATTTTACCC------------CCA------------------GCTTCTTATCTT------------------TCGAATTCG---GGTTGG---------TTGGTTGAGGAGAGC---AAGTCC---------------------------ACAAAGTGGACTCCTGCGGAGAACAAGGCTTTTGAGAATGCTCTTGCA------GTGTTTGAT------AAGGAT------------ACCCCA---GATAGA---TGGCAAAAGGTTGCAGCAGTGG…
	Olea_europaea_DIVlike4_LOC111393855 ------------------------------------------------------------ATGGAGATTTTATCA------------CCA------------------AGTTCTTACTTT------------------TCTAATTCA---AATTGG---------TTGCTTGAGGAGAGC---GGGAGC---------------------------ACAAAATGGACTCCAGCTGAAAACAAGGCCTTCGAGAATGCTCTTGCT------CTATACGAT------AAGGAT------------ACGCCC---GATAGA---TGGCAAAAAGTCGCAAAAATGGTT------------------…
	Boea_hygrometrica_DIVlike9_sc_KV011838_1__sc_KV25739_1_ ---------------------------------------------ATG---AAGTGGGGTATGGAGATTTTGTCA------------CCA------------------AGTTCATGCTTT------------------TCAAACTCT---AGCTTG---------TTTCTCGGAGAGAGC---AGGGCC---------------------------ACAGGTTGGACTCAAGCGGAGAACAAGGCCTTTGAGAATGCACTTGCG------ATGTTCGAT------GAAAAT------------ACTCCA---GATCGA---TGGCGAAGAGTGGCTGAAATGG…
	Nicotiana_benthamiana_DIVlike4_Niben101Scf02250g00006 ------------------------------------------------------------ATGGAGATTTTATCA------------CCA------------------GCTCCTTATCTT------------------TCAAATTCA---AGCTGG---------TTTCTTGATGAGGAA---AAGAGC---------------------------ACAAAATGGACTCCAGCTGAGAATAAGGCATTTGAGAATGCTCTTGCT------TTGTTTGAT------AAAGAT------------ACACCA---GATAGA---TGGCAAAGGGTAGCAGAAATGGTT…
	Nicotiana_benthamiana_DIVlike5_Niben101Scf06189g02007 ------------------------------------------------------------ATGGAGATTTTATCA------------CCA------------------GCTCCTTATCTT------------------TCAAATTTA---AGCTGG---------TTTCGTGATGAGGAA---AAGAGC---------------------------ACAAAATGGACTCCAGCTGAGAATAAGGCATTTGAGAATGCTCTTGCC------TTGTTTGAT------AAAGAT------------ACGCCA---GATAGA---TGGCAAAGGGTAGCAGAAATGGTT…
	Solanum_lycopersicum_DIVlike6_Solyc06g076770_2_1 ------------------------------------------------------------ATGGAGATTCTATCA------------CCA------------------GCTCCTTATCTT------------------TCAAATCCA---AGCTGG---------TTTCTTGATGAGGGT---AAGAGC---------------------------ACAAAATGGACTCCAGCTGAAAATAAGGCTTTTGAGGATGCACTTGCC------TTGTTTGAT------AAAGAT------------ACACCA---GATAGA---TGGCATAGAGTTGCAGAAATGGTT-----…
	Antirrhinum_majus_DIVlike1_gb_AY077454_1_Am02g27700_T01 ------------------------------------------------------------ATGGAGATTTTAACC------------CCA------------------AGTTCATATTTT------------------TCCAATTCA---AATTTG---------TTTGTGGAGGAGAGC---TGGAGC---------------------------CCAAAATGGACTGCTGCAGATAACAAAGCCTTTGAGAATGCTCTTGCC------GTGTTCGAT------GAATAT------------ACTCCT---CATCGA---TGGGAAAGGGTGGCTGAAATAG…
	Ipomoea_lacunosa_DIVlike8_sc2590033_Super_Scaffold_100014 ------------------------------------------------------------ATGGAGATTCTGTCA------------CCA------TCT------TCTTCCTCTTACCTA------------------TCAAACTCG---AGCTGG---------ATTGTTGAAGAAAGCAATAAGAGC---------------------------ACAAAATGGACCCCCGCGGAGAACAAAGCGTTCGAGAATGCCCTGGCT------TTGTACGAC------AAGGAC------------ACGCCG---GACCGG---TGGGAGAAAGTGGCGGAAAT…
	Ipomoea_nil_DIVlike2_INIL12g03519_t1 ------------------------------------------------------------ATGGAGATTCTCTCA------------CCG---------------TCTTCCTCTTATCTA------------------TCGAACTCA---AGCTGG---------ATTGTTGAAGAAAGC---AAGAGC---------------------------ACAAAATGGACCCCCGCCGAGAACAAAGCGTTCGAGAATGCCCTGGCT------TTGTACGAC------AAGGAC------------ACGCCG---GACCGG---TGGGAGAAGGTGGCGGAAATGGTG-----------------…
	Ipomoea_lacunosa_DIVlike10_sc2591345_Super_Scaffold_100012 ------------------------------------------------------------ATGGAGATTTTATCG------------CCG------GCG------GCCTCTTCTTATCTATCCAATTCCTATTCCAATTCCAATTCC---GGGTGG---------TTGTTTGAAGAAACC---ATGAGTTTC------------------------ACCAAATGGACCCCTGCGGAGAATAAGGCCTTCGAGAATGCTCTTGCT------CTCTACGAC------AAGGAC------------ACGCCG---GACCGG---TGGAAGAAAGTGGCGGAAA…
	Ipomoea_nil_DIVlike3_INIL08g13858_t1 ------------------------------------------------------------ATGGAGATTTTATTG------------CCG------GCG------GCGTCTTCTTATCTA------------------TCCAATTCC---GGGTGG---------TTGTTTGAAGAAACG---ATGAGCTTC------------------------ACCAAATGGACCCCTGCGGAGAACAAGGCATTCGAGAATGCTCTTGCT------CTCTACGAC------AAGGAC------------ACGCCG---GACCGG---TGGAAGAAGGTGGCGGAAATGGTT-----------------…
	Galium_porrigens_var__tenue_DIVlike1_JAAGWI010017818 ---------------------------------------------ATG---AAGTGGGATATGGAGATCATTCCA------------CCA------------------GGGCCATTTATT---------TCGAGCTCAAGTAACTCG---AGCTGG---------ATGCTGGAGGATACG---AGGAGC---------------------------TTCAAGTGGACTCCCGAGGAGAACAAGGCGTTCGAGAATGCTCTCGCC------AAGTACGAT------AAAGAC------------ACCCCA---GATAGG---TGGCAAAGGGTTGCTGAAATGGTT-…
	Ipomoea_lacunosa_DIVlike3_sc2587240_Super_Scaffold_100025 ------------------------------------------------------------ATGGGGATTCTGTCA------------CCG---------------GATTCATCTTATCTG------------------TCAAGCTCA---AGCTGG---------TTTCATGAAGGA---------------------------------------ACAAAATGGAGTCCGGCAGAGAACAAGGCGTTTGAGAAGGCTCTTGCT------TTGTACGAC------AAGGAC------------ACGCCG---GACCGG---TGGGAGAGGGTGGCGGAGAT…
	Ipomoea_nil_DIVlike4_INIL07g06225_t1 ------------------------------------------------------------ATGGGGATTCTCTCA------------CCG---------------GATTCATCTTATCTG------------------TCAAGCTCA---AGCTGG---------TTTCATGAAGGAAGC---TGTAGCAGA------------------------ACAAAATGGACTCCGGCAGAGAACAAGGCGTTTGAGAAGGCTCTTGCT------TTGTACGAC------AAGGAC------------ACGCCG---GACCGG---TGGGAGAGGGTGGCGGAGATGGTG-----------------…
	Antirrhinum_majus_DIVlike6_Am08g35450_T01_sc174 ATGAGAATT------------------------------GCTCCAATG---AACAGAGAAATGGGACTTTTGTCT------------CCT------------------GCATCATATCTC------------------AAGACCTCA---AATTGG---------TTGTTTGAAGAGAGT---AAGGTG---------------------------ACCAAATGGACTGCTGAGGAGAACAAAAGATTTGAAAATGCTCTTGCA------TTATTTGAT------AAGGAT------------ACTCCT---GATAGG---TGGCAAAATGTTGCGTCGATGATC------…
	Sesamum_indicum_DIVlike7_LOC105174541 ---------------------------------------------ATG---AACAGAGAAATGGGACTTGTTTCT------------CCA------------------GCTTCATATCTC------------------AGCGATTCG---AGTTGG---------TTGTTCCAGGAGGAT---ACGGTC---------------------------ACCAAATGGACTCCTGAGGAGAATAAGAGGTTTGAAAATGCTCTTGCC------TTATTTGAT------AAGGAT------------ACTCCT---GATCGC---TGGCACAATGTGGCGTCCATGATC----------------…
	Antirrhinum_majus_DIVlike12_Am07g36510_T01_sc472 ---------------------------------------------ATG---AACAGAGAAATGGGATTCTTGTCT------------CCT------------------TCATCATATCTC------------------AGAACCTCA---AGCTGG---------TTGTTTGAAGAAACT---AAGGTG---------------------------GCCAAATGGACTGCAGCAGAGAATAAAAGATTTGAAAATGCTCTTGCA------TTGTTCGAT------AAGGAT------------ACTCCG---GACAGG---TGGCAAAATGTGGCGGCGATGATT-----…
	Sesamum_indicum_DIVlike3_LOC105161556 ATG------------------------------------------ATG---AACAGAGAAATGGGACTTGATTCT------------CCT------------------GCATCT---------------------------TCATCG---AATTGG---------TTGTTTGGCGAGGAC---AAGGTG---------------------------ACTAAATGGACTGCGGAGGAGAACAAGAGGTTTGAAAACGCTCTTGCT------TTGTTCGAC------AAGGAT------------ACTCCG---GATCGG---TGGCACAATGTGGCTGCCATGATC----------------…
	Boea_hygrometrica_DIVlike1_sc_KQ986866_1__sc_KV58092_1_ ---------------------------------------------ATG---AACAGAGAGACGGCAATCCTGTCT------------CCC------------------GCATCATATATC------------------AAGAACTCG---AATTGG---------CTGTTCGAGGAAAAC---AAGGTAATC------------------------ACCCGGTGGACCCCTGAGGAGAACAAGAAATTCGAGAATGCCCTTGCG------ATATATGAC------AGAGAT------------ACGCCG---GACCGG---TGGGACAATGTTGCGGCCATGA…
	Olea_europaea_DIVlike3_LOC111365662 ---------------------------------------------ATG---AACAGAGGAATAGGGTTTCAATCT------------CCT------------------GCGTCATATATG------------------AGTACATCA---AATTGG---------TTGTTCCAGGAAAGT---GTGGCG---------------------------ACAAAGTGGACTCCTGAAGAGAACAAAAGGTTTGAGAATGCTCTTGCA------TTATTCGAC------AAAAAT------------ACTCCA---GACAGA---TGGAACAATGTGGCAGCTATGATC------------------…
	Olea_europaea_DIVlike11_LOC111365240 ---------------------------------------------ATG---AACAGAGGAATGGGGTTTTTGTCT------------CCT------------------GCATCACGTGTC------------------AGTACATCA---AATTGG---------ATGTTTCAAGATAGT---AAGGTG---------------------------ACAAAGTGGACTCCAGAAGAGAACAAAAGGTTTGAGAATGCTCTTGCA------TTATTTGAC------AAAGAT------------ACTCCA---GATAGA---TGGTACAATGTGGCAGCCATGATC-----------------…
	Olea_europaea_DIVlike10_LOC111407974 ---------------------------------------------ATG---AACTGGGAAATGGAACTCTTATCT------------CCT------------------GCATCATATTTG------------------AGTTCCTCA---AATTGG---------CCTTTTGAGGAGAAC---AAGGGG---------------------------ACAAAATGGACACCTGAAGAGAACAAAATGTTTGAGGAAGCTCTAGCA------TTATTCGAC------GAGGAT------------ACTCCG---GATCGA---TGGGATAATGTTGCAGCTATGATC-----------------…
	Boea_hygrometrica_DIVlike10_sc_KV018453_1__sc_KV17168_1_ ------------------------------------------------------ATGGACAGAGAAACGGTGCAG------------CCA------------------------TGGGTC------------------AGGACATCA---GACTGG---------TTGTTCGAGGAGAAT---AAGGTGATA------------------------ACGAAATGGACGCCAGAGGAAAACAAGAGATTTGAGAATGCACTAGCG------TTTTTTGAT------AAAGAT------------ACCCCG---GACAGG---TGGTACAATGTGGCGGCCATG…
	Coffea_canephora_DIVlike2_GSCOCT00023388001_Cc06_g01610 ------------------------------------------------------------ATGGAAATTCTCTCT------------CCC------------------TCGCCCTATCTC------------------GGGAACTCC---AGTTGG---------TTGTTTGAGGAAAGC---AAAGGA---------------------------GCAAAATGGACACCAGAAGAGAACAAGAGGTTTGAGAATGCGCTGGCT------TTATTTGAC------AAGGAT------------ACCCCG---GATAGA---TGGTTCAATGTGGCCACTATGA…
	Galium_porrigens_var__tenue_DIVlike6_JAAGWI010076265 ---------------------------------------------ATG---AGTAGAGGAATGGAAATCCTATCTCAT------TCTCCG------------------GCGGCTTACCTC------------------GGCAGTTCC---AGTTGG---------CTGTTCGAGGAAAAC---AAGGGG---------------------------ACTAGGTGGACTCCGGAAGAGAACAAGAGGTTCGAGGAAGCGCTTGCT------TACTTCGAT------AAGGAC------------ACGCCG---GATCGG---TGGTACAATGTGGCAGCGTGGATC-…
	Nicotiana_benthamiana_DIVlike1_Niben101Scf00348g08003 ---------------------------------------------ATG---AACAGGGAAATGGGATTTTTATCC------------CCT------------------GCAACATATATC------------------AAGAATTCA---AGCTGG---------TTATTTGAGGAAAAC---AAGGTA---------------------------ACAAAATGGACAGTTGAAGAGAACAAGATGTTTGAAGATGCACTTGCT------TTATTTGAT------AAAGAT------------ACACCA---GATAAA---TGGTACAATGTAGCAGCAATGATC…
	Nicotiana_benthamiana_DIVlike2_Niben101Scf01738g07002 ---------------------------------------------ATG---AACAGGGAAATGGGATTTTTATCC------------CCT------------------GCAACATATATC------------------AAGAATTCA---AGCTGG---------TTATTTGAGGAAAAC---AAGGTA---------------------------ACAAAATGGACAGCTGAAGAGAACAAGATGTTTGAAGATGCACTTGCT------TTATTTGAT------AAAGAT------------ACACCA---GATAAA---TGGTACAATGTAGCAGCAATGATC…
	Solanum_lycopersicum_DIVlike7_Solyc09g014250_2_1 ---------------------------------------------ATG---AATAGAGAAATGGGATATCTATCC------------CCT------------------GCAACATATATC------------------AAGAACTCA---AGCTGG---------TTGTTTGAGGAAAAC---AAGGGA---------------------------ACAAGATGGACACCTGAAGAGAACAAAGTGTTTGAAGAAGCACTTGCT------TTGTTTGAT------AAAGAT------------ACACCT---GATAAA---TGGTATAATGTAGCAGCAATGATC-----…
	Nicotiana_benthamiana_DIVlike3_Niben101Scf03860g03001 ---------------------------------------------ATG---AGCAGTGAAATAGAATTTCTTTCT------------CCA---------------ACCACAACATACCTT------------------AGAAACTCA---AATTGG---------TTATTTGAGGAAAAT---AAGGGAACA------------------------ACAAAATGGACAACTGAAGAGAACAAGAGGTTTGAGGATGCATTAGCT------TTATTTGAT------AAGGAA------------ACACCA---GATAGA---TGGTATAATGTAGCTGCAATGATC…
	Solanum_lycopersicum_DIVlike8_Solyc10g076820_1_1 ---------------------------------------------ATG---AGCAGAGAAATGGGATTTCTTTCT------------CCTCTTCCTGAA------GAAACAACATACCTT------------------AGAAACTCA---AATTGG---------TTATTTGAGGAAAAC---AAGGGA---------------------------ACAAATTGGACAGTTGAAGAGAACAAGATGTTTGAGGACGCGCTCGCG------TTGTTTGAT------AAGGAA------------ACTCCT---GATAGA---TGGTATAACGTAGCAGCAATGATC-----…
	Ipomoea_lacunosa_DIVlike7_sc2589851_Super_Scaffold_100007 ---------------------------------------------ATG---AGCCAAGAAATGGGAATTCTCTCA------------TCT------------------GAAACATATCTC------------------AGTGACTCC---AACTGG---------CTGTTCGATGAGGCG---AAGGCC---------------------------TCGAAATGGACCGCGGAAGAGAACAAGAGGTTTGAGGATGCACTGGCC------TTGTTTGAT------AAAGAT------------ACCCCA---GATCGG---TGGCACAATGTGGCAGCCAT…
	Ipomoea_nil_DIVlike1_INIL10g12842_t1 ---------------------------------------------ATG---AGCCAAGAAATGGGAATTCTCTCA------------TCT------------------GAAACATATCTC------------------AGTGACTCG---AACTGG---------CTGTTCGATGAGACG---AAGGCG---------------------------GCGAAATGGACGGCAGAAGAGAACAAGAGGTTTGAGGATGCGCTGGCC------TTGTTTGAT------AAAGAT------------ACCCCA---GATCGG---TGGCACAATGTGGCAGCCATGATA-----------------…
	Boea_hygrometrica_DIVlike11_sc_KV020109_1__sc_KV15244_1_ ------------------------------------------------------------ATGGACGGAGTAATA------ATGGGGCCTCTGAATTCT------GCAGCATCATGTTTC------------------GGGAACCCA---AATTGG---------TTGTTGGAGGAGAAT---AGGGGG---------------------------GCTAAGTGGACTCCGGAGGAGAACAAAAGCTTCGAAAATGCGCTCGCA------TTGTTCGAT------AAGGAT------------ACCCCA---GATCGG---TGGCGAAATGTAGCGGCCATG…
	Antirrhinum_majus_DIVlike5_Am01g25040_T01_sc96 ------------------------------------------------------------ATGGAGACCTTATGT------------CCA------------------ACTTCACTAGTG------------------TCGAATTCG---GGTTGG---------TATATACATCAGGGC---CACAGA---------------------------ACAGCATGGACAGAAGAAGAGAACAAAGCATTTGAGAGTGCTCTTGCA------ATATTTGAT------GAGAAT------------ACTCCC---AACAGA---TGGTACGAGGTGGCGTCTTTGATT-------…
	Sesamum_indicum_DIVlike2_LOC105160914 ------------------------------------------------------------ATGGAAACGTTGTGT------------CCG---------------------------------------------------AGTTCA---GGGTGG---------ATGATCCACCAGGGC---CACAGC---------------------------ACGACATGGACGAAAGAGGAGAACAAGAAGTTCGAAAGCGCTTTAGCG------ATTTTCGAT------GAGAAA------------ACTCCC---AACAGA---TGGTTTAAGGTGGCTGCAATGATC----------------…
	Sesamum_indicum_DIVlike6_LOC105167079 ------------------------------------------------------------ATGGAAGCTTTATGT------------CCA------------------ACTTCACTTGTA------------------CAAGATTCA---AGCTGG---------TTCATAGGCCAGGGC---AAGAGC---------------------------ACAAAATGGACAAAAGAAGAGAACAAGAAGTTTGAGAGTGCTCTTGCG------ATTTTCGAT------GAGAAA------------ACTCCA---AACAGA---TGGTTTAAGGTAGCAGCCATGATC----------------…
	Olea_europaea_DIVlike1_LOC111397902 ------------------------------------------------------------ATGGAGACCTTGTTT------------CAA------------------GCTTCATTCGCA------------------TCGAATTCG---GGTTTG---------TTGATGCAACAGAGG---AAAACC---------------------------ACGGTATGGACAAAAGAAGAAAACAAGAAATTTGAGAGTGCACTTGCA------GTTTTTGAT------GAAAAT------------ACTCCC---AACAGA---TGGTCTATGGTGGCGTCCATGATC------------------…
	Olea_europaea_DIVlike9_LOC111405984 ------------------------------------------------------------ATGGAAACTTTGTTT------------CCA------------------GCTTCATTCATA------------------TCGAATTCG---AGTTTG---------TTGATGCAACAAAGG---AAAAAC---------------------------CCAATATGGACAAAAGAAGAAAACAAGCAATTTGAGAGTGCACTTGCA------GTGTTTGAT------GAAAGT------------ACTCCC---AATAGA---TGGGTTATGGTGGCTGCCATGATC------------------…
	Nicotiana_benthamiana_DIVlike6_Niben101Scf01227g00005 ------------------------------------------------------------ATGGAAACATTATTT------------CCT------------------ACTACTTTTATG------------------CCAAATTCA---AATTGG---------ATGATGCAACAGAGC---AAAAGC---------------------------ACAGAATGGACTAAGGAAGAGAACAAGAAATTCGAAAGTGCACTTGCA------ATATACGAC------GAAAAA------------ACTCCG---AATAGA---TGGTCTATGGTAGCAGCTATGATC…
	Solanum_lycopersicum_DIVlike4_Solyc05g052610_2_1 ------------------------------------------------------------ATGGAAACTTTATAT------------CCA------------------ACTTGTTTTGTA------------------CCAAATTCA---AATTGG---------ATTATGCAACAGAGT---AAGAGT------------------------AATACAGAATGGACTAAAGAAGAGAACAAGAGATTTGAAAGTGCACTTGCA------ATATACGAC------GAGACT------------ACACCA---AATCGA---TGGTTTAAAGTAGCAGAAATTATC-----…
	Nicotiana_benthamiana_DIVlike7_Niben101Scf03500g02001 ------------------------------------------------------------ATGGAAACTTTGTCG------------CCT------------------ACTTCGCTTATA------------------CCAAATTCA---AGCTGGATG------ATGATGGAACAGAGG---AAAAGC---------------------------AGTGAATGGACACAAGAAGAGAACAAGAAGTTTGAAAGTGCACTTGCA------ATATACGAT------GAGACA------------ACTCCG---AATAGA---TGGTTTAAGGTTGCGGATTTGATA…
	Nicotiana_benthamiana_DIVlike8_Niben101Scf05017g06021 ------------------------------------------------------------ATGGAAACTTTGTCG------------CCT------------------ACTTCGCTCATA------------------CCAAATTCA---AGCTGGATG------ATGATGGAACATAGG---AAAAAC---------------------------AGTGAATGGACACAAGAAGAGAACAAGAAGTTTGAAAGTGCACTTGCA------ATATACGAT------GAGACA------------ACTCCG---AATAGA---TGGTTTAAGGTTGCGGACTTGATA…
	Antirrhinum_majus_DIVlike8_Am07g24490_T01_sc311 ------------------------------------------------------------ATGGAAACCTTGTGT------------CCA------------------------------------------------ACAAATTCG---GGTTGG---------TTTGTACAACAGCGG---CACAGC---------------------------ACAACATGGACAAAAGAAGAGAACAAATTGTTTGAGAGTGCTCTTGCT------ATTTACGAC------GAAAAA------------ACTCCA---AACAGA---TGGTACAAGGTGGCGTCGATGATC------…
	Coffea_canephora_DIVlike3_GSCOCT00039248001_Cc02_g06940 ------------------------------------------------------------ATGGAAACCTTGTAT------------CCA------------------GCTTCCTACATA------------------GTGAATTCA---GACTTG---------TTGCTGAAAGAGCTT---AAGAGC---------------------------ACAAAATGGACTAAAGAGGAGAACAAAAGATTTGAAAGTGCTCTGGCA------ATGATTGAT------GAGAAA------------TCTCCA---GATAGA---TGGTATAGGGTGGCAGCTATGA…
	Ipomoea_lacunosa_DIVlike4_sc2587549_Super_Scaffold_100034 ------------------------------------------------------------ATGGAATCCTTG------------------------------------------TTGATA------------------TCAAGTCCC---AGCTGG---------TTGATTCATCAGAGC---AAGAGC---------------------------ACAAGATGGACTAAAGAAGAGAACAAGCTTTTTGAGAGTGCTCTTGCA------ATGATTGAT------GAGAGA------------ATTCCT---GACAGG---TGGTTTAAGGTTGCTGATAT…
	Ipomoea_nil_DIVlike5_INIL02g16987_t1 ------------------------------------------------------------ATGGAATCCTTG------------------------------------------TTGATA------------------TCACGTCCC---AGCTGG---------TTGATTCATCAGAGC---AAGAGC---------------------------ACAAGATGGACTAAAGAAGAGAACAAGCTTTTTGAGAGTGCTCTTGCA------ATGATTGAT------GAGAGA------------AATCCT---GACAGG---TGGTTTAAGGTTGCTGATATGATC-----------------…
	Ipomoea_lacunosa_DIVlike5_sc2588378_Super_Scaffold_100018 ------------------------------------------------------------ATGGAGACATTG------------------------------------------ATGCTG------------------CCAAATTCA---AGCTGG---------TTGATGCAACCAGGC---AGGAGA---------------------------ACAAGATGGACCAAAGAAGAAAACAAGTTGTTTGAGAGTGCCCTTGCA------ATGATTGAT------GAGAGA------------ACTCCA---GACAGA---TGGGTGAGAGTTGCTCATAT…
	Ipomoea_nil_DIVlike6_INIL05g24214_t1 ------------------------------------------------------------ATGGAGACATTG------------------------------------------ATGCTG------------------CCAAATTCA---AGCTGG---------TTGATGCAACCAGGC---AGGAGA---------------------------ACAAGATGGACCAAAGAAGAAAACAAGATGTTTGAGAGTGCCCTTGCA------ATGATTGAT------GAGAGA------------ACTCCA---GACAGA---TGGGTGAGAGTTGCTCATATGGTG-----------------…
	Nicotiana_benthamiana_DIVlike9_Niben101Scf03779g06005 ------------------------------------------------------------ATGGAAACTATATTT------------CCT------------------------------------------------ACTTCATCA---AGTTGG---------ATGATACAGCAGAAC---AAGAAC---------------------------TCAATATGGACTAAAGAAGAGAACAAACTGTTCGAAAGTGCTATCGCG------ATATACGAT------GAGAAT------------ACTCCG---AATAGG---TGGTTTAAGGTGGCAGATATGATC…
	Nicotiana_benthamiana_DIVlike10_Niben101Scf07311g00005 ------------------------------------------------------------ATGGAAACTATATTT------------CCT------------------------------------------------ACTTCATCA---AGTTGG---------ATGATGCAGCAGAAC---AAGAAG---------------------------TCAATATGGACAAAAGAAGAGAACAAACTGTTCGAAAGTGCTATCGCG------ATATACGAC------GAGAAT------------ACTCCG---AATAGG---TGGTTTCATGTGGCAGATATGAT…
	Solanum_lycopersicum_DIVlike1_Solyc03g096350_2_1 ------------------------------------------------------------ATGAAC------------------------------------------------------------------------AAGAATAAG---------------------------------------------------------------------AGAGAATGGACTAAAGAAGAGAACAAGCAATTTGAAAGTGCTATTGCA------ATCTATGAT------GAGAAA------------ACTCCT---GATCGA---TGGTTTAAAGTGGCTGCCCTCATC-----…
	Galium_porrigens_var__tenue_DIVlike5_JAAGWI010189196 ------------------------------------------------------------ATGGAGGCGATGTAT------------CCA------------------GCTTCGTATCTC------------------TTGGATTCG---AGCTTG---------TTTATGGCGAAGGGC---AGCGGCGGCGGCGTCGGC---------GGCCGGGAAGAATGGAGCCGGGAGGAGAACAAGGCGTTCGAGCGCGCTCTGGCG------ATGGTGGAT------GAAGCG------------ACTCCG---GACAGG---TGGTATAAGGTGGCGGAGATGATT-…
	Antirrhinum_majus_DIVlike4_Am04g25700_T01_sc92 ------------------------------------------------------------ATGACA------------------------------------------------------------------------GGTACAGGT---ACA------------GATTGGTCAGTGGGG------------------------------------GTGGTATGGAGCAGGGAAGAAGAGAAAGCATTTGAGAATGGCATCGCC------ATGCACTGGGTTGAAGAGGAC------------TGCAAT---CAAAAC---TGGGATAAGATAGCTTGTCTTGTT-------…
	Sesamum_indicum_DIVlike11_XP_011073055_1_MYB2_domain_lost ------------------------------------------------------------ATGTCA------------------------------------------------------------------------GGTACAGGT------------------GGGGTGGGGGAGGGG------------------------------------GTGGGGTGGAGCAGAGAAGAAGAAAAAGCATTCGAAAATGCAATTGCC------ATGCACTGGAGT---GATGAC---------TGCACAGAG---CAAAAC---TGGAGCAAGATAGGGTGCAT…
	Coffea_canephora_DIVlike5_GSCOCT00022569001_Cc04_g07490 ------------------------------------------------------------ATGTCT------------------------------------------------------------------------GCTTCT---------------------------TCTTCTTCT------------------------------------GTAGTATGGAGCAGAGAAGAAGACATAGCTTTTGAGAGCGCCATTGCC------ATGCACTGGACT---GGGGAC------------TCTAAG---GAACAG---TGGGACAAGATAGCTTCTATGG…
	Nicotiana_benthamiana_DIVlike11_Niben101Scf00725g03014 ------------------------------------------------------------ATGTCA------------------------------------------------------------------------GTTTCAGAT------------------------TTACCTTCA------------------------------------GAATTGTGGAGCAAAGAAGAAGAAAAAGCTTTTGAAAATGCAATTGCT------GTGCACTGGGTT---GAGGAT------------TCTGAA---CAACAA---TGGGAGAAATTTGCTGAAGTGGT…
	Nicotiana_benthamiana_DIVlike12_Niben101Scf02786g00005 ------------------------------------------------------------ATGTCA------------------------------------------------------------------------GTTTTAGAT------------------------TTACCTTCA------------------------------------GAATTATGGAGCAAAGAAGAAGAAAAAGCTTTTGAAAATGCCATTGCA------ATGCACTGGGTT---GAGGAT------------TCTGAA---CAACAA---TGGGAGAAATTTGCTGCAGTGGT…
	Solanum_lycopersicum_DIVlike2_Solyc03g119740_2_1 ------------------------------------------------------------ATGTCA------------------------------------------------------------------------CCTTCAGAT---TCA---------------TCATCATCTTCA------------------------------------GTAGTGTGGAGCAGAGAAGAAGAAAAAGCTTTTGAGAATGCCATTGCA------CAGCACTGGGTT---GAAGAT------------TCTGAA---CAGCAA---TGGGAGCAGTTTGCTTCTATGGTC-----…
	Nicotiana_benthamiana_DIVlike13_Niben101Scf07611g01002 ------------------------------------------------------------ATGTCA------------------------------------------------------------------------GCATCA---------------------------ACAATATCA------------------------------------CTAATGTGGAGTAGAGAAGAAGAGAAAGCCTTTGAAAATGCAATTGCT------ATTCATTGGATT---GAGGAC------------TCCAAA---TTACAG---TGGCAAAAGATTGCTTCTATGGT…
	Nicotiana_benthamiana_DIVlike14_Niben101Scf16660g01003 ------------------------------------------------------------ATGTCA------------------------------------------------------------------------ACATCA---------------------------ACATCACCA------------------------------------CTAATGTGGAGTCGAGAAGAAGAGAAAGCCTTTGAAAATGCAATTGCT------ATTCATTGGATT---GAGGAC------------TCAAAA---TTACAA---TGGCAAAAGATTGCTTCTATGGT…
	Ipomoea_lacunosa_DIVlike9_sc2590075_not_in_super_scaffold ------------------------------------------------------------ATGCCG------------------------------------------------------------------------------------------------------------CAGGCA------------------------------------GTGGTTTGGAGTAGAGAAGAAGAGAAAGCCTTCGAGAATGCTATTGCC------ATGCACTGGGTG---GAGGAT------------TCCAAG---GAACAA---TGGAACAAGATTGCGTCTAT…
	Ipomoea_nil_RADlike20_INIL03g14985_t1_MYB2_domain_lost ------------------------------------------------------------ATGCCG---------------------------------------------------------------------------------------------------------------GCA------------------------------------GTGGTTTGGAGTAGAGAAGAAGAGAAAGCCTTCGAGAATGCTATTGCC------ATGCACTGGGTC---GAGGAT------------TCCAAG---GAACAA---TGGAACAAGATTGCGTCTATGGT…
	Olea_europaea_DIVlike7_LOC111401430 ------------------------------------------------------------ATGGCG------------------------------------------------------------------------ACTTCA---------------------------TGTTCATCA------------------------------------GTGGTATGGAGCAGAGAAGAAGAGAGAGCTTTTGAAAATGCCATTGCA------ATGCACTGGATA---GAGGAC------------TCCAAG---AATCAA---TGGGATAAGATTTCCTCAGTGGTT------------------…
	Olea_europaea_DIVlike12_LOC111372114 ------------------------------------------------------------ATGTCA------------------------------------------------------------------------GTTTCG---------------------------TGTTCTCCA------------------------------------GTGGTATGGAGCAGAGAAGAAGAGAAATCTTTTGAAAATGCCATTGCA------ATGCACTGGATA---GAGGAC------------TCCAAG---GATCAA---TGGGATAAGATTTCCTTGATGGTT-----------------…
	Galium_porrigens_var__tenue_DIVlike8_JAAGWI010236085__MYB2_domain_absent_ ------------------------------------------------------------ATGTCA------------------------------------------------------------------------GATGTATCA---GGT---------------------------------------------------------------------TGGAGCAGGGAAGAAGAGGATGCATTTGAGAATGCCATTGCC------GTGCACTGGAATACTGATGAC---------TCTTCCGAA---GAGCAA---TGGG…
	Galium_porrigens_var__tenue_DIVlike10_JAAGWI010209280__MYB2_domain_absent_ ------------------------------------------------------------ATGTCA------------------------------------------------------------------------GATGTATCA---GGT---------------------------------------------------------------------TGGAGCAGGGAAGAAGAGAAGGCATTTGAGAATGCCATTGCC------GTGCACTGGAATACTGATGAC---------TCCTCCGAA---GAGCAA---TGG…
	Galium_porrigens_var__tenue_DIVlike9_JAAGWI010218130__MYB2_domain_absent_ ------------------------------------------------------------ATGTCA------------------------------------------------------------------------GATGTATCA---GGT---------------------------------------------------------------------TGGAGCAGGGAAGAAGAGGAGGCATTTGAGAATGCCATTGCC------GTGCACTGGAATACTGATGAC---------TCTTCCGAA---GAGCAA---TGGG…
	Antirrhinum_majus_DIVlike7_Am04g40570_T01_sc211 ------------------------------------------------------------ATGCCG------------------------------------------------------------------------GCCGATGAA------------------------TCAAGTAGG------------------------------------TCCCTTTGGAGTAGAGATGAGGATAAGCAGTTTGAGAAAGCAATAGCT------ACTTATCCT------GAGGAT------------TCTTTG---GACAGA---TGGGAGAAAATTGCCGAGGAAGTT------…
	Sesamum_indicum_DIVlike1_LOC105156121 ------------------------------------------------------------ATGCCG------------------------------------------------------------------------GCCGATGAA------------------------TCAAGTAGC------------------------------------TCTATGTGGAGTAGGGAGCAGGATAAGTTATTTGAGAAAGCAATAGCA------ACTTATCCC------GAGGAT------------TCTTCG---GATAGA---TGGGAGAAAATTGCAGCAGATGTT----------------…
	Coffea_canephora_DIVlike4_GSCOCT00007401001_Cc11_g00490 ------------------------------------------------------------ATGACA------------------------------------------------------------------------GCTGATGAA------------------------TCAACTAGT------------------------------------GCTGTTTGGAGTAGAGAGCAAGATAAGGCATTTGAGAATGCGCTGGCT------ACTTATCCT------GAGGAT------------TCTGCA---GATCGA---TGGGAGAAAATTGCAGCTGATG…
	Olea_europaea_DIVlike2_LOC111398410 ------------------------------------------------------------ATGGCG------------------------------------------------------------------------ACTGATGAA------------------------TCAAGGAGC------------------------------------TCTATGTGGAGTAGAGAACAAGATAGGCAATTTGAGAAAGCGCTGGCA------ACGTACCCC------GAAGAT------------TGTTCA---GAAAGA---TGGGAGAAAATTGCTGCCGACGTT------------------…
	Olea_europaea_DIVlike8_LOC111405941 ------------------------------------------------------------ATGCCG------------------------------------------------------------------------ACTGATGAA------------------------TCAAGTAGC------------------------------------TCTATGTGGAGTAGAGAGCAAGATAGGCAATTTGAGAAAGCACTGGCA------ACCTACCCC------GAAGAC------------TGTTCA---GATAGA---TGGGAGAAAATCGCAGCCGATGTT------------------…
	Olea_europaea_DIVlike5_LOC111395410 ------------------------------------------------------------ATGCCA------------------------------------------------------------------------ACCGGTGAG------------------------TCAAGCACA------------------------------------TCTGTGTGGAGTAGAGAGCAGGATAAGCAATTTGAGAAAGCATTAACA------ACTTATCCT------GAGGAT------------TCTTTA---GATAGA---TGGGAGAAAATTTCTGCTGATGTT------------------…
	Boea_hygrometrica_DIVlike2_sc_KQ987809_1__sc_KV56759_1_ ------------------------------------------------------------ATGCCG------------------------------------------------------------------------GCAAGTGAA------------------------TCAAGTAGC------------------------------------TCTTCTTGGAACAGAGAGCAGGATGTTCAGTTTGAGAGAGCATTAGCA------ACGTACCCC------GAGGAT------------TTGTCT---GATAGA---TGGGAGAAAATTGCTGCTGATG…
	Nicotiana_benthamiana_DIVlike15_Niben101Scf03595g13001 ------------------------------------------------------------ATGACA------------------------------------------------------------------------ATAGATGAG------------------------TCAAGTAGC------------------------------------TCCATATGGAGTAGAGAGCAGGATAAAGCATTTGAGAATGCCTTGGCA------ACTTATCCT------GAGGAT------------TCTCCG---GATAGG---TGGGAGAAAATTGCCTCTGATGT…
	Nicotiana_benthamiana_DIVlike19_Niben101Scf01478g07015_MYB2_domain_absent ------------------------------------------------------------ATGACA------------------------------------------------------------------------ATAGATGAG------------------------TCGAGTAGC------------------------------------TCCATATGGAGTAGAGAGCAGGATAAAGCATTTGAGAATGCCTTGGCA------ACTTATCCT------GAGGAT------------TCTCCC---GATAGG---TGGG…
	Ipomoea_lacunosa_DIVlike2_sc258616_Super_Scaffold_100002 ------------------------------------------------------------ATGACT------------------------------------------------------------------------GCGGATGAA------------------------TCAAGTAAC------------------------------------GCTGTATGGACGAGAGAGCAAGATAAGGCATTTGAGAATGCCTTGGTA------ACATACCCT------GAGGAT------------TCTTCG---GATAGA---TGGGAGAAAATTGCAGCAGAT…
	Ipomoea_nil_DIVlike8_INIL09g33209_t1 ------------------------------------------------------------ATGACT------------------------------------------------------------------------GCGGATGAA------------------------TCGAGTAAT------------------------------------GCTGTATGGAGCAGAGAGCAAGATAAGGCATTTGAGAATGCCTTGGCA------ACATACCCT------GAGGAT------------TCTTCG---GATAGA---TGGGAGAAAATTGCAGCAGATGTT-----------------…
	Antirrhinum_majus_DIVlike9_Am01g08180_T01_sc350 ------------------------------------------------------------ATGCCG------------------------------------------------------------------------GCGGTTGAA------------------------TCAAGTGAC------------------------------------TCTGCTTGGAGTAGAGAGCAGGATAAGCAATTTGAGAAAGCAATAGCT------ACTTATCCT------CAGGAT------------TCTTCT---GATAGA---TGGGAGAAAATTGCCGCTGATGTT------…
	Galium_porrigens_var__tenue_DIVlike3_JAAGWI010186602 ---------------------------------------------ATGAAAAAAGGCAAGATGAAA------------------------------------------------------------------------GCTGAGGAA------------------------TCAACTAGT------------------------------------TCTGTGTGGAGTAGGGAGCAAGACAAGGCTTTTGAGGATGCCCTGGCC------ACCTACCCC------GAGGAT------------TCCGCA---GATCGA---TGGGAGAAAATTGCAGCTGATGTG-…
	Ipomoea_lacunosa_DIVlike6_sc2588524_Super_Scaffold_100017 ------------------------------------------------------------ATGGCG------------------------------------------------------------------------GTGACTGAA------------------------TCAAGTAGC------------------------------------TCTGTGTGGAGTAGAGAGCTAGATAAGGCATTTGAGAATGCCTTGGCA------ACTTACCCT------GAAGAT------------TTGTCA---GATAGA---TGGGAGAAGATTGCGGCAGA…
	Ipomoea_nil_DIVlike7_INIL07g33688_t1 ------------------------------------------------------------ATGACG------------------------------------------------------------------------GTGACTGAA------------------------TCAAGTAGC------------------------------------TCGGTGTGGACTAGAGAGCTAGATAAGGCGTTTGAGAAAGCCTTGGCA------ACTTACCCT------GAAGAT------------TTGTCA---GATAGA---TGGGAGAAGATTGCGGCAGATGTT-----------------…
	Solanum_lycopersicum_DIVlike3_Solyc04g008870_2_1 ------------------------------------------------------------ATGACA------------------------------------------------------------------------GTAGATAAA------------------------TCAAGAAGC------------------------------------TCAATTTGGAGCAGAGAGCAAGATATAGAATTTGAGAATGCATTAGCA------ACTTATCCT------GAGGAT------------TGTGTA---GATAGG---TGGGAGAAAATTGCAGCTGATGTT-----…
	Solanum_lycopersicum_DIVlike9_Solyc11g071500_1_1 ------------------------------------------------------------ATGAGC------------------------------------------------------------------------CTCAACCGA---------------------ACATGCAATAGC------------------------------------TCCTTCTGGACTAAGGAGGAAGACAAAGCATTTGAGAATGCTTTGGCT------TTATTTTCT------GGAGAT------------AGT------GATAAA---TTTCTGAAGATCGCTGCTGCTGTT-----…
	Boea_hygrometrica_DIVlike5_sc_KQ988495_1__sc_KV55589_1_ ------------------------------------------------------------ATGGAGACAATATTT---------CATCCT------------------GCTCCGTAC---------------------------------------------------------------------------------------------------ACTCCATGGACCAAAGAAGAGAACAAGCTATTCGAGCGCGCTCTCGCT------ATGTACGAC------GAGAAA---------AGAACTCCG---AACCGC---TGGTTTAAGGTGGCGGCGATGA…
	Antirrhinum_majus_DIVlike3_Am04g14810_T01_sc57 ------------------------------------------------------------ATGGAATGGGAAGATTTTCAAGGCTTTCCT------------------------------------------------TTGGATGAT---TCTTGGTATGACCACATCTTGTCACCCCAGTTCGAACCGGAGAAAGCT---------------GCAGGGACGTGGAGTTTCGAAGAGAACAAGCTGTTTGAGAACGCCTTGGCT------GAAATTGCA------CCTGGT------------TCTCCA---GCTTTC---TTTGAGAATGTTGCGACAAAAGTT-------…
	Antirrhinum_majus_DIVlike14_sc144_putativey_Am01g52140_T01 ------------------------------------------------------------------------------------------------------------------------------------------------------------------------------------------------------------------------------TGGACCTATGAGGCAAACAAGGCATTTGAGAATGCTCTAGCT------GAGAATAAA------TTAGAA------------TTTCCA---GACATA---TTTCACAAAATTGCTTTGA…
	Olea_europaea_DIVlike6_LOC111400292 ------------------------------------------------------------ATGGAATGGCCAGATTTTCAGTGTTCACCTTTC---------------------------------------------AATAATGATCTTTCTTGGTATGAT---CTGTTCACCCCTGAATTCGAGGTTGAGAAGCCG------------------GCAAATTGGACCTTTGAAGAGAACGAGTTGCTCGAAAATGCTTTGGCT------GAAGTTGAT------CCAGAA------------AATCCT---GCCTTC---TTTGAAAATGTTGCTTCTAGGATT------------------…
	Sesamum_indicum_DIVlike10_LOC105176804 ------------------------------------------------------------ATGGAATGGTCAGATTTTCACTACTCTCCA------------------------------------------------CTGGAAGAA---TCTTTGTGTGGG---CTTTTGTCACCCCAGTTCGAAATGGACAAG---------------------GCAGAGTGGACTTCTGAAGAGAACAAGCTGTTTGAGAATGCCTTGGCT------GAAATTGAT------CCTGCT------------TCTCCA---GCTTTC---TTCGAGCATGTTGCATCCCGAGTT---------------…
	Coffea_canephora_DIVlike9_Cc07_g12090 ------------------------------------------------------------ATGGAGTTATCAAATCTCTCCTGCTACCCC------------------------------------------------TTTAATGAAGATGCAATATTGTCCTTCACTTGTTCACCGGCA---CGATCAAAGGAT---------------------TCGGAATGGACTTTTGAGGAAGAGAAACTTTTTGAAAATGCCCTTGCT------GTCTATGAC------CTTAAT------------TCTTGG---GATTTG---TTTGAGAAGATTGCTATCAAGGTC----------------…
	Boea_hygrometrica_DIVlike7_sc_KV000914_1__sc_KV39621_1_ ---------------------------------------------------------------------ATGGAG------------CCT------------------------------------------------TGTGATTAT---AACCGG---------TTTTTCGAGGGAAAT---CGGGTG---------------------------GCAAAGTGGACGCCGGAGGAGAACAAAAGGTTTGAAAATGCTGTGGCG------TTATTTGAT------CGTGAT------------ACTCCC---GACAGG---TGGAACAATGTTGCGGCCATGA…
	Antirrhinum_majus_DIVlike10_Am01g06640_T01_sc390 ---------------------------------------------ATG------------ATGTGC------------------------------------------------------------------------TGTAATCCG------------------TGGATTGCGAGCTCC---GATAATACGGCG---------------------TCGTTTTGGAGCAGACAGGAGGACAAAATCTTCGAGAAGGCTCTGGTC------GAATTCCCC------GAGGGA------------ATCGAG---GACAGG---TGGCGTAGGATCGCCGATTATTTG-----…
	Sesamum_indicum_DIVlike5_LOC105166546 ------------------------------------------------------------ATGTAC---------------------------------------------GGAATTGAT------------------GCCAACAGC---AATCGG---------TGGACGCCGCCGGCGGTGGATTCGGCCGCC---------------------GCAGTATGGAGTCGGCAAGAGGACAAGATTTTTGAGAAGGCTCTGGTG------GAATTCCCG------GAAGGA------------ATCGAC---CACCGG---TGGCGGAGAATAGCTGAATTTCTT----------------…
	Ipomoea_lacunosa_DIVlike1_sc2584335_not_in_super_scaffold ------------------------------------------------------------ATGATG------------------------------------------------------------------------GGCGATTCG---------GTG---ACGGCGATGCAATCGGCG------------------------------------GCGACGTGGACTCGGCTCGAGGACAAAATGTTTGAGCAGGCTTTGGTG------TTGTTTCCT------GATGGC------------GAT------GATCGT---TGGCAGAGGATCGCGTCTCG…
	Ipomoea_nil_DIVlike9_INIL11g08772_t1 ------------------------------------------------------------ATGATG------------------------------------------------------------------------GGCGATTCG---------GTG---ACGGCGATGCAGTCGGCG------------------------------------GCGACGTGGACTCGGTACGAGGACAAAGTTTTTGAGCAGTCTTTGGTG------TTGTTCCCC------GATGGG------------GAT------GATCGG---TGGCAGAAGATCGCCTCTCGGATT-----------------…
	Nicotiana_benthamiana_DIVlike16_Niben101Scf01834g04018 ------------------------------------------------------------ATG---------------------------------------------------------------------------------------------------------------------------------------------------------TCGAAATGGACGAGGGAGGAGGACAAGCTATTCGAACACGCCCTGGTT------CTGTACCCT------GAAGAC------------ATCGCC---AATCGA---TGGCAATTAATCGCCGATCATGT…
	Solanum_lycopersicum_DIVlike5_MYBI_Solyc05g055240_2_1 ------------------------------------------------------------ATG---------------------------------------------------------------------------------------------------------------------------------------------------------TCGACATGGACGAGGGACGACGACAAGCTCTTCGAACACGGCCTGGTT------TTGTACCCT------GAGAAC------------AGCGCC---GACCGG---TGGCAATTGATCGCCGATCATGTC…
	Nicotiana_benthamiana_DIVlike17_Niben101Scf02648g02004 ---------------------------------------------ATG------------ATGTAT---------------------ACT------------------------------------------------ACGAACAAT---CGGTGG---------ATGATTGGTAGCGATTCAAGGGCAGCGATGATTCAC---------TCAAATTCGCCATGGACGAGGTTTGAAGACAAGTTATTTGAACAAGCCCTAGTT------ATGTATTCC------GAAAAC------------GATGTT---GAACGT---TGGCATAAAATTGCAAGTCGCAT…
	Nicotiana_benthamiana_DIVlike18_Niben101Scf03993g06007 ---------------------------------------------ATG------------ATGTAT---------------------ACT------------------------------------------------ATGAACAAT---CGGTGG---------ATGATTGGTAGCGATTCAACGGCAGCGGTGATTCAT---------TCAAATTCGACATGGACGAGGTTTGAAGACAAGTTATTTGAACAAGCCCTGGTT------ATGTATTCC------GAAAAC------------GACGTT---GAACGT---TGGCAAAAAATCGCTAATCGTGT…
	Solanum_lycopersicum_DIVlike10_Solyc11g006720_1_1 ---------------------------------------------ATG------------ATGTAT---------------------CCG------------------------------------------------GCGAACAAT---CGGTGG---------CTAATCGGCGAATCACCG------GCGATGATTCAT---------CCAAATTCAACATGGACGAGATTTGAAGACAAGTTATTTGAACAAGCTCTAGTT------ATGTACTCT------GAAAAC------------GATATT---GAACGG---TGGCAGAAAATTGCTAATCATGTT----…
	Coffea_canephora_DIVlike6_GSCOCT00029643001 ------------------------------------------------------------ATGTATAATTCT---------------CCTAACGAT------------GGCAACAACAAT------------------ACTAATCAG---TCGTGG---------GTGATGTACAATTCTGCTCCGCCGCACCCTCCT---------------GTGGTGACGTGGACTAAGTACGAGGACAAGTTATTCGAGCAGGCGCTGGTT------GGGTTCCCG------GAGGAC------------CTTCCC---AACCGG---TGGCAGAAGATCGCCGACAGGGTT----------…
	Boea_hygrometrica_DIVlike3_sc_KQ988979_1 ------------------------------------------------------------ATGTAT---------------------------------------------------------------------------AATTAT---CAGCTGGCG---CCGCGGATGCCTCGGAAT---------TCCTCG---------------------GCGATGTGGGATCGGAGAGAGGACAAGGTTTTCGAGAATTGTTTGGTG------GAAATCCCT------GATACT------------GTGGAG---AACAGG---TGGCAGATCATCGCTACTCGTATC-------------…
	Boea_hygrometrica_DIVlike6_sc_KQ988979_1__sc_KV55274_1_ ------------------------------------------------------------ATGTAC------------------------------------------------------------------------GCCAATTTCCCCGCAATG---------GCACTGACTTTCCCG------------------------------------GCGACGTGGAACAGAAGAGAGGACAAGATTTTCGAGAATTGTCTAGTT------GAGATTCCT------GATTTT------------GTGGAG---AACAGG---TGGCACATGATCGCTCGACGTA…
	Galium_porrigens_var__tenue_DIVlike4_JAAGWI010151732 ------------------------------------------------------------ATGAATTATCAT------------CATCCCCTG---------------------------------------------ATGAATGGC---GGGGTG---------TTTCCGGCGGGCGGC---------------------------------GGCGCCACGTGGATGCCGCTGGAGGACAAGCTGTTCGAGAGAGCGCTGGTG------GAGTACCCC------GACGGC------------GTCGAG---CACCGG---TGGCAGAGGATTGCTCTCGTGCTC-…
	Antirrhinum_majus_DIVlike11_Am04g19600_T01_sc460 ------------------------------------------------------------ATGTACACCGCCGATCAATGGATGGTCCCTTCA------------------------ATG------------------GCGAACACG---AACACCACC------AACACGACGACAACG------------------------------------TCGTATTGGACCCGACAAGAGGACAAGGTTTTCGAGGTGAAGATCGTC------GAGATACCC------GACGGC------------GTAGTG---GACAGG---TGGCACCACATAGCGCGGTTCTTG-----…
	Antirrhinum_majus_DIVlike13_Am04g19670_T01_sc460 ------------------------------------------------------------ATG---------------------------------------------------------------------------------------------------------------------------------------------------------GCGAACTGGACAAGAGAAGAGGAGAATATATTCGAGGAGACTATGTTC------GAGGAGGAG------GAGGATATGGTCTCAATGATCCCCGAGGACACG---TGGCATCGTATAGCCCAAAATCTG-----…
	Antirrhinum_majus_DIVlike2_Am07g01270_T01_sc50 ---------------------------------------------------------ATGATGATG---------------------------------------------ATT---ACG------------------AGCAACCGC---GAT---------------------CCAGAA------------------------------------TCGAGATGGAGTTGGGAAGAAGATAAGCGATTTGAGAATAGCCTCGTC------GAATTCCCC------GACGGT------------TGCCCT---AATCGG---TGGGAGAGAATCGCGGCGAGGATC-------…
	Sesamum_indicum_DIVlike8_LOC105174995 ------------------------------------------------------------ATGGTT---------------------------------------------AAT---ACG------------------AGTGGCTGC---AGTTTA---------GAA---ACGGAGATT------------------------------------TCGAGGTGGAGCTGGGAAGAAAACAAGCGATTTGAAAATGGGTTGGTG------GAATTCCCT------GAAGGT------------TTCCCC---AATCGG---TGGGAGAAAATCGCCGCCAGGCTT----------------…
	Sesamum_indicum_DIVlike9_LOC105176579 ------------------------------------------------------------ATGGAA---------------------------------------------AAT---GCA------------------AGCCGGTGT---GATTCC---------AAG---GTGGGGAAT------------------------------------TCGAAGTGGACTTGGGAGGAGAACAAGCAATTTGAGGATGGTCTGGTG------GAATTCCCC------GAGGAT------------TGTCCG---AATCGG---TGGGAGAGGATCGCGGCGAGGCTT----------------…
	Boea_hygrometrica_DIVlike8_sc_KV010662_1__KV010662_1_ ------------------------------------------------------------ATGGCT---------------------------------------------AGT---GCG------------------AGTGAGTGC---GGTGTT---------GATGTGTTCGAGGGT------------------------------------TCCTCGTGGATTTGGGAAGAAGACAAGAAATTTGAAATGGGTTTGGTT------GATTATCCC------GAAGGT------------TGCTCG---AATCGA---TGGGAGAAAGTCGCCACAAAGATT…
	Boea_hygrometrica_DIVlike4_sc_KQ988202_1__sc_KQ988202_1_ ------------------------------------------------------------ATGGCT---------------------------------------------GAT---TTG------------------AGCGGGAAT---GAT---------------------GGGAAC------------------------------------TCAACGTGGACTTGGGAACAAAACAAGATATTTGAGAATAGTTTGGTG------GAATTTTCG------GAGCAT------------TTCCCG---AATCGA---TGGGAGAAAATCGCTGCGAAT…
	Ipomoea_lacunosa_DIVlike11_Super_Scaffold_635 ------------------------------------------------------------ATGGAC------------------------------------------------------------------------TACTCAGCA---TCACTTTGG------ATGGATAACTCATCA------------------------------------CCAAATTGGACTAGGCATGAAGACAAGATGTTTGAGGTTGGGCTTGTG------AGATATGGA------GAAGAA------------AGAATT---GACAGA---TGGGTAAAGATTGCAGAGTTGCTG--------…
	Ipomoea_nil_DIVlike10_INIL11g10005_t1 ------------------------------------------------------------ATGGAG------------------------------------------------------------------------CACTTAGCA---TCACTTTGG------ATGTATAACTCAACA------------------------------------CCAAATTGGACTCGGCATGAAGACAAGATGTTTGAGATTGGGCTTGTG------CGATATGGA------GAAGAA------------AGAGTT---GACAGA---TGGGCAAAAATTGCAGAGTTGCTC----------------…
	Coffea_canephora_DIVlike7_GSCOCT00018782001_Cc07_g18210 ------------------------------------------------------------ATGGTT------------------------------------------------------------------------TGCAATCAG---AAAATGGAC---TCTAGGACATGCAGCAAT------------------------------------TCTATCTGGACGAGAGAGGAGGATAAAGCATTTGAGAATGCCCTAGCA------ATCTATTTA------GATGAT------------AGC------AATCTA---TGGGAGAAAATTGCGGCTGTAG…
	Coffea_canephora_DIVlike8_GSCOCT00036856001_Cc07_g12570 ------------------------------------------------------------ATGGTT------------------------------------------------------------------------TGCAATCAG---AAAATCGGC---ACTAGCACATGCAACAAT------------------------------------TCTCTCTGGGCGAAAGAAGAGGATCAAGCATTTGAGAATGCCCTGGCC------ATCTATTCA------TATGAT------------AGC------AATCTA---TGGGAGAAAATTGTAGCTGCAG…
	Galium_porrigens_var__tenue_DIVlike2_JAAGWI010198851_plus_JAAGWI010089507 ------------------------------------------------------------ATGGAT---------------CACTTCCCT------------------------------------------------GTGAATTAT------------------AATGTTGGCTCATCATTCCATCAAGATATATAT---------------GCAGATTACTGGACTTTTGAAGAGGAAAAATTGTTTGAAAGAGCCCTAGCT------ACTTTACCAGCCGGCCAAGATATCTAT------TCATTG---GATCTG---TTGG…
	Coffea_canephora_RADlike7_Cc07_g12580_MYB2_domain_lost ------------------------------------------------------------ATGAGA---------------------------------------------------------------------------------------------------------------------------------------------------------------------GAAGAGGATAAAGCATTTAAGAATGCCCTGGCC------ATCTATTTA------GATGAT------------AGC------AATCTA---TGGGAGAAAATTGCTACTGCGGT…
	Nicotiana_benthamiana_RADlike7_Niben101Scf03911g05010 ------------------------------------------------------------ATGAAC------------------------------------------------------------------------------------------------------------------------------------------------------GCCTCATGGACTACAAGGCAAAACAAGAAGTTTGAGGAGGCCTTAGCC------TTATTTGAC------AAGGAA------------ACTCCT---GACTGC---TGGAATAACATTTCCAGGACATCA…
	Galium_porrigens_var__tenue_DIVlike7_JAAGWI010039657__MYB2_domain_absent_ ------------------------------------------------------------ATGAGCAGCACTCCG------CCTCAGCCTCCGGCCGCAATAACCGCCCCGCCTCCACCC------------------GAGCAGCCACCCGCCACC---------ACCGTGACACCGCCAGTGCAACCTCATCAA---------------------GGCAGCTGGAGCTTTGAGGAAAATAAAGTGTTTGAGAATGCTCTGGCT------CTGGTTGAC------CCTAAC------------TCGACC---TCCTTT---TTCG…
	Ipomoea_lacunosa_RADlike9_Super_Scaffold_635_MYB2_domain_lost ------------------------------------------------------------ATGGCA------------------------------------------------------------------------AACCAGAGA---------------------------------------------------------------------GCGACATGGACATGGGATGAAGAGAGAATGTTTCAAATTGCTCTATCA------ACTTATGTA------GAAGGA------------ACACGT---AATAGA---TGGAAAAAGATTGCAG…
	Ipomoea_lacunosa_RADlike13_Super_Scaffold_100017_MYB2_domain_lost ------------------------------------------------------------ATGGCA------------------------------------------------------------------------AACCAGAGG---------------------------------------------------------------------GCGACATGGACATGGGATGAAGAGAGGATGTTTCAGATTGCTCTATCA------ACCTATGTA------GAAGGA------------ACACGC---AATAGA---TGGAAAAAGATT…
	Ipomoea_lacunosa_RADlike11_Super_Scaffold_635_MYB2_domain_lost ------------------------------------------------------------ATGGCA------------------------------------------------------------------------AACCAGAGG---------------------------------------------------------------------GCGACATGGACATGGGATGAAGAGAGGATGTTTCAAATTGCTCTTTCA------ACCTACGTA------GAAGGA------------ACACCT---AATAGA---TGGAAAGAGATTGCA…
	Ipomoea_lacunosa_RADlike12_Super_Scaffold_100005_MYB2_domain_lost ------------------------------------------------------------ATGGCA------------------------------------------------------------------------AACCAGAAG---------------------------------------------------------------------GCGATATGGACATGGGATGAAGAGAGGATGTTTCAGATTGCTTTATCA------ACCTTTGTA------GAAGGA------------ACACCT---AATAGA---TGGAAAGAGATT…
	Ipomoea_lacunosa_RADlike10_Super_Scaffold_635_MYB2_domain_lost ------------------------------------------------------------ATGGCA------------------------------------------------------------------------AACCAGAAG---------------------------------------------------------------------GCGACATGGACGTGGGATGAAGAGAGGATGTTTCAGATTGCTCTATCA------ACCTATGTA------GAAGGA------------ATACGT---AATAGA---TGGAAAAAGATTGCA…
	Ipomoea_nil_RADlike11_INIL07g34601_t1_MYB2_domain_lost ------------------------------------------------------------ATGGCA------------------------------------------------------------------------AACCAGAGG---------------------------------------------------------------------GCGACATGGACATGGGATGAAGAGAGGATCTTTGAGAGTGCTCTATTA------ACCTATGTA------GAAGGA------------ACACCT---AAAAGA---TGGAAAAAGATTGCGAAGTTAAT…
	Ipomoea_nil_RADlike12_INIL07g34603_t1_MYB2_domain_lost ------------------------------------------------------------ATGGCA------------------------------------------------------------------------AACCAGAGG---------------------------------------------------------------------GCGACATGGACATGGGATGAAGAGAGGATCTTTGAGAGTGCTCTATTA------ACCTATGTA------GAAGGA------------ACACCT---AAAAGA---TGGAAAAAGATTGCGAAGTTAAT…
	Ipomoea_nil_RADlike13_INIL07g34602_t1_MYB2_domain_lost ------------------------------------------------------------ATGGCA------------------------------------------------------------------------AACCAGAGG---------------------------------------------------------------------GCGACATGGACATGGGATGAAGAGAGGATCTTTGAGAGTGCTCTATTA------ACCTATGTA------GAAGGA------------ACACCT---AAAAGA---TGGAAAAAGATTGCGAAGTTAAT…
	Ipomoea_nil_RADlike14_INIL07g34604_t1_MYB2_domain_lost ------------------------------------------------------------ATGGCA------------------------------------------------------------------------AACCAGAGG---------------------------------------------------------------------GCGACATGGACATGGGATGAAGAGAGGATCTTTGAGAGTGCTCTATTA------ACCTATGTA------GAAGGA------------ACACCT---AAAAGA---TGGAAAAAGATTGCGAAGTTAAT…
	Ipomoea_nil_RADlike15_INIL07g34605_t1_MYB2_domain_lost ------------------------------------------------------------ATGGCA------------------------------------------------------------------------AACCAGAGG---------------------------------------------------------------------GCGACATGGACATGGGATGAAGAGAGGATCTTTGAGAGTGCTCTATTA------ACCTATGTA------GAAGGA------------ACACCT---AAAAGA---TGGAAAAAGATTGCGAAGTTAAT…
	Ipomoea_nil_RADlike17_INIL07g34607_t1_MYB2_domain_lost ------------------------------------------------------------ATGGCA------------------------------------------------------------------------AACCAGAGG---------------------------------------------------------------------GCGACATGGACATGGGATGAAGAGAGGATCTTTGAGAGTGCTCTATTA------ACCTATGTA------GAAGGA------------ACACCT---AAAAGA---TGGAAAAAGATTGCGAAGTTAAT…
	Ipomoea_nil_RADlike18_INIL07g34608_t1_MYB2_domain_lost ------------------------------------------------------------ATGGCA------------------------------------------------------------------------AACCAG---------------------------------------AGA------------------------------ACGACATGGACATGGGATGAAGAGAGGATCTTTGAGAGTGCTCTATTA------ACCTATGTA------GAAGGA------------ACACCT---AAAAGA---TGGAAAAAGATTGCGAAGTTAAT…
	Ipomoea_nil_RADlike16_INIL07g34606_t1_MYB2_domain_lost ------------------------------------------------------------ATGGCA------------------------------------------------------------------------AACCAGAGG---------------------------------------------------------------------GCGACATGGACATGGGATGAAGAGAGGATCTTTGAGAGTGCTCTATTA------ACCTATGTA------GAAGGA------------ACACCT---AAAAGA---TGGAAAAAGATTGCGAAGTTAAT…
	Ipomoea_nil_RADlike19_INIL10g11283_t1_MYB2_domain_lost ------------------------------------------------------------ATGGCA------------------------------------------------------------------------AACCAGAGG---------------------------------------------------------------------GCGACATGGACATGGGATGAAGAAAGGATCTTTGAGAGTGCTCTATTA------ACCTATGTA------GAAGGA------------ACACCT---AAAAGA---TGGAAAAAGATTGCGAAGTTAAT…
	Solanum_lycopersicum_RADlike10_Solyc05g014570_1_1 ------------------------------------------------------------ATGACC------------------------------------------------------------------------TCAAAT------------------------------------------------------------------------TCGATATGGACTTGGGAGGAACAAATGAAGTTTCTCGAAGCATTAGCT------ATTTGTGGTTTT---GATGAT------------ACACTA---GGTATC---TGGCGTTATTTGGTTGATGTCACG----…
;
END;
begin mrbayes;
	prset statefreqpr=dirichlet(1.0, 1.0, 1.0, 1.0);
	prset shapepr=exp(1);
	prset tratiopr=beta(1,1);
	prset topologypr = uniform;
	prset brlenspr=unconstrained:exp(10);
	lset nst=2 rates=gamma ngammacat=4;
	mcmc samplefreq=100 ngen=10000000 nchains=4 nruns=2 relburnin=yes burninfrac=.25 savebrlens=yes filename=attempt66i_24Ap2021;
	sumt file= attempt66i_24Ap2021 relburnin=yes burninfrac=0.25;
end;
