# Supplementary material for: A CYC–RAD–DIV–DRIF interaction likely pre-dates the origin of floral monosymmetry in Lamiales
Source: EvoDevo. 2022 Jan 29;13:3. doi: 10.1186/s13227-021-00187-w (PMC8801154; doi:10.1186/s13227-021-00187-w)
Supplement: Supplementary file 3 — Additional file 3: Up to 3000 bp upstream of translational start sites of AmRAD orthologs. [file 13227_2021_187_MOESM3_ESM.fasta]

>Antirrhinum majus RAD gi 61652984 Am08g05060.T01 Chr8 upstream region
GCCAACTTATAACTAATCAACTGTTATTGAGTCTAAGAATAAAGCCACTCGATTGATTTATGTATACTAATTACTAACTA
TTTATTTAGCCATATATATTTAGATAATGTTTTTGAATACTCTCCCGCAAAAGTAAACGATAAACTCGTTTCTTATCGTT
TTTCCCTTAAAACTATCTGTATACAAACTTATCTTCAAAGAAAATCTAAGTCAAGCCTATAAATCTTGTGACAATTTTGT
TACAAGTCACAGTGTCCAAATTAAATACATGATAATAATTCGTAGCAATTGTAGCTAGCTACGAATTTTAACGCATCAAA
AGCTATAGCCAAACAATTCACCGATATCTAGATATGTGTTTACCGACATATGATCACAACCACTATTTTCACCATAACTA
ATAGCAAACTAGTCATGCACGGTGACATGGTAAAAGGAAGGTTAGTTAATTAGGTTTATATATGTCGCAGCGAATAAGTG
ATCGGTATGATTTACGGTAGAAGAAGTAAGTTGATGTCACCGTTAATAAATTGACAACAAGAATTCGCTCACAATTGCCA
AAATAGATAAAGAAAACAAAAATATATAGTTTTTGAAACTAAATTATTTAGAATGGTTAACAGCAAAATTAGGAGCCTAC
ATGCGTCACAATAAAAGGAGTATAGGATATCAAAATAATATATTTAGGGTCAGTATTAAAGTGCCCTACCATTAAATTTT
CGGGTGTCTATGCATCTAAATATTATAATTATAGTAACACCATTAAAGGAATTTGACTTGTTTACATAAACTGCTCATGT
TAAACTAATTATAGTAAATAATCTCTTGATAGGTAAAAGTACAAAAGTACAAAACTACAAATAGACTCCGTAAAAGTTTG
AATAATTACAAAAACAATCTTTAAAATCTTGAAGAATCCCCTAAACAATGTTTTAAACTACCAATGGTGCCTTCGGCAAA
TTACACTACACAAAAATTGAGCAACCGTTTTCAACGAAATTTAGACTTTTACCCACAAAAATAAAAACTTCCATCAATGA
AGCCTAAATTTCGTTGAAAACGAGTGTCAGTGTTGCTCAGTTTTTTTTGTCGTGTTACTCAAATCTTAAGGCAGTCTTTT
GTAATTAAACCAAACTTCAGGGCTGTAGATGCAGTTATCCCTTTAACTAAATGGTTCTCTTTCGGTTGAAAAGTCCTTTA
CTTATTGCATGTATTTTGCACACGACCACGTACGCGTTTAACGTCTTTTATTTCACAGAGTAGAAAAGATGCGAGTTCCC
GAAATGACACTCGTTTAAAGAGTTCCATGGTCAATATGACATTGAAACGTCATGTAATAACCTACAAACAAGCGGCTAAA
TTTCAGAGTGTCTACCTCTTTTTTTTCAAAACAGTACTTAGCATATATTTTTCTTAACTGAACTTTTGTTGAAAGAGCAC
AACAAAACCTTCCACATAGGTACTTTATCAATTTGGCCCCCCTTTTGAAAACTCTTGATCGAGTTAGGCCCCTCCTGATT
TCTATGAAAGATCACTCTTTTTGCTTTTCTTTAACTGTTCCATTTGTTGTCTATAATGTTCTACGGTGAACAAGAAAGTT
ACAATACTATGGATATAGCCTTTGAATCTTGAAGCGAATCAGTGTAAAAATGCATTCATGAAAATGTCAAAGACTCAAAT
TCACTTTGATTACGTGGGAATTGTACAGCCAATAATCCCGTGTGATGTGGGGAAAGAGATGATTCCTTGGTGAAGGAAAG
GAAGTAGCATATTACCTCCATTATTTATATATATATATTATATTTTTATACACCATTAATATGCAAGTGCACTACATGAC
TTATTATGGCTTAAAATTAGAACCCGATCTTTTATACGTGTTTAAAGACAATAATGCCTTTATAGTATAAAAAATTACTA
AATTTCGCTAATCTTGTAGACGCGTTATCCACATATCCTCCTCTAAAAGATAGAGTAGCCAAATAATTGAGTCAATAAAA
ATTTCTTAATTATATGGGGTATTACCGAAAATAAATGAAAATGTAACGAGAGGCAGTGCCCAAGTAGCAAAATCAAACGA
GGGCTTTCTTCGGAAAAAAAAAAGAAGAAGATAAAGTACCTAACAGGCGTAATACACGGTGTTTATCCAAAGTATCACTG
TGTACTCTTCAATCTAAGTAGCTTCATTTAAAAATTGTTATCTAAGATGAGTTTATGCGTAATTATTTATCACACTAGTT
TAAATGAATGACATTATCCAACGAACTTTAGACTTTTAACGAACCTAATGGTAGGCAAGAATAAGGATGAATTCATAAGA
GCATGCAGATCATACTCTATGGTTATATGCATGCTTGTTTTTGAAGGAGAAACCTACCGGATATGAATTATAGGCGGTTT
AAAGAAAGTAACCATACGTGAACAATTATTGATATCACGAATTAAGTACAAAAGAAGGAATCTAAATACTAATTAAAGAA
ATATTAGAGTTTGCATGGCTGGGTTCCATGCTTTCTCTCAGTTACATTAATATGATGAAATTAATAACACGTATTTCCCG
AACTGTGTTGAACAAATAAAGAAGCTTGATATGATTAGTTACCAAACTTTAATAAGTCCAATGAAAACTAACGATTCACA
TACATTTTCATGGGAATAAAGATTCTATATCTTTTAATGTCCTGCTTTAGTTGTGGTTCTTAACGAGACAAATCATTAAA
TAAAATGTTTGCAAGTTCATTAGCCAACTGGCATGCCCTACCCCACCTCAACCCCTCCCTCCTACCTTGGAGCCTATAAA
AGGGCAGCATTTCCCTCTTCTTTTACTCCATCACAATTCATTATACTTGACCCTAATTGACTAATTGTCTCCATTTTAAG
CTTCTCTTTCACTTATTTTATTTTGATTCCAACAAGACCTTTTGATTCCATATAAGATTATCTACAAATCGCCCTTCCCT
TCACTCTTGCACTACTTTTCATACATAATATTTAGTATTA
>Antirrhinum majus RADlike9 Am05g44710.T01 sc449 Chr5 upstream region
CAACTTTTACAAATGGCTGAAACCCCGTTTGTAAAAGTCGTTTATTAGAAGTGTTTCATAACAATCATGAAAATAGTTAT
TGAGACGAATATCCTTAAGTTTTGTTTCATTGAGTCAAAAAATGAAAACATATGATACAAACGAAATTTACGTCGACCAC
ATAGTACATAGTTTTTCCACATATAATGTAAAAATCAAACGAACACTAAGCGTTTAATCTTCGAATATTATTAACCACGC
GATTCGTTTTTCGTTGATCGATCTTCTTCTACATCTTTTGACCCTCCTTGTGGGGGTAAGGATGATTCTATGGAACAAAT
TTGGTAGAGATTGCCACTTACCATGACCACCAAAGAACAATGAACAGTTTTTCAAGAAAAGTGAAACATCTTATCTTCCA
CTATCTTTTTTCAAGATTTTATGCCATTTTATGCCAATCATAGAATGGAATTGAGGGGTAAATTGACCCAACTAGACAAA
AATGTACTATGTATAGTCCAAAAAGATCCCAAAAAATTAGGATTTCTGGCTCAGAAATGAGTTTAGTTGCCCATAACTTG
CATGATCTGATTGTGTCAGCAAAGAATATTGTGGTACAACTTCATCATAGAGTCATAGAATGCCAGAAAAACAGAAACAA
TATGTTTTTTACAGAGCTCAAACTAGAAAATTACAGCATTCAAGAAGTAAAAATGCAAAGAAATTCCAACTTAAGTTCTG
GTAAAAGTTGAAGACACAAGTTCCACTCTGACATTCAAAGACTGCACTTATGAAGAGAGATTACACAGTTTCAAACTTTA
GCTCAAAACCAGCTCAAACTCTTCAAGTCGCACAAGAAGACGCTCTTTTAAGACAATATTCGCCTCTATAAGTACAAAAA
GTTACAACGAAATTGTCCTAGGATACGATGAGCCCTGTCTTAATTTTTTTTAGACTGTTGCAAAGACAACCAAATACTCA
ATTTATAAGTCTTAAGAAAATTGTACAGAAACATATTCTGTGTACATGCACTATAACTATATTCATCAAGCAAAGAAGAA
AATCACCTTCTCCATTATACAAAAACTTTCACAACTCTTAGAAAATGATGACAGCTTTTACGCAATAACTAATTAACAAT
AATACAAAAACCAGCTGCCAACAAGTTGAACGTATGCTTTATTACCGAAACAAAAATTGCAACTTTTCATTTGAAATGAT
ACAAAAGCATTATTGCTAAAATATTATAACAAAATATTAGTTGGTAACAGTTAAAAGTGGCATCTTGTCAAGGTGACAAT
TTGGTCCTTTGGAATAATCTGAAAAAAATAAATCCAAATTTTCCTATTATGAAATTCAATTATATATATGAATTAAAATC
CCTGGCAGTAAAAAGCAGAAGATTTTATGCTCCTCTCCCTGTGGTTAAAAAATTTGAGATAAGGGTCCATACTCCATACA
GAGGTGCACGTGCTGAACTTTTTCTGGTCTAGAAAACTAAAAAAATAATCATTGTACGGATTTTAGGTGAAAAGCTTTAA
ATGTTGCTGAGGATAAATGTGCGTGCACACAAGCACCCCTAGATTTAGAATTGTCAAGACTTAAAGACTCTTATAAGTAG
CATGATCATTATTCATTTCCAGAAAATATGAATCTATCTTAAATGTTGTTGACGATGACACGTGTACTGAATCTCAATAC
ATGTAGAATGACACGTGTCATGAATCTTAATACATGAATGATGAGTAGTTATACAGCACATTAAGTTATAGAGACGATGA
TAAAAAATTAGAATAGTACCCCTTTTCTTCGACTGCATTGGTTGCAAATTCATGCATAAATACCCCTAGATTTAGAACTG
TTAAAACTAGATTTAAGTAGCATGCATGATTATTATCCTCTAAACAAGTATAAAATTCATTAGTTAATTAGTTTTCGATT
CCGATTCTAAAACAACTTTTCAAAAAACAATGAGGTCATAAGAAATAAAAGACTAATACTCTCGTCCACCTGGAGGTCGC
GGAGAAAAACACGCTGAGAGTCCTCTTTTTGTCGCATATACTTTGTGCTAGAAAGACATGTATAGATGTGATAAATGTAA
GGTAAAAAATTGTGTATTTTACTGCCACTCGCAAGTCAGAAGAAAGGACGGTTGTGATAACCAATATAAGTGTTATCGTT
AGTTCATATAGTCTATATCAATTAGTTTGAGATCGTAAGCTTGGTTGTCATTGTTTTATTTACTACTAACTACTAATAAT
CAAGGGTACATCAATTGACACATAAACTTAGAACTGTTCTTGTTTCTTATTGTTATCTGTCTAAAATACTGCTTCATTAA
CTATTTTAAACAATGTGGCTTTGTGTATCTAGATATTTTGTCTAGTGGGTATGCATGCTTGTCCTTGAAGGAATTCATCC
AATCATATGGGGATTGTGTTGTCCCAAGAAACCAACCATAATGTCAACAATTATTGATCATCAACATCAGTTAATATACT
AAACATGGAAACAATTATTGCTAACATGACTTAATATATGCCTCGAAGAAGGAAGTCCAATAATAAAGAATACATTCATA
TGTTTGACTCGACGTAATTAATGTCTCAGTTTCAATAATATGATGAATTAACACACATTACCTGAAGTGGGATTTAATCA
TTATGCATTAAAATGTGATAAATAAGTGAATTAACATTTTTTTGCATGGAGATAAAGATTCTGATACAAAGATGTTAAAT
TGTTCCTGTGTAGTCTGTCCTGCTTCAGTTGTGGTTCTTAAGCAGACAAATCACTAAAAATTCTTCAGATTTTGCATAGT
TCATAGACCAACTGTCATGACCCCACCCCCCCTGCACCCCTATAAATCAGCTGCATTTGCCACTTCTTTAGCACCACCTC
ACCTCAGTACATGCACTTAACTCAAGTCTTGCACTAAGCCTTTACATTCTTCTTGCTCCCTTTAATTCTTAAAATTCCAT
AGCAACATTTTTTTAACAAGTCATTTAAAAATAGTACGTA
>Boea hygrometrica RADlike2 sc_KQ990517.1 (sc_KV53373.1) upstream region
TTCCTTCCAATAAATACAATGTATACTCGAGGATTCAAAAAATATTTATAAACAAATGTAAATCAAAGATTTTTGCATAG
AAGCTTGCAATATCTGAATCTAATTATGGATGACATGGGGTGGTGCGCGAACAAGGTTGGCATTCCCATATTCAACCCTT
AATTAATTAGGATTTTCATCCCCTTCCCTGCCACGAAATCTCATCCCACCTCTAATATATCAAATAATATATATGTCCCC
AGGGACACAGACGAGTTGGTAAGACCTGGGGTGATGTGGGATAACTTCCCCGACTTCACGAGTCCGATTCTCGTGTGGAG
CATATTTCCCACTGAAATATTGTGGCGGTACACTCTGGGAATTAGTCCGTTATATAGGTCATCTCCCTCGAGCCCCTGCT
TACTCGTGTATATCCCTCGATTTATCATATTTATGGGTCAATGGACCTCTGACCTATACATGGGTTTAACGCATTAATGT
GTTAACTTTTTATAGAAATAATATATATATTATTACTATTATATTTTATTATTTTCTTAATAATATGTTATTGAATTATA
TATATTACATTATATTATATACTAATACATTATCCTTGGTTAAGAATTAAGATTTATATTGGTCAAATAACAATAATATT
ATCAGCATTGTTATATATATATATATATATATATATATTAAGAAATGATATGGTGGGCACCAAACATGGGCACCAGGCTG
ACGTGGCACTTCCTGGTGCTGCCACGTCAGTCTGGTGCCCATGTTTGATGTCCACTATATCAAATTTGTATATATATATT
ATGGAGGTGGGTTTGAAAACATGGATACGGTGAATAGACGTACCATTTCGGATTCCCCACCGGACCTTGCCCTCCCAAGA
TCTGATCATGTCATAAAGAATATTATGGTACATTGATTTAAGCATCTATCAATAGGAAACAGAAGAAAAGCAACAACAGA
GGTAAAAAGTACTGTGGACAATATGTGGTATTATTAATTGAATATATATGTTGATTATTAGATAAAACTTTAAGCCAAAG
GTTTTTAATTCTATCCTACACATGCTTATTTTTCTTTTTCCGTAAAAGAACGTAAATTGAGCATTCTCAAAGTTTTGAGA
TATAATAGCACCTTAGTGAGACCAATCGAAACAAGTCAGAAGACGAAAAGTGCTAAATATGCTAAATGGTATATTATTGT
GTAAGCTGGTTGACGAATATGATGAAGAGAAGCAAACTTAGAAGCAAGAATGGTCTCTAGGTAGCTAATCGAATGTCAAG
GAAAAATGAGGCAATTAGCATTCTACATCTTCCGGATTCGAAATCATTAATATAATGTGATAACTACATTATAACTTACC
TCGGAACAAGGTATCAGGACCCCAGTAAATGATCATGCGGTTACCACACTGTAACACATATCGAAACCGGGGTATCCGAA
CTAAATGCTAACTTACCTCGGGATCAAGGTATCGGGACCTGAGTACTTGAGTCCTGTAGTTACCACGTCGTATCATATAT
CAAAACCCGAGTACCCGAACTAAAAGTTAACCCCGAGCCGGTGGCTGTCATCACGTCCGTCAATCAGCTCGGAGATTAAA
TCCTCTCGTATGATTGCATGAATCAAGCCTATAAATATGCTTCGAGCATGAAAGATGCTTGAATTGTTTCTGTATCTCCT
CAGTGTAAAGGCGTTGCAAGTAAGTATTTTTGAAAACTTAAGCATATTCACACTAATTTCAAGGAATCTAATGTCATAAT
ATTGGCCAGTGAAAAAAAAAAAAAAAGATATCGAACGTGGTCATAAATATAGGCGAGTTCAATAACTTTCTTTTGTTTTG
ATGGATTTATTTCCAGCGATGATAATGATGATATATTTGGTGACATGAGGACTGTATATTAATCCTGATGTGCTGCACGT
GTTGAACAATTTGGGCTAAAAGACGAATAAAATGATTGTACATGGCCAGCTATATTTTATTTGGAATATTTGTTTCAAAT
GGCCAAACTGCTTTTACCCTAACACATCACCAACTAAGCAACATATCTATTTTCGTGCATGGTCATCATCATATGTAATT
ATCACAATTTCGTGGACGATTTTGATGAAATTTTAGGTTTCATTTTGGACAAAAATTTTACATATTTTTGAGAAATTTTA
TAGGTTAAGGATCTAATATATATGTTTAGATATACTTTTTGAAAAATAAGTGAAATACTTTTTTTGGCTTTTTTTCGACG
TTCTTTTGTTGAAAACCTCGGATCAATAGCGGAGATTCGTATCGATTCATATATTCTTGTGTACCCGTAATTTAGGATTT
CAGCACACCCGTGAAAGAACCTGTATTAGTATTTGATTTGCTTCCTTATAGATTGGACAGTGATATGTACTCTCCATTTC
TTAAATGCATTCCATCTTTGTTTTTTTATTTAATAAGACATTTTTATCCTTGGATTGAATGTTTTTTAGGTAACTTCATT
GAAGTGTAGTTTCGCAAAAAAAGTTTGTTATCTAGTACTTTAGTTACTAAATAATTGATGAGATAAATCAATTAAAAAGT
CCTTCGTACTTGCTTATTAGTTATTAGCCACAAGCACGAACTCGTTAGAATCGAGCAGATGATAACTATATAAAGTTTTA
AGAATATAACCTTTATTTCTTCAAAATATACAGAATCATTCCATATAACAATTTTCTTGGCCCCCACTTTCCCTTCACCC
TCAGTCTTAAAACGAGTAAGAATTCTATGAAAATTTAGTTACAATCTTTTTTTGAAAAATATAAACGGTAACAAAATATC
CTCATATATATTCACCCTCCAATTCATAGCCAACTCACCTTTTATTATCTTTGAGCCTATAAAAGAGGTGCCCTTCTTAC
AGATTCTACACATCCCCATTATCATCCTTGAGGATTTCAAAATCCACATTTGAAACAATATTATTTCACTGTTCCATTGC
ATTGAAAAATACAGACACAGGAACTTCCCCAGACTAGCAA
>Boea hygrometrica RADlike3 sc_KQ991027.1 (KQ991027.1) upstream region
ACGATGTAGGAGAGCATATCCTAGCGTATATTCGCATGCACCGGGTATCTCGGACGAGATATTCACCGCGATCCTCGGGA
TCTTATGGTTTAAATTAGGAAAGACGTATCATCCCTGGATTCCTTAAATAAGGAAAGACGTATCTGAGTTGGATTCTGCT
TGTCATCACACTGTCCTCGGGCCACACTCCCGATCTGGGCGTGAGTCCTCGGGCGAACACCGATCTCAGAGGGAGTCCTC
GGGAAACTTCCCGATCTTAATAGCATAGATCGGGATTGAAATGCGTTGTTTGATTCTCGGATCCCGAGGTGATAACAGAT
GCATCAAAATCCTTATATTTTCTCCCATACAGCATCTTCGAACTCAAGATGTCGTTTTGTTGGTATATGCCTCGGATGAA
AGACTAGCAACGATTACCGAAGCATATATTTCAGCCGACTTTGGACCATTACATGGGCCAACCGGCCTAGCCCACTTGAC
AAGAATATTTATATCACACAAATATTGCCCTTTTGTCTTGCATCTAGATATTTTTTTTAATTATCAATAAAAAAAGGATA
TTTTTTTTATCATGCTCATATTAATAAAAGGTACTATTTTTTTATATTTTACAATGATGATGATACTTTTTCAAGAATGA
GCTCACTTCACATCTAAGCCTAATTTTGGATCTAAAGCTGATGGTTTCAATTTAATTTATAAACCGAATTGGCAAAGGTA
TGAAATAATTCGGGCACTTGTCTGCTAAAAAAATGCTCTTGTTTTCTTCTTTTCAGGTTTTAAAAATTTAGAACTTAATT
CAATTCCTCCAAATTTAAAAAAAAAAAGAAGAGAGAGAGAGAGAGACCTTATCTTGCATGATATTTTTACCAATATTCCA
ATATGCATCCCAATTACAGATGGAGTCAAGCGTTGATTGAATCCGAATTTCACAAATCCAATCTTGTTGTAATCTACAAA
GAATATATATATTAAAAGTTCTGGCACACAATTGTTTTGGATAGCCGATGGTTTTTTTTTTTTTTGCATTATATGCTGCT
ATCAACAAGAATATCATATCATCGTATACCATGGACCATGAAAAATTAAAGGAGAAACATATATAATTCACTAAAGACAT
TCGAACTTACTAAACTATGTACGTAATTAGTTTCAATTAGTTATTTTGTATCTAGTGCGTACGAGTTATTCACATTTCAT
TTGATGGTCAGATATTCGAGTTTATTCATTGCAAGAAAGAACTCGTTATATGGGTCTAGATCATTGATACGCTCCCTAAA
ACTCCATGTGTGTCCTTGTTTCTCATATTTGATTTGAATATTTGTACTTTAAAGTAGAGAAAAGAAAAAAATATTTCATA
TTATATTTTTTATCTGTAGCTTTGTTTTTTATTTTTTCCTTGGTGATGGTGCTAAGAAATTGATTTACTAAGCTGCAAAT
GAAGCTTGTTTTGTAAGTGAGAAAAATGAGTTTGGGATGTTTAAAGAATGGGTGGAGAAGTAAATTCTCTTTACTTTCTA
TTTTTGCAGTTTATAGTAGCAAAATACCTTCATAAAAAACTGATAGCAAGGGGGACCAAATTTTGAAGTTCGATTTCAGG
TACTGTGGCTGGAATATAGAGACATATATAATTATTACTTTCCAAACTGCACATATTATCTTATTATAAAAATTTAATGC
ACATGCTAGAAAACTCACACAATAATTGTACGGATTTAACGTTATACCTATACAAGTTCTGCAGAGAAGAAGCAAATCAA
TCCTACCAAATTATCGTAACTATTTGTCCACAGGCATGCATGCTTGTCCTTGTAGCTAGAAAGATCTAGTAATGTACAAA
TGGAAATTATGATAACTTAACCGAATTTGACATATAAGTTGGCAATTTTGCTTTGGTGATTTATAAAAAAATTGTTTATA
GTATAATATAGTTTTTTTATTGTAAAGTTTCTCCTTATTGTCCGGATATACAAGCAGTAATTGATATCAGGTCGACGGTA
CTAAACTATATGTCAACAATATCTTTTGTGTCACACGTTAATATATGTTCCAATAAAAAAGAATAATAAATCCAATTTAA
ATTTGACTACAATGAATAACAGTATGTTAAGATCAAGAGTTTACCACTTGACTAAAAGTTATAGCTATTAGCCAATGTAC
AACTTTATTTTCTTATAATGTGACAGCGCATAGTGCATTTATTGTGTGCGTTAAGTTGGGCTGTTAGGACCATGAGTTAG
GGGAGGTACGTGTCTAACTGCCGGTGCTGTCGCAATTCTCTTAGATCAGTCTTACTCTTCTCCAGTCGTCGATCATATCT
CCAACAGAGATAGTATATAAGATCCAGCATCACACTTTTACTGTCCACATGGCCAACCAGATCAAACGACGCAACATTAG
CAGCTTGACGTACGAGAAATTCTCAGGAGGTCACCCATCTCAGTATTGCTCTCATCCATGCACGCTTAACTCAGCACAGT
ACAACTAGTTATTGAATCGATAGCCATAATGTTGTGATAGATGGATAAGAACTTATGCATAAAACTATTACAACCGTATA
TAATTAGCGATCCAAGTCTATATTCCAAATTGCGTGAAAAATATTTATAATATTCCCAATCCCTTATTTACTTGCCTATA
ATTAGCCAGGTTTGCCTGTAAAATGTTGGTCAATTGATATGGCGCAATTCAAAAGATAGAATTATACTCTTCGGTTGTGG
TTCTTAAGGAGACAAATCTCTCCACATTGTGCAAGTTTAAAAACTTCATCATATAATCAGTACTAAATAAAAAATATACA
CACACATATATATCAGGAAAAAGAATAATTTGAATTGAGGGTGACGTCATCCGTAGGACTGCTTATATATATGCAACAAG
TGCAGCTCTTTCACACATCCAAAACTCCTCAAGTTACATTCGTTCTCCACAAACCTGAGGGGAGTCTAGCTTCCCCCTCC
ATACTAACAGTTCCATCTTAATTCATTTTCAGTTATATCG
>Boea hygrometrica RADlike6 sc_KV010187.1 (sc_KV28084.1) upstream region
AAGGTACTGACAAACAATAAGAAAAACTATCCCTACCTACAGGCGGTAGATGAGGAAACGTATCAGGCCCACACAAATTC
ATAATTACTTAGACAGGTACGTTCAACCACATTCACTTACCTATAAATGCCCAGGTATTTTCTCATTTTAGGGGGATTCA
ACAGACTTATTCTTGGCACTCTTTATGTCTCTTCAATTACCCGAACTAACTTAAGCATCGGAGGGCCTTCGTCGGGACAA
CCCCAACGCCCTTTGACCTATTTCTTTGTTGACAGGATATCGCTATAGGAGTACACACCAACCTATTCCATCAGGTGTTA
CGCCGCCCGACCTACCAAGTTGAAACAAGTGCGACTCCCGACCTGATAAGTCTGACGTGACAATAGCTTATTGGCCGGGC
AAAATTTGGTTACATCAATATCATTCTATTTCAAACCAAACATGTAATATTTTACGTAATCGATCTGACTTCGGCTATAT
ATAATTAAGCTTCCCGGTGATTCTGTGAATATTTGATTCAGATCCTACGAATATATAGCAATTTGGTTATCCTAGAATAT
CCCTCCAATATTTAGGCATAAAGTTAAGGTCCCTCATCTACCACAACTAGATAGAGGGCCACTCTATAAATTGTTGTGAG
CGGGACCACAAAAATAGTTTTCTATATATATATATATATATATATATATATATACTCACAAGTGTTTGGAATATATTCTT
CATCAAAATGTAACTTCCAACTAATCATTTGCGAGAGCGGAATTAGTCCACGATTGTATTGTCTATTGTGCCACCCTTAC
GCGTTAATGTCAACTTATCACCAAACATATGTATTTGTATATATATGATCTATAGTAGAAGTACTTTTAGAGGGTCGATT
TGATCAATTAATTAATTCAGCGGTCTGGAAATTGTTGAAAATTAAAATTTGGAAAATTATATTTCCTTCTCTTAACTTTA
CAAGCATTTTCTAATCTCAATATTTTTGACTGAGTGCCACTGGGACACATAAACCATCGATGTGGGGTCGAATATTGCTG
AAAGATCTGTCTTATGTCACTTTAGTACTCCTATGTAAAAATGACAAATTCAAAAATAATGCAAATTGCTGGGTAAAGCC
TTTAATTAACTGATACAAATGAGCTTTTACAATAAATATAGATTAAAAATTACGAAATATGAAATGAGTTAAACTTTATA
AGCTGACTACAGGACCATTGAATGGGGGGTACTCCATCCACTTGTTGGTATAATAAATTATCACACGCAAATTCTTCGAA
CTTTTGTTGCATCCAAAAGGCTTCTTTTTCTAGGAAATAGTTTTTAATGTTCACCACAAGTGACCATTCTGATGGGCTCT
TTCGATTCTCCACATTCAGAATATAAGTTTTGTATAATTTAATAAAAAGAACATGTAATTGGCAATTGACTATTCATTAT
TATAACAGGAAGCAGCCCCCATCGCAGAAAATACAAATCCCATTATCTCCCATGACCTTTTCCGAGATTCGATGCGCAAG
AATCCTACGGAATCTTAAGGCCAAATTGACTCAAACTACACAAACGTAATCTTTTATAATCACAAAAGCATAAAATAAAG
TTATGGCATACAATCGAGTTCAATTGTCCATGGATTTTTTGGTATCATTTGGTACGTCACAAAAAAAGCTTACGATGATC
TTCATTGCATACCATATGAGACCATGATAGAGTAAACGAAGTTGGTTATGTGGGAACTAGATAAGAAATTCGAAATGAAG
ATTGTAATTGGAAAAGATTTCAAAAGTACGGGTAAAATGGAAAAGATTTTTCGTAATTGGAGTTACATAAAGTCTCTATT
TTAAGGGGCAGACCTTTTTTTGGCCATGAAAGCTAGCTGCCAACCACTGGTTAACTATTAACAATTTTTTTTTGTTAGAA
CAATTTTAAATTGAATCTTCACATATTAATATTCCTCCAGAGTTTGGAGTAAAAGGAAACATAAACATCGAATACAAATT
CTTAGCTTAAGTTCTTGAGATATTCGAAAGTGCGATCATGTCCAAAGAGATGTCACACTGCAGTCTTCTTAAGAAAAAGG
AAAGAAAGGAAGAACATGTATGATTTTTTTTATGATCAATCAAGTATGCAATAAAACATAGAGAGATTTTATTTAGGTAT
ACACAGACGGAACTGTTGTGATACTAAATACGTAAAACTATACTTCTGTATGCGTACTCAAATTTTATGGGCATGCTAGC
CAGAAATCTTTCTATTCAAGTACAAAGGGATTTTGCAGTTATCGTGAAAACTTCTGAACCATTGGATTTGGTTAGGACCC
CTCATAGTTTTAGGCGATATGATTCATATTATTGACGAAAAATGACCCTTTTTGTGTCCTAAAATGGTTGTACTGTTATA
TAACGTAATGGTAAAATTATTACCAGCTTGACACATGATAAAATATCATTATCTGAAATCAAAATCGAATTAGGCAATTA
CCATATATGTTATACCAAACATGTGAACTAGTATAGATAAGGATGAGGTTTTTTCAGCATTTACCGTAACGGTTAGTAAT
TTAAGCTTTGAAAGGAAGTGTGCAGATTCCTTAAGTTGTTTAGAGCTTCTTGTCTTGTCAATATATTTATCATTAATATT
TATGATTCTTCACGCATACACGCACACACTTGGTCCTGCTTCAAGTGTGGTTATTAAGGAGACAAATCACTAAAATTAAC
GAATTTTTGCAAGTTTGTACACTAACTTGTAAAGTTAGATGTGAGTGTGTGTATATGTATATGTATATAATCGAATTCAA
TATCAAAGAATTAAGTATAGAAGAGTGACCCCACGTACCTAGGTCACCCCTCTAGTCCTGAGCTTATAAAAGAAGTAGCA
ATTCCCATATCTTCGACACACATTTCTTGATCAGCCCTTCAATATACTATCTCAACTTCTTAAGAGTTGGAGCCTCATTT
CATCTTCGTTTTTGTTCACCAAACGATTCTCGATTTCCCA
>Boea hygrometrica RADlike10 sc_KV018098.1 (sc_KV17736.1) upstream region
ATGATCAAATTACAAATATAATAAAGATAGATAATCATAATCGTGGAGACATAAGTGTATAGGACCAATATTTTGGCTGT
TTTAATTTATTATTTTATTTTATTTTTTTGCGAAAATCTAACTATTTCTTACAGATTTGTAGATCTTTTTACGTACCCAC
CATACAAATAGCACAGACATCTCTTTATTGGTTTTTATTTTTATCCGCAATTCGTATGGAAAATTGATTTTTGTACTAAT
AATGCAGAATTAAACTATACATATTCAAAAATGTAGTAGGTTATGTATGCCTAATTACAACACGTACGTTATAATGAAAA
AAATACCATTTTTTTGACTAGCTAGTCTCAACTATCATTTTCATTACTTTCATTAGGTTTAGGGCTTATTAATCTTCTTA
TGCACACCATACATATATCATTAAACTTCTGTTCTTTATCCTATCAGAACTCTATATTAGCCACCATTTCATGCATAATG
CACAAGCAATCGTGGTCGAAAAACTTAACGTCACTACGTACAATTATGAAGCAAGTGAAAAATAGAATTACAGTTGGTTA
TATATATATATNNNNNNNNNNNNNNNNNNNNNNNNNNNNNNNNNNNNNNNNNNNNNNNNNNNNNNNNNNNNNNNNNNNNN
NNNNNNNNNNNNNNNNNNNNNNNNNNNNNNNNNNNNNNNNNNNNNNNNNNNNNNNNNNNNNNNNNNNNNNNNNNNNNNNN
NNNNNNNNNNNNNNNNNNNNNNNNNNNNNNNNNNNNNNNNNNNNNNNNNNNNNNNNNNNNNNNNNNNNNNNNNNNNNNNN
NNNNNNNNNNNNNNNNNNNNNNNNNNNNNNNNNNNNNNNNNNNNNNNNNNNNNNNNNNNNNNNNNNNNNNNNNNNNNNNN
NNNNNNNNNNNNNNNNNNNNNNNNNNNNNNNNNNNNNNNNNNNNNNNNNNNNNNNNNNNNNNNNNNNNNNNNNNNNNNNN
NNNNNNNNNNNNNNNNNNNNNNNNNNNNNNNNNNNNNNNNNNNNNNNNNNNNNNNNNNNNNNNNNNNNNNNNNNNNNNNN
NNNNNNNNNNNNNNNNNNNNNNNNNNNNNNNNNNNNNNNNNNNNNNNNNNNNNNNNNNNNNNNNNNNNNNNNNNNNNNNN
NNNNNNNNNNNNNNNNNNNNNNNNNNNNNNNNNNNNNNNNNNNNNNNNNNNNNNNNNNNNNNNNNNNNNNNNNNNNNNNN
NNNNNNNNNNNNNNNNNNNNNNNNNNNNNNNNNNNNNNNNNNNNNNNNNNNNNNNNNNNNNNNNNNNNNNNNNNNNNNNN
NNNNNNNNNNNNNNNNNNNNNNNNNNNNNNNNNNNNNNNNNNNNNNNNNNNNNNNNNNNNNNNNNNNNNNNNNNNNNNNN
NNNNNNNNNNNNNNNNNNNNNNNNNNNNNNNNNNNNNNNNNNNNNNNNNNNNNNNNNNNNNNNNNNNNNNNNNNNNNNNN
NNNNNNNNNNNNNNNNNNNNNNNNNNNNNNNNNNNNNNNNNNNNNNNNNNNNNNNNNNNNNNNNNNNNNNNNNNNNNNNN
NNNNNNNNNNNNNNNNNNNNNNNNNNNNNNNNNNNNNNNNNNNNNNNNNNNNNNNNNNNNNNNNNNNNNNNNNNNNNNNN
NNNNNNNNNNNNNNNNNNNNNNNNNNNNNNNNNNNNNNNNNNNNNNNNNNNNNNNNNNNNNNNNNNNNNNNNNNNNNNNN
NNNNNNNNNNNNNNNNNNNNNNNNNNNNNNNNNNNNNNNNNNNNNNNNNNNNNNNNNNNNNNNNNNNNNNNNNNNNNNNN
NNNNNNNNNNNNNNNNNNNNNNNNNNNNNNNNNNNNNNNNNNNNNNNNNNNNNNNNNNNNNNNNNNNNNNNNNNNNNNNN
NNNNNNNNNNNNNNNNNNNNNNNNNNNNNNNNNNNNNNNNNNNNNNNNNNNNNNNNNNNNNNNNNNNNNNNNNNNNNNNN
NNNNNNNNNNNNNNNNNNNNNNNNNNNNNNNNNNNNNNNNNNNNNNNNNNNNNNNNNNNNNNNNNNNNNNNNNNNNNNNN
NNNNNNNNNNNNNNNNNNNNNNNNNNNNNNNNNNNNNNNNNNNNNNNNNNNNNNNNNNNNNNNNNNNNNNNNNNNNNNNN
NNNNNNNNNNNNNNNNNNNNNNNNNNNNNNNNNNNNNNNNNNNNNNNNNNNNNNNNNNNNNNNNNNNNNNNNNNNNNNNN
NNNNNNNNNNNNNNNNNNNNNNNNNNNNNNNNNNNNNNNNNNNNNNNNNNNNNNNNNNNNNNNNNNNNNNNNNNNNNNNN
NNNNNNNNNNNNNNNNNNNNNNNNNNNNNNNNNNNNNNNNNNNNNNNNNNNNNNNNNNNNNNNNNNNNNNNNNNNNNNNN
NNNNNNNNNNNNNNNNNNNNNNNNNNNNNNNNNNNNNNNNNNNNNNNNNNNNNNNNNNNNNNNNNNNNNNNNNNNNNNNN
NNNNNNNNNNNNNNNNNNNNNNNNNNNNNNNNNNNNNNNNNNNNNNNNNNNNNNNNNNNNNNNNNNNNNNNNNNNNNNNN
NNNNNNNNNCTCCCGGGCGCCCATTGTGGCCCCCCACCACATCAACTTTATATATATATATATAATAAACATTGATAAGG
TGGGCGCCTACAATGAGCGCGCGCGTGGGCGCCTGAGATGCTCAGCCGAACATCTCATGAAATTTTTAAAAAATTCATGA
GATGTTCGGCTGAGTATCTCAGGCGCCCACGCGCGCGCCCATTGTAGGCGCCCACTACATCGATTCTGTATATATAATAA
CTATCATTACATTTTATTCACGAGCATCTACTTAGAGATTCTTGAAAATTTTTCACTTGCTCCATATACATGTGGTTTTC
AAGAAGACAAATCACTCGAAATTCTTCACATTTTGCAAGAATATTGACCAACTTGTGCCAACCCTTCTCGCTTTTTCCTC
CACCCTAAGCCTATAAAAGAGGCAGCATTCCCAACTCTTTCGCACGTCCCAAATAGTACTATTCACTCTGCTTCACTTAT
ACCATCTTCAAGTCTATAAACTCCCCCAAATAAAGTAGCA
>Galium porrigens var. tenue RADlike2 JAAGWI010184480 upstream region
AGCTTCTGGGTCGTCGGCCGGCTTGGTATATAAATTTTTTAAAGTCAACTTACAATAAATGTTATAGCTTTCCTAACAAA
ATAATTATTACAAGTTATTATTACTATAAATAGAATACATATACTAGTACAATTTATTAATCAACTTCACACAACTATAA
CATTTAAGATAGTTTTAGTTCATTTCAACACAATTTTGCTCGATCACAACCTAACAAAATATGGTTCAACTTAATGTAAG
ATCGGTTTGGTATCATACTATTTATGTTCAATTGTGCTTAAATAAAATAAATATGAAAATTGCTTAAGTAAAATGAGAAA
GTCTCTTGTGTGGCAACCTCACAGTGAGACACCTTGATGTTGTTTGATAATATGATGAGGTTCATAATGGAGGTGAGGCA
ACCTCATTATATTATCAAACAACATCAGATGCCACATGGTGAGGCTGCTTCATAAAAGTGTTTGTGAAGTAAAATTAATA
TGAAAATTTATTAAAACATTTTTAATTTCAAATACATGATGATATTATATGGAATAGTTTCATCATTTGAGTCATACAAG
ATATGTTTAAGATTTTTTACCGGATGGAGAGATATAGCTAATCCTACACCAACACGATAAAGAGATAACTAATCCAATTC
CCATCCGTACGTACTTCTCACAATACGTATATGTTCAAATTTAAATTTTTTTTAATAAATTGAATGAACTTGTAGAGATT
CTCTAATGTAGTCGCTAAAGCATGCTCAGAAGTTTTAACTTTCGTAATTTTACCGTACGTACATAAGTTTGCTAATCTGT
TCCGGTCGTGATGTCAAACGTTTGGGTTCTTTAAAAGCGGAATGATCAATAAGGCAAAAAGGTTGAAGATAATTTGATCA
TATGTATTAATTCCGTACATGATTATACAATTTTTACCTATCCATCCGTACGTGTTAAGTTCAAAATTTGAAATTTCTCT
AACAAACAAAAATATCAACTAACGATATTTATCTGTAGATAGCCGATTTATGAATTTATATTCTGAATTTAGTCACACTA
TTAGCGTGCATTGGTTCGTTTCCTGTGGTTCCCAAGCAGACGAATCACCAAACCAGCTCAATATTTGAAGGTCGAATAGG
CCAACTGGCTGGGCCCCACCCCTCTTCCAGACCCTATATAACACACGCCCCAGTGTCACCCCTTCTTCACAACACTCCTT
CGATATTCACTAAGTGACTACGTCGCTTCTCACAAAAAACAAAACAAAAAAACAAACTCTTTTCATCTTCATTCTTTGAA
ATCACATTTCTCTTTGAA
>Ipomoea lacunosa RADlike3 sc2584080 Super-Scaffold_100006 upstream region
NNNNNNNNNNNNNNNNNNNNNNNNNNNNNNNNNNNNNNNNNNNNNNNNNNNNNNNNNNNNNNNNNNNNNNNNNNNNNNNN
NNNNNNNNNNNNNNNNNNNNNNNNNNNNNNNNNNNNNNNNNNNNNNNNNNNNNNNNNNNNNNNNNNNNNNNNNNNNNNNN
NNNNNNNNNNNNNNNNNNNNNNNNNNNNNNNNNNNNNNNNNNNNNNNNNNNNNNNNNNNNNNNNNNNNNNNNNNNNNNNN
NNNNNNTTAAACCATCAGAAACTCGGTTAAGACTTAAGACTAAGAATTAAGAAGAAGCAAGAATGCAAGATTGGGAAGAA
GGCTGTAGCATTGCCAGATTTGCCATGAAAGAGCCACCACCAAAGAGGGACCCCTAAAGGGAGCCTTTTGGGTCATCTTT
TGGCAAAGTTGGTCCAACGTATTCCAGAATCATATGACTCTACTTGTGAATTGTCGGCGGACATTACATTATAGGACCAG
ATAGGATAGGTAGCTAGTTAGGGGGGGTACTCTAATCCCAACTTGCTGATACTATATAGCTCCCAATCGTATGGTGTTCC
AGTGCCAACGTTTGCTTCTGCTGCTCCTTTAGTTTCCATATATATCTCGGATCTTTCTACTGTTCCCAATCAATCTAATC
TAATCATCAAATTGCTTCAAACACCCATATCTTGTAATATCATCTTTGCTCAAGATTCTTACCCAATTATCAACTTGATT
GATTGAATTGAAGGGCATCAAGCTTGCCCTTTCCCCTTCAAATCTGTAGCCTACACCAGGCAATGGACATGGTAAAAATG
AAAACTTGCATTAGTTAGTTCTTAGTGTGAGCGGCCTATTAATTTTCTTGGTTTAAACTGGCCAGTTATGGGTAACCTAG
GTTTACCTCTTTTTGGTCGTTTGACAGCTAGGATGGGGAGGTTTACCTGGTGCTTATTTTCAGGTGATGTCTGCAAGTTT
TCCTCGTAACCTCAAAAATGGCAACTTGGTTTCTTCACTTTAGCTGTCAAAAACATAGCAACAGATCAATGTAATTAGAA
GTGCAGATTTGTACCAAATCATCCCAAGACTAGGGCAGTTTTGGCTGACAGATGCTAACAACATTGTAATTTATGAAGTT
TATGAAAATGGGTGTTGAAATTAAGGATAAAGACAAGGTGATTATGGGTACTATCACATTTATGATGGTGTTTCCAATGA
TTATTTTAACACAGTTGACTGTTTATATGATGTAACTAAAATGTTGTAAACTAGGGTCTAGCTTGTCTAGCTGATACACT
TGCCTAATTATTGTCTGTTTCTCATCTAAGTATCAGATGTGGACAAGGCAACTCACTTTAGCCTGTTTTAGTCCTCAGGG
TCTAACTATAAACCACGAGTGCTTGAAAACGTCTTTTCATAATAATACACAATGAAATTGGAAACCTAAAAAAAAAATTG
TGAGAATCATGAATTAACTGGTCTCGAGCCATCCTCGTGCCCCCAATAAAACAGCCAAGGAACCACCACACAAAATTTTG
GATTGAAGGAGATATTCTGAAGATTTGATGAGAGCCCTAGTCTAGTAATAATGCAGAGAATATATGAGAGTTATGGCTGG
TAAAGAAGTGCAGTACAATGAGTACAGAATCGATCTTCAGAATGAATAAGTAAAGATTTACTCTGTCCACTTCCCCCTAC
CCTGCTTCAACAAAAACCAAACCTTTTTGAAACGAAGAATTATAGTAATTCAGGTTCGAAAATAATGCATTACAGATGAA
AGAACGAAGATGGGAAAACCACTTCTTACAACCAGACAAAGAAACGGACTCTCGGATTAAAAGATGGACAATAGAGTTTG
CTGATCGCTTAACAAAAAAGATAATAAAGTCATAGGAAAGTAGGCATTTTTTTGCATTTCTCTTGCCTAAAGGCTAAAAC
CCAACACAAGAAGATTTGAAGATAAGGGTCCTAACCTCCACAGCCCCAAACTGACAAGATTCCTGGGACACGTGTCAAAC
ATCCATTAGTCTGCTCCAACATGACATAATCATTGTACGGACGACTTTATCTCACCATGGCATATTGTTTCCAAGGCATG
AATTGAATACCTCAGAAAGCACACACACAGAAATACATCCATGTACGACATACATCTGCTGGTGTATACAACTCATCAAA
TTTGTAGTCTTACTAGCCTCTGAATGAATCAGGGACCCATAATGTTCATTGCCGCCAAGCAAATTAAAGGGCTTTCACAC
AATTCTTTGTAGTAATTTGCAGTAACTAATGCATTATATTTCTCCAATACTGTCTTTCTGGATGACCAGGAAATCCACAG
CCACCACTCGAGTGTACAGTACTAGGTAAAAACTCGCCCTTGTATCCCTTGTCCGAGATAGAATCAGAAAAAGCTAAACC
AGCTTAAGTTGTTCATAACTGACTGGCTTCCTCCAAAACTGCAACTATGACAATTCAAGAACACTACAAATGTTTGGGAA
AGATCTGAACTTTCTGAGGCACAATTTACAGATATCAGAGTAATTGTGAAGAAGGGATTAAAGGGTTCTTGGGGAATACT
GATTCTTGAGAAACTGTGATCATATATAATAATTCAAGAACACAGAGATATTTTTGGGAAAAATTTTGATCTTTCTGAGA
AATTTACAGCTTAGATTGAGAATGATTGTGGGAATTGAAGAATAGTAGTGATTGTGGAGGAATTGGTAAAATGTTTTGCA
CAGTTTGGCCAGTTGCCCTACATCTCGTGTGGTTCCTAAGGAGACAAATCACTAAAATTATATTCTAAACTCTTTGCAAG
TTTTATATAGTCCACTTGGTGAGACCCCACCCCCCCTTCATTCCTGGAGCTGTATATAAAGAAGTATCCTTCCCCTCACT
TTGACACACACTTTCATCCATCATATATCTCGATCAATATATATATTATTAGCAACACTTTTCTCTCAGCCATTCAAATT
CAAAATCCCTAGCTCTTTTTTTAATTAGCAAGAAATAGCA
>Ipomoea lacunosa RADlike8 sc2589042 Super-Scaffold_100008 upstream region
GAAAACTTTTTCAAAATTTTACTTTGGTAAACGAACAACTCTGTAATTTCTTAACTTTCAGTCAAACAAATAGTTTTTTG
ACCATTGGTCAAATAGGAAAATTAAAATATTTTCTGTAAAATGAATCATTTTTTAAAATTATTTTTGTAAAAGTAAGTAT
TTTATGGATCTTCTCGTGTTTGGCTACTCAAATAAAATAAAGTTAAAAGAAAATATTCATTATTGTCAACAACAAAAAAA
ATGTCAAATTGGGTCGAAAGTCATTTTTCGGGTTCGTTATTTTTTCGGTCTCTATCTTCTCTCTCCTCCCTCTTTAAGCT
AGTTTTTAGGTTATTTTATCATCGTCACCGTACCACCACCACCACCACCACCACAACAACAACAACACCCACCACCCTCC
ACAACCTTCACTTATTATTATTATTATTATTATTATTATTATTATTATTATTATATGCTAATTTTCAAGAAAATGAACCA
ATAGCTTATTTTTCCTATATATAGACAATCATATCACAGCATCTTAGTATTTTTCAACTATATATATATATATATATATA
TCAATGGGGTTATATGAATCAAAAGTCATTTCGGCGGACAGCTAGCTAATTAATAAAGGCATGAGTGAAGTGGGATGGAA
GCAGATCTTACGGAAGATTTGAACTTGTTTATGCAGATCTATGCGTGCATGAGAATAATATAATGTGTCTTCCAAGTAAC
TGCGCCCCTACACTTTAAAGTACATATATGCAATGCAAACTCTAGACTTCCAACTTTCAGAGTCATATGATTGACACTGA
TATGATATTACTGCCTTACTATGAATGATTCAATAATTGAATGTATCTATGCATGTAGTTATCTGGTTATTATAATGAAT
CCGTCAAGTGTGACTATTTTAACATCACATTTTAAACGCAATCAACAAATATTCAACCTAAAAAGCCGAAAAAAATATTA
TATGGACTCTCATTTCTTACATTCTCTCACAAATTCTTGATATAGACACTTTGTCTGACCTATATAATAAAAATATCATA
TCATTGTTTATCACATCATGAAGTGAAGGGGAGGAAGTAGAATTTTGGATTAAATGTGTATGTAATAAATAATTTTGTTA
AGACATCAAATTAATTAATCAGACATAATTTTGGATGGTTTGGATGCATATGCATATATTGTACTTGCGTATATGGTTTT
AATCACTCTTTAATTGCCACTCTAATAATAATGGATATAATAAACCAACCATGCATGTGAACAGGTCATGATAGAGAAAT
TCACAACAGTATCTTGCCTTGATTAATTATTGGTGGCGGCTAAGTTAGTAGATAACAATAGTGTGCAATCACAATTTGAA
AGTACAGTGAAGTTCAATTAAAATTAAACATGTTAATTAGTTTTTAACATATTTAAACTTTTTATAGTATAGTACTTGAA
TCAATTTGATTTTGTCTTATAGAATACAATAAGACACATAGTTTGTGCGGGATTTTTTATTCTCAAGATTTGGGGATGCG
CCTGAGATAAATAATTTTTTTAAAAATTTTATATAATGTATCTCACAAAAATATGTTTGGCATTATATTCTTACATAAGA
TAATATTTTTTAAGCAAATAGAGAGTAATAATGTCAATAAAGTGGGTCAAGATTGAACAATAGCATATTGTATTGAATGA
AAATCGGTATTCGTCCAAATTAAACTAGCTAAGTACGTAGTGATAAGAGATATTTATGCAAGTTAATAGGTAAATCTAGA
GTTAACCAATCATGAAATTAAACATATACATCAAGTGTAGTACGTCATTCTTGGAGTTAATTGTCCCTTTTGTCATTTAA
CGAGAAGTTGCCTACTTTTTGTGCGCAAATTATATTGTGGACCATGATCATAATTGATACTGCAGTTGTGTTGAACGGAT
AGTGCAGTTGTATTGGAAAGATACTGCAGTTGTGTTGAAAGGAAATTGCAGTTGCGCGGAACAGAGACCGTTCATCTGTT
CAACACAACTACAGTATCCTTTCAACAGAACTGCAGTATCTGTTCAACACAACTGGAGTATCAATTCAACACAACTGCAG
TTCCAGACGGATGACACGACCTCTGTTCCGCGCAACTGCAGTTTTCTTTCAACACAACTGCAGTATCAGTTCAACATAAC
TGCAGTATCAACCATGATCCATGATCAACGGTATAATTACTGTGACCATACCACGACCAGGAACTAAGGTATCATATTAG
GTGGGGTGGTTTGGTCTTGAAGCACAATCTCAACTCAAGTTTGGACTGACTTGTAATATTAATATTTTGTTTGATTAACT
GGAAAATATCTCATTTAAAAAATAGATTTTATATTATTTAATTTATATATAGAAGAATTTATTCTGCCTCAAAATCGAGA
AAATGAATTACTTACTTTTCTTGGCATTTTATTTTTCACAGAGAAAATATATAATATGAATTCATATATTACTCTAACAT
ATATATCTTTATTATTAGAAACATTTTAGTATTTATTCTAAATATTTTTTTTCACAAAACTTACATTTAATTAATTTTCA
ATATTTTTCCATGAATCAAAGGGGTCATTAACCATTTAACCATATAAATCTTGCTTCTTTTTTTTTTTTTCTTGTAGTGG
AGGGGGATACCCAGGTTAGCTCATGCTAAGAACCAACCTCCTTTGGGGAAATCCAAGCACATCCTCCTCAATGGACAAAA
CAACCTCAACAATAATTATTATAACTTGGCGTTCCCTAAGTCCCTAAGGTACGTATAGTAGTTTATATAGAAGAAGCATT
GCCACAACTTTTTGGATCGATCACATGCAAAATCTTTCGTCCGTCCAATCCATTGCTTTATTAGTTTTGGAGATTCCATT
CCTTTAATTTGTCGTCATTTTTCACACATTACTAGCTAGCTACCTGCATGCTTTATTAATTTCCAATTATTATTAACCAA
TTCACGCAAAGCAAAAACATTGTGACCCATCCACTGCACG
>Ipomoea lacunosa RADlike14 Super-Scaffold_100009 upstream region
GTTATACTATGGACCCGGGTCCACCTTATAAGGTGGACCCATCATAATTTATATACTAAATATATACAATTTAAATTCAA
ATTAAGATTGCAAGGTGGACTTAGGTCCACACAATAATTTGTCAACACCTTGATTTAGTTTACAAGTAACAACTCAAGAG
AATTTTAGATGGTCTCGACGACATGACTTAACTATAAAAATTTCAATTCACCTTTTAAAAATTGCTCAAGTGAATGAATG
TGATTTTCGTATATAAAACCAATAAACTTATATATAAATGTTGGGAGCAACTCACACTCTCACACTCAAGTTATTCGGAT
AATTAGTTTGGTAACCACAATGCTTCGAGATTTAGTTAAAGTAAAATTTATTTATTAAATTTCTTAATTTGAGAGTTGAT
CAATTATAGAAGGGTGGTTTAGACGGTTTCCTAAGAAGGGTGAGGATAGGCTTAACCAGCAGCGTGTGCATTGCGCAACC
TTAACCGCCTCCTCCACCTATATAATCACGTCATTGTTCCCCTTCCCATCTGATTTCTTCTGTTTCATTATTTCTCTTAA
CAAAATTATTATGTCGTCGGAAGGTGTGGAGTATCGGTGCTTCGTCGGCGGCCTTGCTTGGGCCACGACGGATCGCACAC
TCGGTGACGCTTTCTCTCAGTTCGGCGAGGTCATCGAATCGAAGGTCCGTTTCTCGCAGAGCAGTGATCGGATCCGATCC
GGCCGATTCGGCTTTGTTGACTTCATTTGATCTCTATGTTACTACTTGCTACTCTCTGTTACTTCATTCATCTACTCTTC
TATTTGTTACTATTATTCCTTTCCATTAAACGGTACGTTCTATCTTCCTCTCCTTCAAGAGCTGAAGATCGATCGCTTTT
TTTTTTTTTTGAAATATTTTCATTCTATTTTTGTGTTTGATTGAAATGAATTCTGTGGTGTTTTTTGGCGGATAGATTGT
TGTGGATCTGATGTGGTTGTGACTGTTTTTGTGGAATCAGATTATTAATGATCGTGAGACGGGGAGATCTAGGGGTTTCG
GATTTGTGACGTTCAAGGACGAGCGATCCATGAGGGATGCGATAGAGGGGATGAACGGCCAGAGCCTAGACGGCCGTAAC
ATCACCGTCAACGAGGCTCAGTCTCGCGGGAGCGGCGGCGGAGGTGGATTCCGCGGTGGAAGGCGTGAAGGAGGAGGTGG
CGGCGGCGGCGGATACGGCCGTCGCGAGGGTGGCTACGGCGGTGGACGTGGATATGGTGGCGGAGGCGGTGATCGTTATG
GCGGCGGAGGCGGTTACGGTGGTGGTGATCGTTATGGCGGCGGAGGCGACCGTTACTCTAGGGGAGGCGGTGGTGCTTCA
GACGGCAACTGGAGAAATTAGAATTAGTTACCTTAGGAGTTTAATTTGTCTCTTGTAGCGTTTTTCTATTTTTGTCCTCG
AATTGAACGTGTTGGGTGGGCTTTGAATTTGTTATGGTTTCGATTTTTTTAAAGGTACAATGTATTGGTGCTAATGTGGT
AATTGCTCTTCGATCAACTCTGATCTATACATTTGTATTCTCAAAACTTTTGTCTTGAATGAAAGCATGGTTGGTTTGGT
ATCAAATTTGAATTTACGTACATGAAGGATTCGCTGTACTTATTAACACTCTTTCAAACTAAACATTCTCTAAATTAAGA
CTAATTAGGCATTGCATTCGGTATATCTTTCCTTCAAGTCAAATGATAAAACATGCATGATTAATATGGGACCGCTGGTT
GCTGGGAGACAAGTTCAATTGCATGCCTTCCGAAGGGATTTACGTTGATTTTGCAAAATATTATAATTGCATGCATACTT
TCCGGTAAAGCAACAATGCCAAGTGTACTTGTGGAAAGGAGTGTAGAAGTGGATGAAGTATAATTTTTTAATTTTTACTT
CCGTAATCACATCTTCTTGGAATTAATTGTAATTAAGCCCACAAGATCCTGCCCTCATAGTTATTGCAAAGGTAAATTTC
AAGTCGCACAATTAGTTTCATAGTTATTGCAAAGGTAAATTTCAAGTCACACAATTAGTTCATCGATCAGACCCTAGTTT
TTATGCACGCATAAAGGATCTAATCCATACCTTCCATCATTTTGTACCTTTCACGTTCATGATTCTTTATTTTTTGTATA
TGAATAGTCGCACTCTCTACCCTAATTGTTGTGTAGTTTGCGTATTATTATTAAGAGCATAGTTCTTTCTCTTACTTACC
TTTTCTGTATAGATTATGGGTTATTACCCAAGTCGGGATATGGTTTAATTAGCAGTACTCGTATCTACTTAAGTCACATT
TTACATTTTATGTTTAACTTGCGTACTATTATACAATAGCGAGATTATATTCATGAGTGCACATCACACATCCTCAAATA
ACTATTATACACTTACATGCATTTGTCATAAGCAAAATTGGCAATTAAGAAAGTGTAAGTGGAATGCTTAATCCTCAAGT
CATCGGCCTAATAATGAATATGTTGTAACGTGTTTGGCAACTTCTATAAACCAACTTTTCATGTGACAAAGCGTTGATAG
GATTTACTGATGCATTTATTGCTATATGTAATATGTGGAAGCTAAGGTGTAGAATTATTGGTCTACTTTGAGTGTTGTGT
GGCCTTCTACTATTGCTCTAGTACAAATAATAATATGAATAATGTCAAAAAATTCAACAAACACTTTGAAAGTAGTGAAG
CCAAGCTAGATTAATATATCAATAAAAAAACTATAATAATGAAATCGGTCTAAAAAAACCAATTATCTTGTGATCAAGTG
ATATGAATTGATTCTTCCAAAAGGAAAGTACTGAGTTACAGCCTAGATACCACGTATAAATATGAGGTTACAAGTTAGAA
ACAGCTGCATTGGCTTCCAGCAGAGCATAGAGCCATTAAAATCCTTCCAATTTTCACCACATTCTTTTTGTGTTCATTAA
TTACTTGCTCCAAATAATAGGCAAAGAAATCCATATATCA
>Ipomoea nil RADlike1 INIL04g34808.t1 upstream region
TGAACGGTACGTTCCGTCTTCCTCTCCTTCAAGAGCTGAAGATCGATCGCTTTTTTTTTTTTTTTTTTTTTTTTTTGATG
TTTGATTGAAATGAACTCTGTGGTTTTAATTTTTTGTTGTGGATCTGATCTGATGTGGTTGTGACTGTTTTGTTGGGATC
AGATTATTAATGATCGTGAGACTGGGAGATCTAGGGGTTTCGGATTTGTGACGTTCAAGGACGAGCGATCCATGAGGGAA
GCGATAGAGGGGATGAACGGCCAGATCCTAGACGGCCGTAACATCACCGTCAACGAGGCTCAGTCTCGCGGGAGCGGCGG
CGGAGGTGGATTCCGCGGTGGAAGACGTGAAGGAGGAGGTGGCGGCGGCGGCTACGGCCGTCGCGAGGGTGGCTACGGCG
GTGGCGGCCGTGGATATGGTGGTGGAGGCGGTTACGGCGGCGGTGATCGTGGATATGGTGGCGGAGGCGGTTACGGCGGA
GGCGATCGTGGATATGGTGGCGGAGGCGATCGTGGATATGGTGGCGGAGGCGACCGTTACTCTAGGGGAGGCGGTGGTGC
TTCGGACGGCAACTGGAGGAATTAGAAGTAGTTAACGTAGGAGTTTGAGTCTCTTGTAGTGTCCTTTTTCTGTATTCTTT
TTATTTTTGTCCTCGAATGTGTTGGGTGGGCTTTGAATTTGTTATGGTTTTGATTTTTTTAAGGTACAATTGCTAATGTG
GTACGTATTAGTCGGTAGGCGGTATAAATCCTGATGGTAACAAATGAACTTTCATAATTTTTTGAAGCGAACTGAGATTG
GTCAAGTGGACTCCTACCACCTCGTGGTAGGGTATTGCTTTTCGATCAACTATACATTTGTATTCTCAAAACTTTTGTCT
TGAATGAAAGCATGGTTGGTTTGGTGTCAAATTTGAATTTACATACATATATGAATGATCCGCCGGTTTGCATAAACATT
CTCTAAATTAAGACTAATTAGGCATTGCATTCGGTATATATTTCCTTTTAATTTCCCAAAAAAGGTTATTTGTATTTGGA
TTGAATTCATGTTGTTTAACGTATGTTAACATCAAATCAAATGATAAAAACCGCCGGTTTCTGGTAGACAAATTCAATTG
CATGCCTTCAAGGGATTTACGTTGATTTTGCAAAATATTATAATTGCATGCATACTTTCCAGTAAAGCAACAATGGCAAG
TGTACTTGCGGAATTAATTGTTAGCCCACAAGATCCTCACTTTATAGTTATTCTAAATGTAAATCGCAAGTCGCATAATT
AGTTTATCGGTTAGACCTTAGTATTTATGCAGGCATAAAGCAGGATTATACACCTTTCATCATTTTGTACCTTTCCCATT
CATGATTTTTAAATTTTTGTATATGAATAGTCATCACTCTCTACACCTAGTGTAACACACACACACACACACACACACAC
ACACACACACACATATATATATATATATATATATATATATATATATATATATATATATATATATATATATATATATATAT
ATATATAGTTTGCGTACTATTATTAAGAGCGGATTTATTTCCTACTTAGTATGTTTACCTTTTCTGTATAATATGTGGGC
TATTATCAAGTCAGGGTACGATTTATCAATACTCATATTTAAATAAGTAGTCACAATTTACATTTTCTGTATAGCTCGCG
TATTTTTTTTTTTTTTTTGAGCAAAACAGGTAAAAATTTCATTAATGCTGTAAAATATCGGAAATACAACTCGGTGGAAC
TTGGGTCCACACTACTGAGCCAGCCATAGAACCGGTCGCCCGAGCTAACTCATGAGCTACACGATTCGTTGGTCTCCTGA
CATGGGAAACATGCACAATCCCAATGTCCATAGCAATCGAACGACATTGCTTAATATATAAACCAACATATGAAAAATCA
ACAGAACGAAAATGAAACTCATTACAGAAAAGTAAACAGTCTGATTCTAAAATGATATTATTCAAGCCCTGTTCCTTAAT
CCAAGTTAGAGCTTCCTTGGCCGCAAGAACCTCGGCAAAAAAAGGATCGTTCTCGCCATTGAGCCGTCCCAACTTAGCCG
CAATGAATCGGCCATTCCAGTCGCGAATAACCGCTCCAAACCCCACTCCATCTTCAAATGTGGCAGTATCAACATTGCAT
TTGAGCACATTGATCGGCGTCAATGACCACTGTTGATTGGTATCCATGGCACCAGGCGCACATCGTGGAGTGACATAGGT
CGCGAGCCACAGCTGCTGATTACGAAGCATACTGTCACGGGCCGATGTTGATACCGGAGTCCTATCATTCCAAACTGCTT
CGTTTCTTGCCTGCCAGATCGTCCAGAAAACAGTAGCCATAACCATCGCCTCATCTATCTTCGCGTATAGCTCGCGTATT
ATTATTATACAATAATAACGAAATTTATCAGTGTACATTCTCGAATAGAGTATTATACACTTACATACTGGCAAGTGTAA
GTGGATTAGTGGAATGCTTAATCCTCAAGTCATCGGCCTACTAATGAATATGTTGTAACGTGTTTTGCAACTTCTATAAA
CCAACTTTTCATGTGACAAAGCATTGATAGGATTTGCTGATGCATTTATTGCTATATGTAATATGTGGAAGCTAAGGTGT
ATAATTATTGGTCTAACTTTGGTGTTATGTGGCCTTCTACTATTGCTCTAGTACAAATAATAGGAATAATAATGTCAAAA
AATTCAACAAACACTTTGAAAGTAGTGAATCCAAGCTAGGTTCATATGTATATATATAAAATAATTAAATCTGTCTCGTA
AAAATTGTTTCCCAAGTTAAAGAAAGTAACTTAACATTAATCTAGTACATTTATGTATAAATATGAGGTTACAACTTAGA
AGCTGCTGCCTTGGCTTCCAGCACTCCAGCAGAGCATAGAGCCATTAAAATCTATCCTTCCAATTTTCGCCACATTTTGA
TTCATTACTTGCTCCAAATAATAGCCAAAGAAATTCATCA
>Ipomoea nil RADlike2 INIL06g38388.t1 upstream region
ACCCCCCCACCGGTGCAATTGTAAACTTTACTTTGTTTTCACCATTTACAAATAATCTGTATGTCAGCTAGAAGTTTAGA
ACGTCAAGTTCAGCATCTTGTTGACGTATAATTTTACAATACAGTACTATAAATAGTAAACATTTGATCTTAATAATCAG
AATTAGGTCATCTTTAAACCCATCCATTCAGAAACTCGGTTAAGACTTAAGACTAAGGTTGAATTGGGTCATATATAATT
ATATACTCAAGCTTAGATGTCAATTAATAAGAAGCAAGAATGCAAGATTGGGAAGAAGGGTGTAGCATCTGCAGATTTGC
CATGAAAGAGGAACCACCAAAGAGGGGCCCCTCAAGGGAGCCTTTTGGGTCATCTTTTGGCAAAGTTGGTCCTACGAATT
CCAGAATCATATGACTCTACTTGTTAATTGTCGGCGGGCATTACATTATAGGACCAGATAGTATAGCTAGCTAGTTAGGG
GGGCTACTCTAATCCAACTTGCTGATACTATATAGCTCCCAATCGTATGGTGTTCCACTGCCAACGTTTGCTCCTGCTGC
TCCTTTAGTTTCCATGTATATCTCGGATCTTTCTACTGTTCCCAATCAATCTAATCTAATCATCAAATTGCTTCAAACAC
CCATATCTTGTAATATCATCTTTGCTCAAGATTCTTACCCAATTATCAACTTGATTGATAGATTGAATTGAAGGCCATCA
AGCTTGCCCTTTCCCCTTCAAATCTGTAGCCTACACCAGGCAATGGATATGGTAAAAATGGCAACTTACGTTGGTCGAGT
TATTAGCTTCGTAACCACATAGTTCCAAGTTCAATTCTCAATGAAAACGACCTATTGGTATTTCTTGGTTTAAACTGACC
AGTCATGAGTAACATACACTGGTTTACCTCTTTCTGGTCGTTTACTGGCTAAGCTGGCGGGATTTACTCGATGCATATTT
TCAGATAGTGGCTGACAGTTTTTCTCGTGATCCTAAGATCAGTGTAATCAGAAGTGCAGATTTGTAACAAATCATATAAT
TCCATCCAAGACTTGCATGTGTGCAGTTTTGGCTGACAGATGCTAAAAACATTGTAATTTATAAAGTTTATGAAAATGGG
TGTTGAAATTAAGGATAAAGACAAGGTGATTATGGGTACTTTCACATTAATGATGGTGTTTCCAATGATTATATTTTAAC
ATAGTTGACTGTTTATATGATGTAACAAAAATGTTGTAAACTAGGGTCTAGCTTGTCTAGCTGATACACCTGCCTAGCAA
ATTATTGTCTCTTTCTCATCTAAGTATTAAATGTTGACAAGGCAACTCACTTTAGCCTGTTTTAGTCCTCCGGGTCTAAC
TATAAACCACGAAGTGTTCGAAAACGTCTTTTCATAATAATACTCAATGAAATTATATAAATAACAAAGGAAAAAAGATC
GTGAGAATCATGAATTAAGGGTCTCGAGCCAGCCCCGTGCCCTCAATAAAACCACCAAGGAACCACCACAGAAAACTTGG
ATTGAAGGAGATATTCTGAAGATTTGATAAGAACCCTAGTCTTGTAATAATGCAGAGAATATATGAGAGTTATGGCTGGT
AAAGGAGTGCAGTACAATGAGTACAGAATCAATCTTCAGAATGAATAAGTAAAGATTTACTCTGTCCACTTCCCCCTACC
CTGCTTCAACAAAGACCAAACTTTTCTTGAAAGGAATAACTATAGTAATTAATTCAGGTCCGAAAATAATGCATTACAAA
TGAAAGAACGAGGATGGGAAAATCACTTTTTACAACTAGACAAAGAAACGGACCCCCGAGCTAAAAGATGAGCACTATCG
TTTGTTGATCGCTTAACAAAAAAAAGATACCCACGTTGTTAAAATGCAATAACAAACACACACAATAAGATTTCAAGATA
AGGGTCCTAAGTCCTAACCTCCACAGCCCCAAACTGGCAAGATTCCTGGGACACGTGTCAAACATCCATTAGTCTCGTCC
AACATGACATAATCATTGTACGGACGACTTTATCTCCCCATGGTATATTGTTTCCAAGACATGAATTGAATACCTCAGAA
AACACACAGAAATACATCCTTGTACCACACCTGCTGGTGTATACAACTCATCAAATTTGTAGTCTTATTAGCCAGTGAAT
GAATCAGGGACCCATAATGTTCATTGCAGCCAAGCAAATTAAAGGGCTTTCACACAATTCTTTTTAGTAATTTGCAGTAA
CTAATGCATTATATTTCTCTAATACTTTCTTTTTTCTTTTTCTTTTTGGACGATGACCAGGAAATCCACAGCCACCACCC
GAGTATACACTTAGAGAGCTAGAACATAATTAATTTATTCACAGTAAAAACTCGCCTTTTCTGAGAAAGAATCAGAAAGA
GCTAAATCAACTTAAATTGTCCATAACGGACTGGCTTCTTCCAATGCTTTCTTACTTATCTAACTGGATGCACATAACTG
CAAGTATGACAATTCAAGAACACAGATATATATTTGGGAAAGATCTGATCTTTCTGAGGGATATCAGAGTCATTGTGAAG
AAGGGATTAAAGGGTTCCTGGGGAATACTGATGTGATCATAATAATTGAAGAACACAGAGATATTTTTGGGAAAAATTTG
ATCTTTTTGATGGATGTTACCAAATTTACAGCTTAAATTGAGAATGATGATTGTGGGAAGAATACTAGTGATTGTGGAGG
AATTGGTAAAATGTTTTGCACAGTATGCCCAGTTGCCCTACATCTCTTGTGGTTCCTAAGGAGACAAATCACTAAAATTC
TAAACTCTTTGCAAGTTTTATATAGTCCACTTGGTGAGACCCCACCCCCCCTTCATTCCTGGAGCTGTATATAAAGAAGC
AGTCTTGCCCTCACTTTGGCACACCATCATATCTCAATATATATTATTAGCAACGTAACAGTTTTTCTCTCAGCCATTCA
ATTCAAAATCCCTGTTTTTTAATTAGAAAAAGAAATAGCA
>Ipomoea nil RADlike6 INIL14g35140.t1 upstream region
CTATGTTTGGCAAACCTAGCTGAAAAGCTATAAGCTATAAGAGCTGAAAACTGAAGAGTTGTTAAACTAGCTGTTATGGT
TGAAAGTGTTTGGTAAAATTAGTTTTTTGATAAGTTGATAAATGTAAGAAGACTAAAAAGGGCATCTTCATAAAATTTAA
ATTAGTTTTTTTTTTTTGAATATTACTGACTCTATTACAATGTAGTATCTGTTCATAGCTGCGCTACTTTCTCAACCTAA
TAAAACACAAAGAATCAAATTTAAATTAGTTTGTTTACATATTAAAATTTAACATTTTTATATGTAAAATTATTAGCATA
ATCATGATCTAGCATCCCATAATGCGAATGAAGATGAAGGGATTGTCGTGTGGTGAAAGTTACGGATAAAGGAGAAGAGA
AAAGGGTTTTAATTGGGAATGGTAAATGATATCATTTCTTTAGAATAATAAAGGTAAAGATGGAAAAAAAAAAGGTTAAG
AATCTACTAGCTTATTTTGAAATATTACTTAAGGTAGCGTTTCAAAATAAGCTCTTATTTTAAGCTATGAGTTTTTTTTT
TTTTTTTTTTTTTTTTGTGATAGCAACACATTGTGGTCCGGGTCTTTCTCTGTCCGTTTAACGGTCCAGGTCCACCCGGT
TCGCTTCGGGAGGCACAGAAGCTGGCCCAAAGGGAATCGTCACTTGTGGGAATCGAATCGAACCCGGCCGGTTATAGTTT
ATTTTGGAACATTACCAAACAGAGCTTATAGTTTATTAGTAGCTTAAAATAAGCTAAAAGCTCTGTCAAACATAATCATA
CTCTCTAATTAACTCAATCAGCTAACAGCTATCGAGGCCAAAATATTTTTTTAAAAATGAATCATTTTACCAAAAGCATT
TTCTAAATTTTCAAAGTGACCCTAGATACAAATTTAGCTAATTTTACCTTTATTAGCTAGCTGTCCCCGAAATGACTTTT
GATTCATATATCATACATGGGGTTATATGAATCAAAAGTCATTTCGGGGACAGCTAGCTAATAAAGGCATGAGTGAAGTG
GGTGATGGAAGGAAGCAAATCTTACGGAAGATTTGAACTTAGCTTGTTTATGCAGATCAATGCGTGCATGACATGAGAAT
AATATAATGTGGCTTAGCTTCTAGTAACTGCCCTACACTTTAAAGTACATGCAAACTCTAGACTTCCAACTTTCAGAGTG
GACGTGATATGATTGACACTCATATTACTGCCTGCCCTTACTATCAATGATTCAATAATTGAATGTATCTATGCATGTAG
TTATCTGGTTATAATGAATCCCTAAGTGTACGTGACTATTTTAACATCACATTTTAAACAATTACCAACTTAATAACCCC
CCACCCCCCAAAAAAATTAAAATAAAATTTATATATGTTAAGACATTAAATTAATTAATCAGACATAATTTCGAGAGCGA
GATGCTTTTTGAAATCGATGTATGGTTTTAATCACTCTTTAATTGCCACTCTAATAATGGATATAATAAACCAACCATGC
ATGTGAACAAGCCATGATAGAGAAATTCACAACAGTATCTTGCCTTGATTGATTATTGGTGGCGGCTAAGTTAGTAGGTA
AGGCTATCCTTATTCCTGCAAGTGTATCTCACTTTCAAAAGTATGTCTCACATCTACATAATCAAATTTAAAATTATTTT
ACTATTTTCTCTACATCTTTACAATACTTTTTCACTTTCAAAAACAGTTCCATATTCACATCACAATTATAAATTTATAT
ATTTGTCAATAAATAAATACATATAATACCAACGAAATATTTTAAAAGCAGCTTTTGCTGGGAAATGGCAACAAAAGTTG
CCATTTTGCATTAAAAATAGTGAGTTGAAAGCTTGCTAAATTAGTAAGCTTTCAACCCACCGTGATAATAAAAAAATAAT
TTATTTTTTTTTTATTGTCACCTCACTTAGTAAGTGATATGGATAAATTTGTTGGGTTGAGGTTAGCTTAATAATAGTGT
GCAATCAAAATTTGAAAGTAGAGTGAAGTTCAATTAAAATATAATTAAACATGTTAATTAGTTTTTAACATATTTAAACT
TTTTAATAGTATATATAGTACTTGAATCGATTTGATTTTGTCTTATAGAATATAATAAGACACATAGTTTGTGCTGCATT
TTTTTATTCTCAAGATTTGGGGATGGCTAAGATAATTAATTTTTTTTTAAAATAAAAATTATGTAATGTATTCCACAAAA
TTAAGCTTGACATTAAATTCATATATAACTATATAAGATAATATTTTGTTGAGCAAATAGAGAGTAATAATGTCAATAAA
GTGGGTCAAGATTGAAAATTAGTATATTGTATTGAATGAAAACCGGCATCCGTCCAAGCTAGCTAAGTAGTGATAAGGGA
TATTTATACAGGTTAATAGGTAACCATGAAAACATATACATCAAGTGTAGAAATTAATTAGTTTATTATCATTCTTGGAG
TTAATTGTCCCTTTTGTCATTTAACAAGAAGTTGCCTACTTTTTGTGACCAAACCACGACCAGGAACTAAGGTATCATAT
TAGGTGGTGGTTTGGTCTTGAAGCACAATCTCAGCTCAAGTCTGGACTGACTTATTCACTGAAAAATAATTTGTTGAATT
TTTTCTCAAATTTGAAAAAAAAAAAATAAAAAATAGACATGTTTATGTACTAAATGGTCGCCTTGGTGTCCGTCGACGAT
TTTTATTGCCGAATAACCGTCGAAATTTCAGTGACCTGGTATTATAGATCACAATAGGTAATTGGGCTTTGATGAACTAA
CAAGTAATTAATTAAAATAACTTTGCCGAATAACCGTCGAAGCCTTGGGTTTGTATACCTGATTACAACTTTAAAAAGTT
TGACGACCTAATTTACTTTTCAGTAAAATTTGATCTGATGAGGTCTATTTAAGGTACGTAGTTTATATAGAAGAAGCATT
GCCACAAGTTTTTCACATGCAAAATCTTTCGTGAACCACG
>Nicotiana benthamiana RADlike1 Niben101Scf04784g00003 NbS00039964g0007.1 upstream region
ACTTACCTAATTCATCTAATTACTATTTATAAAGTTATTACTACGCAGTCCCCCATAAATCGACCATGTGAATAAGTCCC
AATAGGTTAAGGTTATTCATATGCTATATGTGGATGAAAACGAGTAATCAAGCTTAAGTACTAGTCCCTTCGTTTCATAT
TTAAAGTTTAAGATAAAATTAATTATTGTTTTCTTTTTACTTTTAATATTCTCTTCAATCCAAATAGATAATTTTTTGAA
ATTTTTAATACAAATTTAAAAATTTATTTTTTAGCATTAATTAGTAATAAAATTGATGATATTAACATTTACTATCTCAC
ATAAACACTATTTCATATTTCAATACTATTTATTCCAAGGACAATGTAGGAAAAAAATAATTAATTCATTCTTGAAATCT
AGAAGAATGACTTATTTTGGACCACAAGAAAAATACCAAAAAATTATTTATTTTGGATGGGAGGGAGTAATAACTATCCT
TGAAGACCATGAACACCTAAATTTTGAATAGCTATGTTCAAATATGAGCTAAGAAAGATTAAATATTAAGACATGAATAA
GGGTAAAGTAGTCAAAATCTCATCCTAATTAATTTTTCTTAATAGATATGTATAAGAAAATCATTACAGATAATTTAAAA
CTGAAGAAAAAGTAAAGTTTATTAAGTTTAGAATACATTGTAGTTTATATATAATAACTAGAATGTTGAGTTTATGAGTT
TAAAATTCTAGAAAAGTGCGGCTTACTGATTTTGGATAAATTAGTCAGACATATTAGGTGGACATTTGAACATAAATATA
GAGATTAGTCCAAAGCAACTCGGTTCTTCCGAACCACAAGCATCGCACTAACTCTACTCAGGGGCGGAGCTAGACCATAG
CTTACTAATTCGGTTGAATTTAATAGTTCTAATTCAAAATTATATATTTATTTTAATAAATTTATGGAGTATATATAAAT
TATTAACTTTTTGAAACTTATAACTTATATTTGAGCAAATAATCGTACTATTACTCGAATGCAATAGAGAAAGATTTTTT
GAAATGAAGAGGTGTAACTGAAAACCTTGGTTGGGAGGATACTGATTCTACATACTCATGGTTATATGAATGTTCTTTCC
CTTGCTCCTCTTGTGGTTCCTAAGAAAACAAATCATCAGAATATTATTGCAACAACTTTTTGGGCTCCCTCTCCCTCCCA
CGTCTCTCCCCTCCATCTTTACCAAAACCCCTCAAAATTGAGATATCAACTCCAAAACATATTCCAAATTATTTTCAACA
ACACCCAATCAAAATAAATAATGATTTTTGAAAATCTAAATTTGAATTCAAAGCTTTATGACTTTTTAATGGCTGTCAAT
GGTGGAATTACTGCTCTCTTATATCTTTGAAGATTTGTTCTTCTTTATTGAGAAAATTTGAAGTATGTATGTATGAAATT
TGAAGATTTGATTTCAATTTTGATGAACTTTGTTGTTCTTCATTGATGAACTTTAACTAGAGTAAAATGGGGAACCAACT
TTGTTAAAGAGTTTCTTTGATTTTCTGTGAATTTAGAGGGAGAATTTGGTTTCAGAAGATGGAAAATGGTAAAAGAAACA
TGAGTATGGATAAAACGTGGGTGAGATTGAGGGGTTAGGAGAGAGAAACGTACAGATTCTTTTACATAAGGAGTAAACAA
TTAATTATATCCTTAATTAATTATGATATAAAATTAGTAATTTGGTATAGTAAATATAATTAAGTTAAACTTTAAGCGTT
GCATGTAATAACATCTGTTATGTGGCATAAAAATATAAAAATTCCTTATTAAAAATTATCCAATTTAATTATGGGTTTAT
TTCTTTATCTTTTTGCCCCTAATAAAAGTTCTGGCTTCACGAATCGGGATATCTTTAGGCAATCTGCTTCTCAGACTGAA
GTGCTCTGTATCAACTAGCATTGTGGCAATCTCGTGAAAGCCCCTGCTGAACGTACAACGAGTAAATTCGGGTCCCATCT
CATTTTTGCGAGTCAATATTTTTGGAATATATAAAACAGATGATAATGATTTTCGATTAATGTATCAAATATATATATAT
ATATATATATATATATATATATATANNNNNNNNNNNNNNNNNNNNNNNNNNNNNNNNNNNNNNNNNNNNNNNNNNNNNNN
NNNNNNNNNNNNNNNNNNNNNNNNNNNNNNNNNNNNNNNNNNNNNNNNNNNNNNNNNNNNNNNNNNNNNNNNNNNNNNNN
NNNNNNNNNNNNNNNNNNNNNNNNNNNNNNNNNNNNNNNNNNNNNNNNNNNNNNNNNNNNNNNNNNNNNNNNNNNNNNNN
NNNNNNNNNNNNNNNNNNNNNNNNNNNNNNNNNNNNNNNNNNNNNNNNNNNNNNNNNNNNNNNNNNNNNNNNNNNNNNNN
NNNNNNNNNNNNNNNNNNNNNNNNNNNNNNNNNNNNNNNCCCCCCTCCCACAAATTTTCTTTTGTGTAACAATAGTGTTC
GATCAACTTATACATACTTTGATTATATATTGAGATATTTGAAGTTATTTTCCACGACGACAAGTATATACCATGTAACT
CCATCAAATGTTTTTGTCTTTGTTGGAATTCAAATTCTGTTTTTTCATAGTTTTCGCTCATATCAACACTATACCTTAAA
GTAAAAGCGTTTAAAGGTCATTGGCACCCGACACTTTTTTTTATGTATACATATTATATATATTTAAAAAATAATAATAT
ATTAGTAGTGACACCTTATATATAAGGCAGATGTTGATTAATGTAAAATTACATCCGCGACCTAAAAATCTCGAATGTGC
CTCTACCCAAAGCAACCCCTTTCACTCCCTTTATAAGCAGCTCTTTGCCACCGCTTCTTTCACAAAACAGCTCAAAGCTT
AAGTACTCTCCTCTGCTTACTCTCTTCTTCTTGTTAGCTCTTCCCTTTCAACAAATTCCCTTCAACTTCCACAACTTTTT
CTAATAGATATATCTTGTAATTAGCAAATAGAGATAGAAA
>Nicotiana benthamiana RADlike2 Niben101Scf03214g00003 NbS00009478g0124.1 upstream region
ACATAATATACAATATATACTACTTACTACAACACACTATATACATAATATACAATATATACTAATTACTACAACACAAT
ATTATACATAACATACAATATATACTAATTACTAATTTACCACAACACATTATATACATAACATATATCCATATATACAT
AACATACAATATATACTAATTACTAATTTACTACAACACATTATATATATAACATATATCCATATATACATAACATAAAA
TATATACTAATTACTACAACACAATATATACATAATATACAATATATACTAATTACTACAATACAATATATACTATACTA
ATAACTTAGTACACCATATAAAATATATTCTACACTATGCTAATGACTACTATACAAGATATTGACTTAAAAAAAAACTC
CCCGTCAGGCCCATTATGCCCGCCAGATCCGGCCCACCAGACTCAGGACCGCATGGTGCTTAGACCCGTCACGGGCCGGT
CCCAACCTGGAGGACTGCCAGACCCGCCAGGCCCGGCACGCCAGAACCAGGACCGTAAGAACCGGCCCGTCAGGCACAAA
TAGGCCCAGAACCGGGCCACTTTACATCCTCATCGAAAACTTACTCGCCCGTGCTATTTTTCCTAAAATAATTCGTACCA
AATAGATTTTTATTCTCAAAATTTAAACTCAAGATATTTAACTAAGGGGCGAAAAATGTAACTATTCTCATACCCTCCAC
TATAAATATATTTATCGTAAATTTATTTTTTTATATTTTAATCCGTTAATAAAAATTCTGGCTTTATAGCTATATCTTAA
GGCAATCAGCTTCTCAGACTGAAGTACTCTGTATCTACTAGCATTGTGGTAATCTCGTGAAAGCTCCTGCTGTACGTACA
ACGAGTGAATTCGGGTCCCATCTCATTTTGTGAGTCAATATTTTGGAATAAATAAAACAGAGGATACCGATTCTCGATTG
ATGTATCAAATTATAAATATATATATATATATATAGTGATGAGGTTTTTGTGCAGATATTTTTGGACAAGTGGTCTGCTT
ATTCCTAAAAGGACTAACCTACCTAATTCTTCTAATTACTACTATAAAGTTATTACGCAATCCCCCATAAACCAACCATG
TGAATAAGTCCCAATAAGCTAAAGGTTATTCATATGCTATATGTGGATGAAAGGGACGAATAAAGCTTAAGTACTAGTAG
TAAAAGTTATTAGGTTTAGTACTAAAAGTGTAGGGTAAATCGGTATATAATATATTATCGTAATTTGATTTTTTCTCGGA
TACCGTATATAACTGAAATTTAATGTATTGGGCCGTTTTTTACTAGTAAAAGCTTAATTTATGCGTTGTAATTAGGGTTG
TGTTGGTAAATATCGAATTGTCGTACCAAAATCGAAAATTTTGGTATTTGGTGTTTGATATTTTGATGTTTTGATATTCG
GTATGGTGACAAGAGGGGTTGCTCTGATGGTAAGCAATCCTCACTTCCAACCGAGAGGTTGTGAGTTCGAGTCTCCCGAA
GAGCAAGGTAGAAAGTTATTGGTGGGAAGGATGGCGGTGGTCTATTTAGAAACAACCTCTCTACCCTAGAGTAGGAGTAA
GGTCTGCTGTTGTTGTTGTTGTTGTTGATATTCGGTATGGTATTTGGTTTAAGTTTTAAAAATTATTAGTGTTAGGTATG
GTATTTAGTATTTTAAAATGAAATACCAAAATACCGGTACTGTATCAAAATATATATTATATTACACAATGCACATATTA
TTAATTATAACATAAATATAAAATCTAAAATTTTATTTTCCTTTATTCTCTAAGTTCATCAATTAACTCGAAGCACGTAA
CAAGACATTTTTAATGATCAAATTTATTTTTACATGTACAGTTTTCTCTCTCTAAGTTGATATTTGTTAGTAGTTTTGAA
TAAAACTTTTGTCAACAAATGTTTAGTTATGTACTTTTGAGTACTCTAATTTAGAATATTACAGTCAATGATTATATGCA
TTAGTTAGTTTTCAAATAAAATAAACCGAAATCGAAAGAAGAAAAATCAAATCATACCAAAATTGGTGTTGCATCTTAGG
AAATCGAATACCGAACCGAAGAGGTGTGACTGAAAACTTAGGCGGATACTGATTCTTGATGCTCATGGATATGTGAATGT
TCTTTCGCTTGCTCCTCTTGTGGTTCCTAAGAAAACAAATCATCAGAATATTATTGCAATAACTTTTTGGGCCCCCTCAC
AACCCTCCCCCTTTTGGTTATGTGTATAAGAATAGTGATTAGACAAGTTGCTGCCATGTGGTCAGGAGATCACGAGTTCG
AGCCGTGTAAATAGTCTCTAGTAGAAATGCAAGGTGTAAGACTGCGTATGATAGACCCTTATGATCCGGTTCTTTCCCGA
ACCCCGTGCATAGCGGAAGCTTAATATACCGTTCAATCCTTTTAATAGTGTTCGATCAACTTATACGCCCTTTAATTAAG
CTTTGAGCTATTTGCAGCTATTTTTCAGGATGATTAGTATATATCATGTAACTCCGTCAAAGTTTGAGCATATAGAAAAA
AAATCAACTAGCGTGATCTTTGTTGGAATTCAAATTCTGGTTTTTCATAATTTTCACTCACATCATTGACCACTACACTA
TACGCTAAGGCAGAGACAGACCTATGTTGGAAAGAGAGAGGTCACTCGCACCTAGAAAGTTCGATAAAAATTCATGTACA
CATGTACATATACTTAAAAGTGATATATTAGTAGTGATACCCTATATATAGAGCATATTTTGGTTGATGTAAAAATACAC
ATGCAATCTTAAAATCCTGAATCTGTCTCTACTCTAAAGAACCCCTTTCACTCCCTATTTAAGCAGCTCTTTGCCACCTC
TTTTTTTCACAAAACAACTCAAAGCTTACTCTCCTCTACTTACTCTCTTCTTCTTGTTAGCTCTTCCTTCCAACAAATTG
ACTTCAAATATCTTGTAAATAGCAAATAGAGAGATAGAAA
>Nicotiana benthamiana RADlike3 Niben101Scf05279g03005 NbS00010545g0203.1 upstream region
AATCTTGGGTAGAGGATGATGTTAACTTTCTTCCGCATTTCTTTTATTTAATATTAAATTAAGACTTCCGCATGAATTTA
TTGTTATTATTATTATCTTCTTGGAAATTAGTTGAAAAAGGCATGGTTAAGTTGCCTTGCCTAGCTCCGACAGTAAGCGC
CATCAAGACTCCCGATGGTGGGAAAATCCGGGTCGTGACACTAAGCTTGTAAAATAAATAATGATTGTATGCTTATGTGT
GATTGTTTTTAGTTCTCGAAGTTCAGCAAACTCTTTTCGGGTTTTTTGCATAGTTTTTGTTAATATGTAATTAATAAAAA
ATCACTCTTAGTATATGGTTATCTTTCCAATCCCTTAACAATTTTGATGGATTAACCTATAAATTCCTAGGAAAAATCGG
TTAAGATAAACTAAATGGGTATGTATGCTTGACCATAACCAGGGTGAGGTTAAAGAAAAAGGAGTTAATGATAGATTTAT
ATCTATGAAAAATATAAGAGAAGAGATGAACAGAGTGAATTAAAAAAAAGAGTATAAAAGCGGTAATTTCAGTGTATAAT
TCTGATAATATTGTAATGATATAGGTTTACAGAAAAAGAGAGGGAGAGTACAGAGTAGGATTTTACAAACATAAGAACTT
TAAAGATTTTCACTATACTAGAATATTTTACTGTTAATGTCTAGTAATCGTAACAACTACACACATCCAGAAAGTTTTGC
TAGAAGTCTTAACTCAAGTCTAGGAGAATTTATATTAGACGTAGACACCGAATTTTACTTAATAATAGACTACGCTATGC
ATTTTATTTATATAATAGAAAATCATATAATCTGCTCAGATATACATAAAAACTAATATTTTACAATTAAAATATTAGAA
ATTCATTTGTTCAGCCATTCAAGATATTACTAGCTACAAAGAAGACCATAACTTTTATCTTTTCTTTTTTATTTGGTACT
TTTTCTTTTTTATTATTTTCTTTTTTACAAAGGAGACCATAATTTTTATCTTTTTATTTTATCTTTTTTATTTCTAACTC
AGACAGCATATTATTTTCTTTTTATTATATATATGTATACTCAAAAAAATTATGCAAAGTAAACATTAATTAGGGACATG
AAAGGAAAATCTTCGGACTTAATTGTCCCAAATCCATACTCGTCTAAGACAAATAATTCGTGACAAAAAATAGACACCAT
ATATACAAAGTCCTTTGTCGTTACTCGGTCACTGCATGCAAAAAAGGCCTGGTATATCTTTCGGCAATCTGCTCCTGAGA
CCAAGTCTTACTTAAATTAGTGGGTAAATACTAAAAGATAGGATTTTACGTAGCACCCTAGTGAGAGCTCTCGTACGGCC
TGTATTGGATTCCAACTCAACATCAACTATCCAGTATAGTTTCACAAGGTAAAATATGAAAAGGGTAATATGTAAACAGG
TCTTACCCCTACCTGAAAGAACAGAGAAGCTGTTTCCAATCGGCCATCGGCTCAGGGAAGGAAGGGAAAACAAAAACAAG
AGAGCATTAGTAACTCCAGCAGAAATCGTAAACATAAGAACCATAAATAAAATATCATGCAATAATATCAAGAAGTAACT
ACCATAAATAACTATCATAAGGGAGACACAATCCAATACACAAATCATCTATGAATAGCTCTGTCAAGCCTCATCCAACC
CCGGAAAATGAGTATGTAAAATTCTAGAAGCGTTTATCCTACAATCCTGATACTATACCTCCAGATTACAGATTTTTGGA
GCAGAAAAATGGTAGTAGTAATCTTTGGAGCAGAAAAATGGTAGAATTACCAGAAATATTTTTTATTTAATATGACGCTA
TCAGAATATCTTTAGATTCAGAAAGAAGAGGAGATATTGAAAGTGTTCTTTGGGGGATACTTATTCTTGTTATGCATATG
TAAATGTTGTTTGATTCCGGTGCTCCTCTTGTGGTTCCTGGTGAGACATATCACCAATATTCTTGCACCAACTGGCAGAA
CTAGTGCCGGAGGCACCTTTCTTACCGAAATGTCATTTAATCCTGTTTCATATTAAACAATACGGTTCTTTTTCAGTTTA
CGTGAAAATTTTTTTTTTTTGGTCATTTCGAAAAATAAAATGACCCTTTCTAAATTTAGAATAATTTAGGTTAAATTTTC
AACTCTACTCATAATGAAAAATATTTATAATCATACAAATACTCTACACCTTTTTTTAACTCGTTTAAAACCACAAATTC
CAAATATCTTTATTTTTTTAACCTCCGTGCTCAGTTAAACATGTTCATATAAATTGTAACCAAAGGAATATATATGTAAC
CAATATTCCTTTTAAAAGACACACACACAAACACACACACACATATATATATATATATAAAGTTAATATTACTCCCTCAA
TTTTAATTTAGATGACACACTTTCCTTATTAGTCAATTCCAAAAAGTATGACATTTTTACAAATGAAAATAATTCAACTT
TAAATTCTTTATTTTACTAATTATACCTTTAATAAGAAATTTTTATAACCATACAAATGTCATAGTCCCACAAAACTTTT
ACTCTTTAAACTTTTAAAACCATAAGTTTCAAAAGTTTTTTCTTTCTTAATTTTCATACCTAATTAAACTAGGGCATCTA
AATTGAAACAGAGGGAGCACTTAATTTGGGATAACAAAATATAAACTTAACCTGAAACTCTAACTCAAATAAAAGCTGAT
TTATGATAATAAACAGCTCTTTGTACAAATAGATTATAAAGTGATCATCATATATATATATATATATTAATTTAAATGGT
TAAATAAACGATTATTTAGGTTAATTCGGCTTGAATAAAATCCTATGTATATGCCACTGTCACGACCCTCCCCATTCACT
CTTCTGACGCTGGACCTCTATAAGAATCAGCACTTTGCCACCTCTTTTGCACACAACAGCTGCGATCAGTCACTAGACTC
CTCTGCTAATCAACTCTCCCTTGTTCTTGTTCTTCCAAAT
>Nicotiana benthamiana RADlike4 Niben101Scf08718g00004 NbS00008820g0002.1 upstream region
TCTAATGCCTATCCAAAACTCTCCCGAGTCCTCGGGGCTCTAATTATGTACACAACTTCAATATGTCCTACGGACTTACT
CGCACGATCAAATCACCAAAATATCATCAAAAACATATATTCAAGCCTCAAACTCATGATCTTTCTTCTAAGTTTCATAA
ACCTTCAAATGTGGAACTTATAGTCTGAAACACGTCATACGATGTCCATTTTCAACCAAACGTCACAGAAAGCACTTAAA
CAATGTATGAGACTTATACCGGGCATCGAAACCAAAATACAAGCCCGATACCATAGTCTTTAATTAATTTATATATCCAT
TTTCCTTAACAAATTCAGAAAAATAATTCAACAGAAAAATTCTTTTACTCGGATTCTAGAGCTCGGATTTTGACTCCGGG
TACATTTCCGAGTCCTATATTTTCCTACAGACTTCCCGGGATTATCATCACAGGTCCGGGTTCGTTTATCCAAAATGTAG
ACCAAAGTCAAGTATATCAATATTAATATCAAAATTAATTATTTTTCACACATAATTCATATATAGGCCTTCCTGCTACA
TGCCCGGACTGCGCATGCAAATCAAGGCAATTGAAAGCGAGGTTTTCAAGGCCTCGGAAGCACAGAAAAAAGGAAAATTA
CGGTGATGACCCTTTGAGTCGTTAAAGGTATTTGAAAGTTAGAGTTGTGTTTGGACATGAATACACTTTTAGGCTACTTT
TTAATTTTTGTGATTGATTTGAAGTGAAAATTTTGAAAAACAGTCATTTGGAGTTTTTTTTTTTATTTTTTGAAAAAATT
TTGAAATTCATCTTCAAGTGAAAATTGAAGATTTTATGGCCAAACTATGAGTTCGAAAAAAGTAAATATTTTTGGAAGAA
AACGAAAAATTTGTATGGCCAAACGGCCCCTTAGCTTGACAGTTATAAAACTTTAAAAAGTCAAAATGATTGTTAAGTCT
CGTTGTCTAAAACAATTTTTTTATACTATACTAAGATATCTTTTGAATCTTACTCATTTTAAATATGTCATGTACAATAC
AATTAGAATTCAAGAGTTACAAAATATATAAAGCATTATTTTTTTAAATAAACTAAAAAGGAAAATAAAACACATAACTT
CAAATAAAGGATTGCTAGTTTTGGATATAACTAGAGAAAATTTGGCGATAACACCCTAGTAATGAGATATTTTGGTCAAA
TGGCAATATGACATGCTTAAATTCATAAAGGGACTAACATAAAAATATTAGGTACATCTAATTTCTATAATACAATTATT
ATGCAATCCCAATAAACCAACCATATGACTAAATGTAATAGGATAACATTAGTTATATGCCATATGTAGAAGGAAATGAC
TAATAAAATCTTAATTAGGTTTAGAATCCGCTTGGATTGGCTTAAAAAGTGGCTTTTAAGCAGAAGTGTTTAAAAACACC
TTTTAAGTGCTGGAGCTTATTTTATAAATAAATAATTACATGTTTGTATAAAAGTGTTGAAGCTTAAAAAAAAGCTGTTG
AAGTGTTTGGCAAACAAGTGGTGGTAAGTACTTTTTCTTATTGAAAAGACAAAAATATAAAAACTTTAATATTATAAAAA
TAAAGATGAAGAGGAAAGAATAGGGTAATTTTGGTATTATAAAAATTCATAAGGGCAAGAGAATAATTTTATTGGTCAAA
CTAAAATGACTTTTAAGCCAAAATAAAAAAAAAGTTGGTGTCAGCCAACTTGTTGCTTTTGACTTTTTTAAGCGCTTTTT
AGCTTTTTTTTAGTAATTATTTTATTGCCTAATACTCCAAAAAATAAAAATAAAAAGTGCTTAAAAGTTGGTTAAGCCCA
TCCAAACACCCTCTTAGACTATGATGTGGATTATGTGACTTTTAGCACTCCCTTTAGTAATATATCCATTTAGTTTTGAG
CAGAAACTAATGAAAGGAAAGAGCTTTAATAGAAAGCTTTATGACATTTCTTTCTATTTAAGCATATACTATTCAAAAAG
GGGTGCAATGGAAGAAAATCATCTATGTACGTTTGGATTAATTGTAGTCATGTCAATACATTTATTTCAGGTTCAATTTC
TAGGAGTCTTTATATGGGTGACAAAATGGTTAAAGAAAATATTTAATCACTCATATTATCCATTAAAAACTGGTTTGGAT
AATGAACTATTTAAAAACGAATCAAATATGTATAAGAACCATATTTTCCATTTTGAAAATGGATAACCAATAGGTCTAAC
TTTTACATTTGTAAAGCCTCAAATTGAGGGTTCCTCATGTTAGGGATACTAAGAATTCTCTTAGAAGTGATCATATGCAA
GAATTCATGGATAATATTGTTACTCATATTATCCGCCGGTTAAACTATTTTTTTTCCGTAGTAGATATGGTCGGGTCGGA
TAATTTATCTGTTTTTTCAGTATCCGTTCTCGACCCGCTGACTCGAGCCGTACGTTTGCCGCTCCTACTCACGCATAATT
TCATATGCTTGATCAAGGACGAAGCTTATAGTTTTGCTTATGGGTTCGACAAAACTTAGTACCTTTAGTTCAGACCTTAT
ATTCGTGCTATAAGATCCACGTACTATGTATAAACATTTATCCAAAACTCAATAAAATTGCATTTTTAGAATTCACAACC
TATAAACTCAAAATCTTATCTCATCGGAAGATAAAAATCTTCGCTACTGAATCGAGCATTCTTAGTCGTGTTTTAATCGA
GGGGAATAAAGTACTATGTTTCTAGAATTCAAAACTTATAAACTCAAAATCTTAGCTGCTTGTGTGTGGTAGCATTCTTA
GTCGTATTCCTCGTGTGGCTCCTAGGAAGACAAATCACTAAATTCTTGAAATAACTTTCTGGACCCCACACTCCTCTAAT
CCTGGAGCCTATATAAGAAGCAGTCCTTTGCCATTTCTATTGCACAACAAACTCAGCTCTTCACAATCTTAATTAATTAG
TAGTCTTTCTGCATAAAAAACAGGCGTCGAGTTCAATACA
>Olea europaea RADlike1 LOC111388262 upstream region
ACAGTGACCAAAATTGCAATTCTCACAATATCCAATTCAAGGAAAATGTGGAATTCAGCTTAGGTGGCAAAAAAATGTGA
AAAATGAATTGTAGGTAAAAAAAAAAAAAAAAAAATACTATCAAACAATGCAAAAGTGGAAGTTGAAATTCATTTTCCAT
TTTCTAAGGAAAATTTTGGCTTAACAAACATACCCTAATATCAAGGCCATTACCTTGTTGGTTCAATAAATGAAAAAATG
AAAGTAAAAATAAAAATAAAAATCTATCTACCATCAAAAGATATATTGCTGTTTAAATTGCAATCTTCAACATTATCAAC
CATTAAATTATTGCTAAAATAATTGTAAAGAATCAATAATGGGAATAAAATGCAATTGCAGAATCTTATTTTCTTTTTAA
ATTTGTGGGCCGGGTTACAATACAAAAGTATAGCTTCCATAGTTTGGTTGATTCATTCTTTCCTATTTTTGATTCTTGGC
ATATAATCTCCTTCAGCAGTGTTGGACGTACAGGGCCACATCCAAGGGGAACGCATATCCCGCCTATTGGCTGGGGGCCT
GTCCCCCGCCATCGAGAATAATTCAATCTTTTTGAAAGATCATGAAAGATAAAGTGGATTTCCAAACTATGCCACCCCAC
CCAACTCTACTCTAACCACCCCCGCCCCTCAAAAAAAAAATGGAAGAAAGAAAAATAGAAACCATAATTACAGTATTATC
CATGATATATATACAAAGGTGTTCGACTATCTGGAGTCTAATCATACTATAAACGTATTCCCGCTGCTAATGCCAACATG
ATATGAGTTTATCGTTATAATGAGTGTTCCATTCATGTATTTGATCGTACTAATATTTCTACACAAACAAGATTTTTTTT
AGGTTGTGGTTTTTGTGCTGAGGCAAAGACTGAGAATCGCTATAGTTTTTTTATTTCTTGTGTTTAATATCTAATTTCGT
TCTATTTAGGGGATTTAAGGCTTAATCCATCCAAGAGAGAGGACCATTTCAATGTCCAAAAGAGCACACATTTTATTGGT
CCAACATAAATATCTGCAAAGTGAAAAGCTAAGGTTTAGGAAGAAATATTGTTAAAAGGTTGAAGTTGCAAATGCTTATA
AGATTTTAGCAGCAAGTGGCATAGAGCAGCCCCTACCTATTCATGGTCCTAACCCAATCTTGGTCAAAAAATCTTGCAAG
ATAATCTGAAAATCTACAGATTTTCTACTCAGAATATTACAAACAGTGAGAAAAAGACTTATAGTTCGACTCAAAATGTT
GTTATCAATTACTGCTAGATTCTTGCATTACCCATTTTCGTGCTCGATGCATAGAAAATATGAAGAAAATGAAAGAGATC
TGCTGTTTGACCAGGCTCAAAGCCAAGCCAAAAACAGGGGACCTATGTGGCGCTCCCTATTGGAAGGGTGCCTGGAGCCT
GGCCAAACAGGTTTTCCCAAACTGAAAGGGGTCGTGGACACGCGTCTTTAGTTCTTTGTTTTTCTTGAAAGTTAAAATCT
TGTTTATTGTCTTACACAGTGTAGCATAGCAACCATATTTGAAGGGTTAGATACGAAGATTCTTGTAGTTAAAGTTGCTA
ATCTTTTTCGTACTTGATGCATAGAAAATCTTACAAAATCGAAAGGGATTGAGGACCCCTTTATACAAGTTGCAGAAAGA
TATATATATTCGGGGGGACTCTGGCGGACCACTAGAATCCAATGATTAGTTGGAAGTTACATTTGCAGCATCTTGAGGAA
TCTGTACATGGAGAAAAGAAGCATTGAGAATTTATATATGCCTTGTTCTTGCTAGATTTATGGAATCCGTATCATCGAGT
AAAATCTTGCATCTGAATATATGTAGGGCGGTCCTCTTCGCATGAGTTCGGTCTAAGGTCGGCGCTTCTTTCGAAAAGCC
TATAAAATAATGACATTTCTAATATATTGATTGGAGGGGATTAAAATTAGATTTTTAATAGGTTTTGATAAAAAAGTTGA
TGAAATGAGTGGTTGAAAATTTGTGAGACTCATAAATATATAGTTAAAATTAATTGTTGAATTTGACTTAGATTAAAATG
TATATTTAATCGGTACGAAACAGGATGTAAATATGTTCGTTGATGATTATTTTACACATGATTAGACATGTAAAATCACT
TAGCCCGTCTGCTTGTAGGGAACCTGAGACGACTCATGCATGGCTTGGGATTTGAGGCGGGTTGGCTAAGCCCGTTTTCC
ACCTTTTACGTGGCTCATCTCGTTCTGCGGGCTGGACTCACTCATTTTTCTATCAACATGGCTTCTGATTATTAAGGTAG
TCCTGAACTTAAAAGAGGATTGATATTGTATTGATCTGTAGTTTTGATTAACCTATATATTTGTAATTAATTCTCACAAT
TTTATTTACGCAAGACGCGAATCTTCTGATTGACTGCTACATTTAATCAAGAAAAATAGCTAAAAAATCGCTTCTAAGCA
TGACCCAACATCTTCTAATGTTTATACAAATCAAGAAGGATCATATGATTGTGACACTAAACTGTGCAAGGAAACAAATG
AATTTTATTCATCAAAATGCAAAGTGAAACATCCTTTTCATGGAGAAGAAGATTCTTCAACATTGTTACTATTGTTCCTT
GTCCTGCTTTAGTTGTGGTTCTGGACGAGACAAATCACTAAAATTCTTCAATTTTTTTTTGCAAGTTTGTTGGCTAACTG
GCATGACCTCACCTCACCCCACTCCCCAGTTCCTGGAGCTTATAAAGATCAAGCAGTTGCTACCTCTTCTGCACATATCA
ACTCTTCAGTTTCTCATCAGTCTTCTTTCTTGAGTTTCGCTACCTCTTCATATTCGTAAATTCTTCCATTTTGGCATTTT
CTTTCATTTTCTATAGTAACATTCTGTTGTTACATTCCCTTTGTGTATACTTCTCTTTCCTATATACTTAACTTCTAACT
AAAATATTCATCTCGCAAGAAATTAACGGCATCTAGCTCG
>Olea europaea RADlike2 LOC111394595 upstream region
AGGGTAGGGGCGGTGGGGGACCCTTAAAGTTGGGGTTAAAAAGGAAAGGTTTTTGTATATAGACATACACGCAATCGTAC
GAACTTATGCTGAAATACACTCACCATCAAAAAATTGCACGCACTTTCCAAAATCCTTTTCTGGTTTTGGCAATCAAAGT
CTATTCGGTTGACAAACTCACCTCGGCTACTGGACTAACCAAACTGTTAATTTTACAAGGAAAGGAAATTTGTACAGGAA
CCTGTATACTTTGCAGTCAGCCAATTATCGACTGACGTTGAATGCAACTCAATTACCAATTCTACTGACTTGCAAATATG
AAAATAATAATTTAATCTATAAAAGTTTGAGCTACTTCTCTTAACGAAGTTAAACTTATAAAAGGGAAATTGAAGACTCA
ATAAAGAAGTCCCAGGCCGTATGGAGTGATGAAAGTGTTAGGGATAAAATCCCACACCATTTAAATATCGAAATTTTGAC
CAATTTAAAAAGATCATGGGCTATTTCTCTTAACAAGATTAACCTTTTTAAGATGGACCCCAAATCTTACATGGTATCAG
AACCCATTAAACTCCAACGAACAATTTGATCTGATTATAAATCTTAATTAATGAGCAACGGATCGCAAGATTGGTCTGCT
CAAATGAGCCACCATCTTGCGGGGACGTATTAAGGGATAAAATTTCACATCGGTTAACTATCAAAATATTGGCCAACTTA
AAAAAAATCTTGAGCTACTCCTCTTATCAAGGTTGATTTTATTAAGATGGGCCCCAAGTTTTAACAGAAACTCCTTATCT
TACATTATCTTTTATTGAAAATTCTGTGCCAAGAATCAAATGAAAAGGAAGAGTAAATCAACCCAACTGGCCAACTGGAG
CAAAATCAGATTCTGTCATATGATTTCATGTCTGTTGCCCATCACTTGTATGATATTATTATTTCAGGAAGATCATCATC
GTACACCTTCATCATGGACTGAAGGAAAAGTTTGATTAATAAAACCTATGTGAACTTTGCTAACCGGACAGGGCTCCAAA
TTGGACAGGGCCAACGCGGCAATTTGGCACCCCCTCCATTCGGCGCCCTGGACGGAGTCTGTCCAGCCCATCTCATTTAA
TAAACAATCAAATTAAAAGATGATGCGAACTATGTTTCTCACCTTGAATATGTTTATTATGACTCAAGAACCAATAAAAC
AAAGGAAAATTCTATTTCTTGAGTGCTCAAGCATGCTTAAGCCTTCGACCACAGATCGAAGTTTTACTTTTCTTTATTAC
ACTGAACACTTGTAGTTTCAAGTGCGGTAGACATTAACCCACCTAATTGAATCATATCATTTGAAAGTTTTAAGTCCTTA
AAAGGGAAATTTTTTGTCAATATCACCCGGCAGATTAAATCTGATATGGAACTCACTGTCAGCATCTTTTCATTTTCGAT
GTTCATAGCTTTTCTGAAGAACGATTTTGAATATCAAAAATCATGATGCTTCTTGTGTTCATTCACATCACTGCATAAAT
TGAGTTCACTTCAAGTGCTCATGGATGCCTGATTTCTACACGCGAATCATCCAATGCACATGAACATGGCATACACCTTG
CATTCGACCTCGGTGATGATAATCTTCAAATACCGCCGTGAAGCTGCAATTAGAACTTAAGCTTAATATTCTACTTGAAC
AAGAACCATAAGTTACGGAGTATTTAATCGAACTAGGAAATAAAATGAACACAACCCTCAACTTCTTTTTCTTCCTTAAT
ACAGGCATGCTGCAACACAGGACGTTAATATATTTTTTTAACCATGGCAGATCTTCAGAAGATTCCGAACAGAAATTCAG
GGGATTTTTATTGATAAAAATCATATAAAAAAACATGTCTAATAGTGAAACTACACGAAATCAATCTTCATACTGAATGA
AACAGGAGAACCTTTTCTGGGCAGGTGACCTAGCACCAATAAGGGAGAGAACTGAGCTGCCCTACTCTCGCTTAAAAACG
AGATTCTGGGGGAACACAATCATTGTACGGACTCAGCAGGACAGCTATAAGACCTTGGATTATTGTTAAGGACGAAGGTA
AAGTAGTTACAAGATCATTTGTTTGGTACGCTGGACAAGATTCATTACTCACCCAATCCATCGTAATAAACATGGAATTA
TTGATAGTCTCTCGAAAATTCTGAGATCTTTTGGACAGTCGTCGAATTTGACCCACACGAGTGTTATTAGGTAATCCGAT
ATAATTTACGAGTGACTCTTTGATCACGGAGAGAAATTCATAATATGTGAGATATAAACCTACACCTTCGACGTTTAAAG
ACACATGTTCAAGTTATAGCCTAGCTCTCATCGATGGAGCATTGCTATTTTCACTAGGATTGCACTTTGCAAGCGATTAG
AACATTTCTTTAGCGACATGGTTGTCCGACAAGACACTAACCTTAAGGTGAGGGTGGTCTACAGTGCCCTGTTGGGTAAG
GCGAGTAACCGGTTTCAATACCTTTTTCAATTTTATTTTATTTTTATAGATTTTCTTTAAAAAAAATCAAAAAATAATAA
TAATAATAAAAATCCAAAAAGATAATAAAGGCCTTCGGGTGCCTGCTTGGCTATACAGCCACATGGACAGCCCGGCTCAG
TAAACTGTAAGAAAGAAAATGAAGAGTGAAATTACAATTTCTTGAAGCTGGAGATTCTTCAAATTTGTTACTGTTCTTTG
TCCTTCTTCAGTTGTCGTTTGGATTAAGACAAATCATAAAAAATCTTCAATCTTTGGCATTTATAGGCCAACTTGCACGA
CCCCACCTCCCCCATTCTCCTGGAGCTTATAAAAGAACTAGCATTTGCTGCCTCTATGCACATATCAGTTTTTCACTTCT
GTGTTTTAACTGAAGTCTCAATCTCTTCTGCATTCTTTTTGCTATTTGTCTTCTTTCGGCTATTCCATTTTATTTAGCGG
TTCATACTTGTCTAAATTCAATCAAATTGCATCAGGCTGA
>Olea europaea RADlike7 LOC111410971 upstream region
CATTACAGTGTTTGATCTTAGTTATTCATTGAGGAGGCTTCTTGATGAAAATTATCATTTTGGGAAGTAGTTTTGGGATT
CTAGGAAAGATCAATAGATGTAAATCAGCACAACTTGTATAATGTTGGAAATCACTCACATCTAGTATCTTCTTTTAGAA
AAATCAAGAAGAACTGAGAACAGAAGATGAGAACCGGAAAGGGTTCATGATCCCTTTCGGTGTCATCATTCTATGCATCA
AGCCCAAAAAAGAGTATTGCAAGTATCTTCATCTTTAACAGTTATTAATAGCAATGTTTTGAGTCAAATATGTCTTTTCC
TAATTGTTTGTATTATTCTGGCTGGGAAATTACAGATCTTCATGTTATCTTGCAAGATTTTCGACCGACATTGAGTTAGG
ACCATATGTAGGTTGGGGCTACTTTATTCCACTTGCTGCAATAATCTCTTTTGGCATTTACAACTTCAACCTTTGAACAA
TGTTGCTTCCTAAACTTAGCTTTTTACTATGCAGATATTTATATTGGACCAATAAAATGCTCTCTTTTGGACATTCAAAT
AGTCCTTTCTTGGAGGGATTACGACTTAATCCTGATTACAGGATCATTCTTAAGTAAAACGTAATAAGAAAATAAACACA
CACAAGAATCTATAAATTTATTTTAGTTCATTCCCAATCTTAGAGTTATTTCGCTCAGTATTGTACTTTTTAAATATAAA
GCAGATCTCAGTCTGTCACAATAGAAAAAGGAAAAAAACTCCCCTAAATCTTGAATTAACTTAACCATGTCATGTTACCT
TAGAGGTCCTACTTCTAGGGAAGGACAATGAAAAGGCTAGAGCCTTCCATATAGCACTAAATGTGCCCTCTCCTTGTACA
AATGTAAAAATATTAGAGCAAACATACACATGAATAAAATACTCGATATATTTATAAACCCAAAATGCACCTAAACTCAT
ACTACGTCGATGTGTAGTCAAGGGGAATAAGTTTATAGTATGATTAGACTCCAGGCGCAGTCCAACACCTCTGTATCATA
GACATGGGAGGTCTTGCGCTCATGAGGGCCCCAAAAAATAAGGCCTAATTTTTTGCTAGAAGGTATTAGGCCCAAATATT
TTATAATTTTGGATGAAGTCATTAATTAGCCCAAAAAAGAAGAAATAATGTTATTCATCATCATGATATTGAACACCTAG
GTAACAATTACATGACATTAAATGATAAACTCATTTAAATACAAAGTCACATAACTCATTTAATTGAAACTATAAAGTGT
TGACACTTAAATTGGTGCTATAACACCACTAGTGTTAGATAGCATTATTCTAAATTAAGTTATCGGCTCAGCCTTAAAAA
ATCACAAATCATACATGCAACTATCATTAATGAAACTTCGAATGTTTTTATTTATTATAAAAAAATTATTTTTAATCATT
GCAAGTAATTTTTTTCAACTATTTATAGAAAACCCATACAAAGTTTGGCATAGACTCCAAAAATCGCAAGATCTCACCCC
AGATCATATATAATATTGTAAATACAATTTATATTTTCCTTTTGTTTGTCAAATTTTCCGGGGATTAAAAGTAGGGGTGT
GTGGGGTGGATTGGCATAGTTTGGAGAAACACTTTAATTCCAAGATCTTTATAGAAGATTATATGCCAAGCATCGAATGT
AGGAAAGAATGAATCAACCAAACTAGACAAATGTAATTTCATATTGGTTACTAGCCCACAACCACAACAACAACAACAAT
AGCAATAACAACAACAATAATAATTGTAAGATTCTGCAATTGAATTTCAGTTGCCCATGACTCATTCTTTAAAATTGTTT
TAGCAGGAACTTCATGGTGGATCATGTTGAAGACAGCAATTTAAACAGAATTTGATAGGGCAAATACAATTCTTGATAGG
AATGGTATAGATATTTTCTATACTAGGATGGTAATAGCCTTGATACTAGGGACTTATGGATGTTGAATGGCGGCCTGGCA
GTGTTTGGGGAGAGATCTGATGGCCATACACGGTCGGGGGATTAAGGCAGGCCAGGCTAGCCCAGTCGGCCCCATATTTC
GTTGCCCTGGACCCACAGGCCTGGCCCGTGCTTGGCCATGCCCATTCCATCTGTATAAGATCTCTCTTCTTGATTATCTT
TATATACTCCAATTATACGAGCATCAATATATCTTGTGATTGTAGTCTATAGTACTATAGTTTTGCTCTATTTGAGGAGA
CTTTTTCTTTGAAGCAGTACGCGTGTACCTGGAGGAACTAAATCACTGGTTTTAACTAATTAAGAAAGGATTAAGCAGTC
CCAATAAATCAACCATGTGAACAACTATGAATATGCTGACTTCTCGTTCTAAATACGATAATTCACAACTTAAAATAAGA
TTGATTTTGTGTTAATGATTATAGAATATACTTGCATCTCTGGATGACATATACTTGGTATACATACATGCAGTCGAGAA
AAGCAGTAAAAAAGTCATTTTTAAGCATGCCTTACATCTTCTGATGTTTATACAAATGAAAAAACATCATATGATTTTAC
GCTAAACTATAAGAGAAAGTGAAATTTATACAAAAAAAATGGACATATAAACAACCTTTTCATGAAGATGGAGATTCTTC
AAAGTTATATTGTTCTTTTGTCCTGCTCAGTAGTGGTTCTTGATGAGACAAATTACTAAAATTCTTCAATTTTTGCAAGT
TTATAGGCCAACTGGCATGACCCCACCCCCTCAATTCCTAAAGCCTATAAAAGCTCAAGCAGTTACCACCACTTCTACGC
ATATCAGCTCTTCATTTTCTCATCACTCTTCGCTAAGCTGTCTTCTCTGTTGAGTTGAAGAAGAATAATCCATCCTAGAA
TATTTGTTCCCTCATTTATACGTTCTTCCATTTCATCCCATTTTCTAGAGTAGATATTCAATAGTAGTGTTCCATCCAGT
TACTCTATAACTTCCTAGACCTAATCTGTACAAGAAATTA
>Olea europaea RADlike8 LOC111411200 upstream region
AATGAAGACTTCTCAATGAGCCAATTATATTTTGGGAAGTAGTTTTAGTTGACTACGTGGCGCGAAGGTTCACTTTGAGA
AATTTAAAATAGGCCCACATTCTCAACATTCAAGACTCACAATCTATTTCCATATTTACTATTTTCTATGAATCAAGCGT
GAAAGGAGTAGCAACTTTTACTGCAAGAATCTTCATACCTAATTAGTATTAACAACGTTTTGAATTCAAATATAAGTCTT
TTCCTCAAGGTAACTTTCGTATGCAGTACTCAAGGATACTATGAAAGATCTTAACTTTCTTTTCTTCAGTCATGTCAAAT
CAAACTAATGAACATAACAAACAGACCATTACAGTATTTGATCTTAGTTATTCATTGAGGCTACTTGATGAAAATTATCA
TTTTAGTAAGTAGTTTTGGGATTCTAGGAAAGATAAATAGATGCAAATCAGCACACCTTGTATAGTGTTGGATATCACTC
ACATCTAGTATCTTCTTCTAGAAAAATTCAAGGAGAACTGAGAACAGAAGACGAGAATTGGAAAGGGTTCATGATCCTGT
CATCATTCTATGTATCAGGCATGGAAAAAGAGTACTGCAAGAATCTTTATCTCTAATAGTTATTAATTGTAGAGATTATG
CTACTTACACATAAAAATGGTATCTAACGGATTACATAGAATGATGCGCAGGGAAAAGATTTGATGAAAAATTTAATTGT
GTTTTAAACTGACAAATAATAGAATGACATGTGGCATTATATAAAACTTGATGTACATGTAGCAAGGTCCTAGTATCAAT
GTTTTGAATCAAAATATGTCTTTTCCTAATTTTTTGTAATATTTTGACTAGGAAATTTACAGATCTTCTTGTTATCTTGC
AAGATTTTCGACTGACATTGGATTAGGACCATATTTAGGTTGGGAATACTCTATTCCACTTGCTGCAATAATATCATGCT
CTCTCTTTTGGACATTCAAATAGACCTTTCTTGGAGGAACTAAGCCTTAATCCTGATTACATGATCAATGTTAAGTAAAA
TAAAATAAGAAAATAAAATATTATAGTAGTTCATTCTCAATCCTAGAGTTATTTCACTCAGTATTGTACTCATCTCAGTC
TTTGTCACAGAAAAAAATAAAATAAAATAAACTCCCTTAAATCTCGAACTAACTTAACCATGTCATTTTGCCTCAAAGGT
CCTACTTCTAGGGAAGGACAGTGAGAAGGCTAGAGCCCTCTATATAGAATGTGTCCTCTCCTTGTACAAGTGAAAACATA
TCAGGACAAACATACACAATAATAAAATACTCAATATACTTATAAACCCAAAATGCACCTTAACTCATACTATGACGATG
TGTGGTCGAGGGAATAAGTTTATAGTATGACTAGACTCCATGCAGCCCAACACCTCTATATCATAGAAATGGGTGGCCTT
GAGCTTATGAGGGCCCCAAAAAAAATAAGTTCCAATTTTTTGTTGAAAGGTAGGCCGAATATTTTTATATATAATTTTGG
ATGAAGTCATTAATTAGTCCATAAAAGTACGAATAATGCGAGGTGGTAATTACATGATATTAAATGATAGATTTATTTAA
ATACAAAGTCACATAACTCATTTAATTGAAACTATAAAGTGTTGACAACTAAACTAGTGCTAGATGGCATTAATCTAAGA
TAAGTCATCGGCTCAGCCTTAAAAAATCACAAATCAAAAATTTAATTCCATGATCTTTGCAGAAGATTATATGTCAAGCA
CCAAATGTAAGAAAGAATGAATCAACCAAATTATACAAATGTAATTTCATACTGAATCCCAGACCCAAATTTAAATAATA
AATAAAATAAGATTCTGCAATTGCATTTCAGTTGCCCATGACCGAATCTTCATAATTGTTTTAGTAGGAAATTCATGATT
GATTGTGTTGAAGACAGCAATTTAAACGGAATTTGATAGGGCAAATACAATTCTTTATAGGAATAGAATAGATGTTTTTT
ACACTAGGAAGGTATAGCCTTGATATTAGGGACTTATGGTTGTTAAATGGCTCGACCTGGCATTGTTTGGGGAGACACAG
TCCGGGGATTAAGGAGCCAGGCTAAGCCCAGTTTGCCACATATTTCGTAGCCATGGCCCTTGCTTGGCCATCCCCGTTCC
ATCTTGATAAGGTCTTCTTCTTAATGACCTTTACATGTTGCAATTATACAAGCGTCATTGACTTGTGATTGCAGTCTATA
GTACTATAGCATTGCCCTATTTAAGAGAATTTTTCTTTCCAGCGGAACATATGTACTTGAAAGAACTAAGTCACTGTTTT
TAATTAATTAAGAAAGGACTAAGCAATCCAAATAAACCAACCATGTAAACAACTATGGATAAGCTGAGTTTACATTCTAA
ACAGAGAAATTCACAACTTAAAATATGATTGATTTTGTGCTATTGATCATAGAATAAACTTGTCATCTTACTATACACAC
GCGCAGTCAAGAAAAAACAGTAAAAAATGTCACTTATAGGTATGCCTAACAATCATATGATTTTGACACTAAACTGTAAG
AGAAAGTGAAATCATACCAAAAAAAAAAAGGGGGCAAGCATGAGCAACCTTTTCATAAAGATAGAGATTCTTCAAAATTG
TAATATTTTTCTTTTGTCCTATTCAGTTGTGGTTCTTGATGAGACAGATCACTAAAATTCTTTAATTTTTGCGAGTTTAT
AGGCCAACTCGCATGACCCCACCCCCTGAATTCCCAAAGCTTATAAAAGCTCAAGCAGTTGCCACCTCCTCTACACGTAT
CAGCTCTTCCGTTTCTCATCACTCTTCACTTGAGTGTCTTCTCTCTTCAGTCGAAGACAAATAATCCATCCTAGAATTAT
TTATTCCCGCATTTTTATATGTTCTTCCATTTTTCATCCCTTTTTCTGGAGTAGACATTCAATAGTAGTGTTCCATCCTT
TGTTCTATAACTTCCTAGACATAATCAATCCAAGAAATTA
>Olea europaea RADlike9 scNC_036251 upstream region
TTTAATGTCATGTAATTGTTACCTAGGTGTTCAATATCATGATGATGAATAACATTATTTCTTCTTTTTTGGGCTAATTA
ATGACTTCATCCAAAATTATAAAATATTTGGGCCTAATACCTTCTAGCAAAAAATTAGGCCTTATTTTTTGGGGCCCTCA
TGAGCGCAAGACCTCCCATGTCTATGATACAGAGGTGTTGGACTGCGCCTGGAGTCTAATCATACTATAAACTTATTCCC
CTTGACTACACATCGACGTAGTATGAGTTTAGGTGCATTTTGGGTTTATAAATATATCGAGTATTTTATTCATGTGTATG
TTTGCTCTAATATTTTTACATTTGTACAAGGAGAGGGCACATTTAGTGCTATATGGAAGGCTCTAGCCTTTTCATTGTCC
TTCCCTAGAAGTAGGACCTCTAAGGTAACATGACATGGTTAAGTTAATTCAAGATTTAGGGGAGTTTTTTTCCTTTTTCT
ATTGTGACAGACTGAGATCTGCTTTATATTTAAAAAGTACAATACTGAGCGAAATAACTCTAAGATTGGGAATGAACTAA
AATAAATTTATAGATTCTTGTGTGTGTTTATTTTCTTATTACGTTTTACTTAAGAATGATCCTGTAATCAGGATTAAGTC
GTAATCCCTCCAAGAAAGGACTATTTGAATGTCCAAAAGAGAGCATTTTATTGGTCCAATATAAATATCTGCATAGTAAA
AAGCTAAGTTTAGGAAGCAACATTGTTCAAAGGTTGAAGTTGTAAATGCCAAAAGAGATTATTGCAGCAAGTGGAATAAA
GTAGCCCCAACCTACATATGGTCCTAACTCAATGTCGGTCGAAAATCTTGCAAGATAACATGAAGATCTGTAATTTCCCA
GCCAGAATAATACAAACAATTAGGAAAAGACATATTTGACTCAAAACATTGCTATTAATAACTGTTAAAGATGAAGATAC
TTGCAATACTCTTTTTTGGGCTTGATGCATAGAATGATGACACCGAAAGGGATCATGAACCCTTTCCGGTTCTCATCTTC
TGTTCTCAGTTCTTCTTGATTTTTCTAAAAGAAGATACTAGATGTGAGTGATTTCCAACATTATACAAGTTGTGCTGATT
TACATCTATTGATCTTTCCTAGAATCCCAAAACTACTTCCCAAAATGATAATTTTCATCAAGAAGCCTCCTCAATGAATA
ACTAAGATCAAACACTGTAATGGTGTGTTCATTATGTTAGTCAGTTTGATTTGACATCACTGAAGAAAAGAAAGTTAGGA
TCTTTCGTAGTATCCTTCAGTATTGCGTACGAAAGTTACCTCAAGGAACAGACTTATATTTGAACTCAAAACATTGTTAA
TACTACTTAGATATGAAGATTCTTGCAATAAAAGTTGCTACTCTTTTCACACTTGATTCATAGAAAATGGTAAATATGGA
AATAGATTGTGAGTCTTGGATGTTGAGAATCTGGGCCTATTTTGATATTTCTCAAAGTGAACCTTGATAACAAGTGTACA
AATAAGTCCAGATTCCCAGCACTTTATACAAGTTGCCTTCATTGATTTACATGCACGGGTAATTTCTAGAATCAATAAAA
CTACTTCCCAAGATATAATTGGCTCATTGAGAAGTCTTCATCACAAGGGCATAACTTATAATAATCATAGCAATGACCTA
TTGTAGAAGTTAAAATCTTGGCGCCATGCAGTCAACCACTGCACACCAATCATATTTTGAGGAAATGGCTTGTAATTCGG
ATCAAAACATTTCTATTATGGGCTAGAGAAGTTGCTAATTTTTTTGGTACTTGTTGCATAAAAATCTGAGGAAATGGAAA
GGCAGTGTGGACCGTTTAATACAAGTTGTGAAATGATATGTATTCGGAGGGCCACAGGCTAATGGGGTTCCAATCCAATG
ATTAGTTGAAAGTTACATTGCAGCATGTTGAGGAATCTGTACGTAGAAAAATAAAAAGCACTGAGAATTTATATATGCCT
CGTTCTTGCTAGATTTTTGGAATAATTATCACTGAGTAAAATCCTGCATATATGTAGGGTGGTCCAAGCTTAGAGCTTCT
TTTGAATGACCTAAGGATATCAATTATTTTATGTTATTCGTAACTAAATACTATCACATCATGATTATCTCAAACGTGAT
TAGCCTTGAAAATGACTTGGCACGTTGCTTACATAGAACCTGAGATGACCCTTGCATGGCCAGGGATTTGAACTGGCCTG
GCTAAGCCCAGTTTTCCACCTTTTCTTGTGACTTATCTCGATCCTGTGGCTGGATTGTACATTGTCCTACAATCGTGGCT
TGTGATTATTGTGCATTGAACTATAGTATTGCTCTACCTGAGGAGTTTTTTCCCTCTAGTTGAAATTATATTCTAACAAA
GGATTTAAGGTAGTCCAGAACTTGAAAGAGGATTGATTTTGTATTTATCATAGTATCTAATTATAATTCTAGTGTCCTGT
ATACTTGTAATTATTTTTCTCATTTTTACTCGCATGAGATATATTTTGGAGAAATTGTTGCTTTCTAATGTTTATATAAA
TCAAGTAGAATCATATGATTATGACACTAAACTGTAAGAAAACAAGTGATTTTTATTCATAAAAATGGAAAGTGAGACAA
CCTTTTCATGAAGATGGAGATTCTTCAACATTCTAATCACTAAAATTCTTCAATTTTTGCCACTTTTGGCATGACCACCC
CACACCACTCTCAGTTCCTGGAGCTTATAAAGATCAAGCAGTTGTCACCTCTTCTGGACATATCAACTCTTGATTAGTTT
CTCGTAAGTCTTGAATTCAGTCTTCTTTCTCGAGTCTAAGACAAATAATCCCTCTTAAAATTACTTCTTTCTCATATATA
TATACATCGTTCCATTTCCTCACATTTTCTGTAGAACAATCTATTGTTTAATTCCCCTAGTGTAAAACTTTCCTTTCCTA
ACTTGATTTGTTAATAAAATCTTAATCTCGCAAGAAATTA
>Olea europaea RADlike10 LOC111411044 upstream region
AAACGAACATACCTAAAATGGTGGAGACGACTCTAAAATCCCACTTGCTGCTAAAATCACATGTTCACGCAAATGCCACA
TCTCCAACCTTTTCATATCTGCTGCTACCAAAATCTTTGCATTTTTCCAAGGCAGATATTTATGTTCATCCAGTGACACA
ATGCTCTATAGAGATTGAGACGTATATGCCACGTTGGGATAGACTCCTGCCAATGGGAGGGGACCATGTGTTCCTCTTAG
AAACCAGGGCTCATGTGGCCCTGACCAAGAAGAATAATTCGACGGTTTTGCTAGATGGAGAGGGCCTATCCGTCCAAGGC
TTCGATGTGGCGCCACCTATAGGTGGGGGCGCTTGTTGGGGCCACATTGTCTCCCCGTTCGAACAGGGCTGACATGGCTC
TGTTTGAACAACTTTTTACATAATTCAAAATCATTAGATTTTCATGAAAAATGAACTCGATGACCTGTCCACGATGAGAC
GTGCTGAAGGTTAAGTTTAAAAAATATTCAATATCTAGAATGAAATAAAGATCTTCTTAGATAGTACAAACAGTACTTTT
GTAACCCAACTCAAAAGTTTCGAAAAGAATAAGATTCCGTCTTGATGTTTGCAATTGGGTTGCCCATAACTTGCCTGATA
GCTTATATCAGCAAGATCAGTGCCGTTCATCTTTGTCATGGACATAATCAAACAAGAGAAATATTTTGCTTTCCTATCCT
AACTCAAATTCGCAAGTCAATGACAAACAACTAAAGGGACAGATAACTACTCATTCATTTGATGCACATTTACAAGAATA
AATATAACTTGAGGATATTCAGTAAAGAAAAAGAGTTCTATGACCAAAATATCTCCATTTAACTGATCATCTTCTCGAAA
CAACTATCCATTTAACCGATCATCCTCTCATACACCTACCTAAGCAAATTAGATGTGTCACTTCGCATATATATAATTAA
AGAAATGAGTACAATTTTATTTGACTGTCTTTGTTGACAACATTACATTCATCCATTCCAAAAACTGTGATTCCGAATTT
TGACAATATTAACATTGTCAACCATAATTATCAACAAGATGGTAAACCAATATTTCAGAGAATCTGCAAAAAGAAAAAAA
AAATAATAAAATCATTCCTTAAACATCACGAAATCAATATCACAGTGAGTGGAACAGAAGACTTTTTATGAGATACAGAT
TAAAAAATGAAGAAGAAAAAGAAGAATTTCTGGTTAAGAATCTACACAGGATAATGCATGTCCCACTTTTTTGGACTAGA
AAACTAAAATAATCATTTCACGGACTTAATAGGCCGGCTATAATATATTGCTCGGAATAATTGTGTCATTGGTTCTCAAC
TTCTTGTTCGAATGGCTAATCGATAATCAACCTTACGTCAATTAAAGTTGTCTAAATCTACCGATCAAAATAAATAAATA
AATAAAAATTGTCTGAATTTCTCTTATATTTGATATACGTTTCATTTTATGAAGTTAAGTTTTGTTTAAGACTCTAGAAA
ATGATTTAATGGAGATTGTCAGCTGAGGAGTGAACACGTAACTATAAAGAAAGATTGAGAGTCGAATAGTTCTTTTAAAG
GTTTATGATCAATTATTCGAATGGTAGAATGAGTACAAATATTGCGATTCTCCTCAATTTCTTAGCTCAATTTTTTCAAG
GCATATCAAACGATATCTCTTACATAGTTAGATGTTCACTTTTGTCATTCGTATTGTGCTTGTTATTGTGGAAATGACAG
TGTGCATGAACAGTTTTGTGCGAGTACGAGAAAAGTAGAATAAGCACTTCTTGATTAGGAATTTCAAAAATTTAAGTGTA
GGAAGTGTTTTTTGCCAACATTGGATAATTATACAACTTATCTATAGGACTTGTTCATGTACAACTTAGACCATACAATA
AAAGAGAATAACAAAAAGCTTTTGTACGGCCATTTGACTCAGTCCACAAAATTAAATAATATATTATACATAATTCATTT
AATTTTTCACCTAATTAATTGACTAACAGTTACATTGCTTTATTGAGAGGGTATGTTCTTTTTTTCTTCCCATAACGTGC
TTGTGCTTGAAGGTACTACCCACTAATTCCGGTAGTTAAAATGTAATTATGTAGGCGATTTCTATAAACCAAACACGTGA
ACAATTTTTGATTAGCTGATTTCATATACTAAATTAGGAAGTCCAATGCTCAAAGTTTTGATTATATAGATTATAGTCTT
TGATTAGTATAATGTTTACCTTGCCGTAAACTTCCTCTCGACTCCATTCCTTTTCATGAAATTTCTCATTTAATCAAACG
ACTCACATAGTTAAGAATTACAAAATAATAGTTTTGAAAAGTCTAAGATGCATATTTGGATAATTTTTTAGTAATGTTCT
CTAATTAGAAAAACTTTTATAATCGTGAGGGTATAATTTACCCGACTTAATATTGAAATAAATAAAGAAGATTCATATCA
TTATGAGAAGTAGGATTTTATTTTCCTTGAAATTCTCTCTCTCTCTCTCATCAATTCCCACTTTCTCATCTAATTATCAA
TAAAAAATGGATAAGTATAATATTTTCTCGGTTGAAAATTAAATTAATCAAACACGTTTAATTAATAATTTTCATACAAT
TAAGTTCTAGGCAATTAAATTATTTAGAATTTATTTTCTTTCCATACAAATTTCATTCTTGCAATCGAATGAACTTTTTA
TTCTTTACGAAAATGGGTGAGATTATAAAGATTCTTCAAAATTATTTCAAGCTTCATCTGTGGTTCTTATTTTTCAATTA
GTGCAATTTTATCAGCCAATTGGCAGGACCCCACCTCACCCTCCCCTTCTTATAAATAACCAGTCATCTTCTGCACAATC
TGCTCGTCATTTCTTTCTCATTACATTTCTTGTCATCTTTTCCCTCAAATTCAGCAATCTTCTTATCTTAGTTTCATAGA
ATTTGGCGACTGATATTATATATATAGTTACAAGGAATTA
>Olea europaea RADlike11 LOC111410972 upstream region
AAGTAGTTTTGGATTCTAGGAAAGATCAATAGATGTAAATCAGCACAACTTGTATAATGTTGGAAATCACTCACATCTAG
TATCTTCTTTTAGAAAAATCAAGAACTGAGAACAGAAGACAAGAACTGGAAAGGGTTCATGATCCCTTTCGGTGTCATCA
TTCTATGCATCAAGCCCCAAAAAGAGTATTGCAAGAATCTTCATCTCTAACAGTTACTAATAGCAATGTTTTGAGTCAAA
TATGTCTTTTCCTAATTGTCTGTAATATTCTGGCTGGGAAATTACAGATCTTCATGTTATCTTCCAAGATTTTCGACCGA
CATTGGGTTAGGACCATATGTAGGTTGGGGCTACTCTATTCCACTTGCTGAAATAATCTCTTTTGGCATTTACAACTTCA
ACCTTTGAAAAATGTTGCTTCCTAAACTTAGCTTTTTACTATGCAGATATTTATGTTGGACCAATAAAATGTTCTCTTTT
GGACATTCAAATAGTCCTTTCTTGGAGGGATTAGGGCTTAATCCTGATTACGGGATCAATGTAAAGCAAAACGTAATAAG
AAAATAAACACACACAAGAATCTATAAATTTATTTCAGTTCATTCTCAATCTTAGAGTTATTTCACTCAATACTCAGTCT
TTGTCACAACAGGAGGGAAAAAAAATGACTCCCCTAAATCTTGAATTAACTTAACCATATCATGTTACCTTAGAGGTCAA
AAAAGACTGCCCTAAATCTTGAATTAACTAAACCATGTCATGTTACCTCTCTTGAATTAACTTAACCATATCATGTTACC
TTAGAGGTAAAAAAAGACTCCCCTAAATCTTGAATTAACCTAACCATGTCATGTTACCTTAGAGGTCCCACTTCTAGGGA
GGACAATGAAAAGGCTAGAGCCCTCCATATGTGCCCTCTCCTTGTACAAGTGCAAAAATATTAGAGCAAACATACCTGAT
ATATTGATAAACCCAAAATGCACCTAAACTCATACTACGCCGATGTGTAGCCAAGGGGAATAACTTTATAGTATGATTAG
ACTCCAGGCGCAGTCCAACACCTCTGTATCATAGACACGGTAGGTCTTGGACTAATGAGGGCCCCAAAAAATAAGGCCTA
ATTTTTTGCTAGAAGGTAGGCCCAAATATTTTATAATTTTGGATGAAGTCATTAATTAGCCCATAAAAGAAGAAATAATG
CTATTCATCATCATAATATTGAACACCAGTGTCCGTGACAATCACATGACATTAAATGATAGACTCATTTAAATACAAAA
TCATATAATTCATTTAATTGAAACTATAAAATGCTGACACTTAAATTGGTGTTATAACACCACTAGTGCTAGATAGCATT
ATTTTAAAATAAGTTATTTAAAAAATCAAAAATCATACATGCAACTGTCATTAATGAAACTTCGAATGTTTTTATTTATT
ATAAAAAAAAATATTTTTAATCACTGCAAGTAATTTTTTTCAACTATTTATAGAAGACCCATATAAAGTTTGGCATAGAC
TACAAAAATCCCAAGATTTCACCCCTGATCATATATAATATTGTAAATAAGATTTACATTTTCCTTTTGTTTGTCAAATT
TTGCTGGGATTAAAAGTAGGGGTGTGTGGGGGTGGATTGGCATAGTTTGGAGAAACACTTTAATTCCAAGATCTTTGCAG
AAGATTTTATGCCAAACATCGAATGTAGGAAAGAATGAATCAACCAAACTAGACAAATGTAATTTCATATTGGTTACCAG
CCCACAAATTAAAATAAATAAATAAATAAATAAATAAATAAATAATAATAATAATAATAATAATAATAAGATTCTGCAAT
TGAATTTCAGTTGCCCATGACTCATTCTTTAAAATTGTTTTAGCAAGAACTTTATGGTTGATCATGTTGAAGACAGCAAT
TTAAACAGAATTTGATGGGGTAAATACAATTCTTGATAGGAATAGTATGGATATTTTCTATGCTAGGAAGGTAAAGCCTC
GATAATAGGGACTTATGAGCGTCGAAAAGCGGCCTGGCAATGTTTGGGGAGAGATCCGATGGCCATACAGGGTCCGGGGA
TTGAGGCAGGCCAGGCTAACCCAGTCTGCCACATATTTCGTTGCCCTGGACCCACAGGCCTGGCCCGAGCTTGGCCATGC
CCGTTCCATCTGCATAAGATCTCGCTTCTTGATTTTCTTTACATATTGCAATTATACGAGCATCAATATGTCTTGTGATT
GCAGTCTATAGTACTATAGTTTTGCTCTATTTTAGGAGACTTTTCATTCAAGCAGTACGCGTGTACCTGGAGGAACTAAA
TCATTGGTTTTAGCTAAATAAGAAAGGATTAAGCAGTCCCAATAAACCAACCATGTGAACAACTATGGATAAGCTGACTT
TACATTCAAAACAAGGCAATCCACAACTTAAAATATGATTGATTTTGTGTTAATGATTATAGAATATATCTCTAGATGAC
ATATATTGGTATACATACATGCAGTCAAGAAAAGAAGTTAAAAAAAGTCACTTTTAAGCATGTCTTACATCTTCTAATGT
TTATATAAATGAAAAAATGTCATATGATTTTACTCTAACTGTAAGATAAAGTGAAATTTATACAAAAAAATGGACATATA
AACAACCTTTTCATGAAGATGGAGATTCTTCAAAGTTGTAATATTGTTCTTTTGTCCTGCTCAGTAGTGGTTCTTGATGA
GACAAATCACTAAAATTCTTCAATTTTTGCAAGTTTATAGGCCAACTGGCTTGACCCCACCCCCTCAATTCCTAAAGCCT
ATAAAAGCTCAAGCAGTTGCCAATAGGGTTTCTCATATCTCTTCACTTGGGTGTCTTCTCTGTTGAGTCGAAGACGAATA
ATCCATCCTAGAATTATTTGTTCTCACATTTATACGTTCTTCCAATTCATCCCATTTTCTAGAGTAGACATTCAATAGTA
GTGTTCCATCCAGTTACTCTTATAACTTCCCAGACTTATA
>Olea europaea RADlike12 LOC111410968 upstream region
TGACATGATAGTATTTAGTTACAAATATCGTAAAAATATTGCTATCTTCAGATTATTCAAAGAAGCTCTAAGCTTGGACC
CAATTCATGAGAAGGACCACCCTACATATATACAGATGCAAGATTTTTTCAATGATAAGGATTCCATTAATCTAGCAAGA
ACAAGGCATGTATAAATTCTCAATGCTTCTTTTTTCCATGTACTGATTCCTCTACATGCTAGGCTTATTATCAGCTATAC
CCTTGTAAATTGTAATGAATAATTCTCAATGAGCCTATATCTTGGGAAGTAGTTTTATTGATTCCAGAAATGATCCATAC
ATGTAAACCAATGAAGGTAATTTGTATTAAGTGTTGGGAATCTTGACTTATTTGCACAGTCATTATCAAGGTTCACTTTG
AGAAATATCGAAGTAGGCCCAGATTCTCAACATTCAATGTTCACAACCTATTTCGATTTTTTCATATTTTCTATAAATCA
AGCATGAAAAGAGTAGCGAGTTTTATTGTGAAAATCTTCATATCTAAGTAGTAATAACAATGTTTTGAGTTCAAATATAA
GTCTTTTCCTCGATGTAACTTTTGTGTGCAATACTGAAGGATACTACAAAAGATTTTAATTTTTTTCCTAAATCATATCA
AATCAAACAGACCAACATAACAAACACACCATTAAAGTGTTTAATCTTAGTTATTCATTGAGGAGGCTTCTTGATGAAAA
ATTATCATTTTTGGAGGTAGTTTTGGGATTCTAGAAAAGATCAATAGATGTAAATCAGCTTGTGTAATGGTGGAAATCAC
TCACGTCTAGTATTCTCTTTTAGAAAAATGAAGAAGAACTGAGAATGGAGAAACTGAAAGGGTTCATGAATCATGATCCC
TTTCATGATCCCTTTCGGTGTCATCACTGCATGCATCAAGCACGAAAAAGAGTACTGCAACTTCATCTCTAACAGTTATT
TAATAGCAATGTTTTGAGTCAAAATATGTCTTTTCCTAATTGTTTGTAATATTCTGAGTGGGAAATATACAGATCTTCAT
GTTATCTTGCAAGATTTTCGACCGACATTGGGTCAGGACCATATATAAGGTTGGGGCTACTCTATTCCACTTGCTGCAAT
AATCTCATTTGGCATTTTCAACTTCAGCCTTTGAACAATGTTGCTTCCTAAACTTAGCTTTTTACTATGCAGATATTGAA
GTTGGACCAATAAAATGTGCTCTCTTTTGGACATTCAAATATTCTTGGAGGGATTAAGCCTTAATCCTGATTATGGGATC
AATGTTAGGCAAAACAAAATCAGAAAATAAACACACACAAGAATCTATAAACTAATAGTAGTTCATCCTCAATCTTAGAG
CTATTCCACTCAATATTGTACTTTTTAAATATAAAGAAGATCTCAGTCTTTGTTAGAGGGGAAAAAATTAAAAAATAAAT
AAATAAAAAAGCTCCCCCTAAATCTTGAATTAACTTAACCATGTCATGTTACCGTAAAGGTTCTACTTCTAGAGAAGGAC
AATGAAAAAGCTAGTGCCCTCTATATAGCACTACACGCTTCCTCTCCCAAATCGTTTATAGTATAGAAGCACTGGGGCAA
ACACACACATGAATAAAATATTCAATCTATTGATAACCTAAAATGCACCTAAACTCATACAATCCCGATGTTTAGTCGAA
AGAATAAGTTTATAGTCTGATTAGACTCCATGATGTCCAACACCAATGTATCATAGACATGAGCAACCTCGTGCCTCCAA
AAAAAATAAGATCCTTTTTTCTGAAGGTAGGCCAAAATATTTTATAATATAATTTTGGATGAAGTCATTGAGAAGCCAGT
AAAATAAATGATCGGCGCAACCTTAGAAATCACGAATCATACATGCAATTATTAGAATGAAACTTTGAATGTTTTTATTT
ATTATTAAAAATTATTTTTCTTCATTGCAAGTAATTTTTTTTCAACTAATTATAGAATACCCATATAAAATTTGGCTTAA
AACTCCAAAAATCTCAGGATCGACGACCCTGATCATAGATAATAATATTGTATATATTATTTATATTTTTCTTTTTATTT
ATCGAAACACTATATCTTTCATGATCTCTACAGAAGATTATATGCCAAGCATCAAATGTAGGAAAAAATTAATCAACCAA
ACTAGACAAATGTAATTTCATACTGGATCCCAGCCCACAAATTTAAAAAAAAAAAATAATTATAATAAGATTCTACAATT
GCATTTCAGTTGCCCATGACCGATTCTTTAAAATTGTTTTAGCAAGATTCAGGGTTGATCATTTGAAGACAGCAATTTAA
ACAGAATTTGATAGGGTAAATACAATTCTTGATAGGAATAGAATAGATATTTTCTATACTAGGAAGGTAATAGGCTTGAT
ATTAGGGACTTATGGGTGTCAAATGGCTCGGCCGTGTTTGGGAGAGGTCCGATGGTCATACAAGGTCCGGGGACTGAGGC
AGGCCAGGCTAAGTCCAGTCTGCCAGATATTTTCTTTGCTCTGGACCCATTGTCCATGCCCGTTCCATCTTAAGAAGGTC
TCTCTTCTTGATTACCTTTACATGTTGCAATTATACGAGGATAAACCAACCATGTGAACAACTATGGATAAGCTGACTTT
ACATTCAAAACAAGGCAATCCACAACTTAAAATATGATTGATTTTGTGTTAATGATCATAGAATATACTTGTCATCTTAC
TGGTGTACATAAACGCAGTCAAGAAAAGGCAAAAATGTCACTTTTAGGTATGCCTAACATCTTCTAATGTTTATATGAAT
GAAAAAACATCATATGATTTTGACACTAAACTGTAAGAGAAAGTAAAATTTATGCAAAAAATGGAAATATAAACAACCTT
ATCATGAAGATGGAGATTCTTCAAAGTTGTAATAATCCCATTTTCTAGAGTAAGCATTCAACAGTAGTGCTCCATCCAGT
TACTCTATAACTTCCTAGACTTAATCTGTACAAGAAGTTA
>Olea europaea RADlike13 LOC111410969 upstream region
GCTATGCTTATTGTCAGTTATACCCTTGTAAATTGAAGAATTCTCAACGAGCCTATATCTTGGGAAGTAGTTTTATTGAT
TCTAGAAATGATCCATACATGTAAATCAATGAAGGTAACTTGTATAAAGTGTTGGGACTCTTGACTTATTTGCACAATCA
TTATCAAGGTTCACTTTGAGAAATATCGAAATAGGCCCAGATTCTCAACATTCAATGTTCACAACCTATTTCCATCTTTT
CATATTTTCTATGAATCAAGCGTGAAAAGAGTAGCCAGTTTTATTGTAAAAATCTTCATATCTAAGTAGTAATTACAATG
TTTTGAGTTCAAATGTAAGTCTTTTCCTCGATGTAACAAAAGATTTTAAATTTTTTCTTAAATCATATCAAATCAAACAG
ACCAACATAACAAACACACCATTAAAGTGTTTAATCTTAGTTATTCATTGAGGAGGCTTCTTGATGAAAAATTATCATTT
TGGGAGGTAGTTTTGGGATTCTAGAAAAGATCAATAGATGTAAATCAGCTTGTGTAATGGTGGAAATCACTCACATCTAG
TATTCTCTTTTAGAAAAATGAAGAAGAACTGAGAACGGGGAAACTGAAAGGGTTCATGAGTCATGATCCCTTTCATGAAC
CCTTTCGGTGTCATCACTGTATGCATCAAGCACGAAAAAGAGTATTGCAAATTCATCTCTAACAGTTATTTAATAGCAAT
GTTTTGAGTCAAAATATGTCTTTTCCTAATTGTTTGTAATATTCTGAGTGGGAAATATACAGATCTTCATGTTATCTTGC
AAGATTTTCGACCGACATTGGGTCAGGACCATATATAGGTTGGGGCTACTCTATTCCACTTGCTGCAATAATCTCATTTG
GCATTTTCAACTTCAGCCTTTGAACAATGTTGCTTCCTAAACTTAGCTTTTTACTATGCAGATATTTAAGTTGGACCAAT
AAAATGTGCTCTCTTTTGGACATTCAAATATTCTTGGAGGGATTAAGCCTTAATCCTGATTATGGGATCAATGTTAGGCA
AAACAAAATCAGAAAATAAACACACACAAGAATCTATAAACTAATAGTAGTTCATCCTCAATCTTAGAGCTATTCCAGTC
AATATGGTACTTTTTAAATATAAAGAAGATCTCAGTCTTTGTTAGAGGGGAAAAAATTAAAAAAATAAAAGCTCCCCCTA
ATTCTTGAATTAACTTAACCACGTCATGTTACCGTAAAGGTTCTACTTCTAGAGAAGGACACTGAAAAGGCTAGCGATAT
ATAGCACAACACGCTTCCTCTCCCAAATCGTTTATAGTGTAGAAGCACTAGGGCAAACACACACATGAATAAAATATTCA
ATAAATTGATAAACCTAAAATGCACCTAAACTCATACAATCCTGATGTTTAGTCGAAAGAATAAGTTTATAGTATGATTA
GACTCCATGATGTCCAACACCAATGTATCATAGACATGAGCAACCTCGGGCCTCCAAAAAAAATAAGACCCTTTTTTCTG
AAGGTAGGTCAAAATATTTTATAATATAATTTTGGATGAAGTCACTGAGAAGCCCGTAAAATAAATGATCGGCGCAACCT
TAGAAATCATGAATCATACATGCAATTATTAGTAATGAAACTTTGAATGTTTTTATTTATTATAAAAAATTATTTTTCTT
CATTGCAAGTAATTTTTTTTCAAAGAATATCCATATAAAATTTGGCTTAAGACTCCAAAAATCTCAGGATCGACGACCCT
GATCATAGATAATAATATTGTATATATTATTTATATTTTTCCTTTTATTTATCGAAACACTTTATCTTTTTCATGATCTC
TACAGAAGATTATATGCCAAGCATCACATGTAGGAAAAAATGAATCAACCAAACTAGACAAATGTAATTTCATACTGGAT
CCCAGCCCACAAATTTAAAAAAAAATATAATTATAATAAGATTCTACAATTGCATTTCAGTTGCCCATGACCGATTCTTT
AAAATTGTTTTAGCAAGATTCAGGGTTGATCATTTTGAAGACAGCAATTTAAACAGAATTTGATAGGGTAAATACAATTC
TTGATAGGAATAGAATAGATATTTTCTATACTAGGAAGGTAATAGGCTTGATATTAGGGACTTATGGGTGTCAAATGGCT
CGGCCGTGTTTGGGAGAGGTCCGATGGTCATACAAGGTCCGGGGACTGAGGCAGGCCAGGCTAAGTCCAGTCTGCCAGAT
ATTTTCTTTGCTCTGGACCCATTGGCCATGCCCGTTCCATCTTAATAAGGTCTCTCTTCTTGATTACCTTTACATGTTGC
AATTATACGAGGATAAATCAACCATGTGAACAACTATGGATAAGCTGACTTTACATTCAAAACAAGGCAATCCACAACTT
AAAATATGATTGATTTTGTGTTAATGATCATAGAATATACTTGTCATCTTACTGGTGTACATAAACGCAGTCAAGAAAAG
GCAAAAATGTCACTTTTAGGTATGCCTAACATCTTCTAATGTTTATATGAATGAAAAAACATCATATGATTTTGACACTA
AACTGTAAGAGAAAGTAAAATTTATGCAAAAAATGGAAATATAAACAACCTTATCATGAAGATGGAGATTCTTCAAAGTT
GTAATATTTTTCTTTTGTCCTGCTTCGGCTGTGATTCTTGATGAGACGAATCACTAAAATTCTTCAATTTTTGCGAGTTT
ATAGGCCAACTGGCATGACCCCACCCCCTTAACTCCTACGGCCTATTAAAGCTCAAGCAGTTGCCACCACTTCTACGCAT
ATCAGCTCTTCAGTTTCTCATCACTCTTCACTTGGGTGTCTTCTCAGTTGAGTCGAAGACGAATAATCCATCCTAGAATT
ATTTGGTCCCACATTTATACGTTCTTCCATTTTCATCCCATTTTCTAGAGTAAGCATTCAACAGTAGTGCTCCATCCAGT
TACTCTATAACTTCCTAGACTTAATCTGTACAAGAAGTTA
>Olea europaea RADlike14 LOC111411195 upstream region
CAAGACTCACAATCTATTTCGATATATACTATTTTCTATGAATCAAGCTTGAAAGGAGTAACAACTTTTACTGCAAGAAT
CTTCATACCTAAGTAGTATTAACAACGTTTTGAGTTCAAATATAAGTCTTTTTCTCAAGGTAACTTTCGTACGCAATACT
GAAGGATACTATGAAAGATCTTTACTTTCTTTTCTTCTGTCATGTCAAATCAAACTAACGAACATAACAAACAGACCATT
ACAGTGTTTGATCTTAGTTATTCATTGAGGAGGCTACTTGATGAAAATTATCATTTTAGGAAGTAGTTTTGGAATTCTAG
GAAAGATTAATAGATGCAAATAAGCACAACTTGTATGATGTTGGATATCACTCACATCTAGTATCTTCTTTTAGAAAAAT
TCAAGAAGAACTGAGAACAGAAGATGAGAATTGGAAAGGGTTCATGATCCGTCATCATTCTAGGTATCAGGCATGGAAAA
AGAGTACTGCAAGAATTTTTATCTCTATTAGTTATTAATTGCAGAGATTATGCTACTTACACATAAAAATGGTATATAAT
GGATTACATAGAATGATGTGTAGGGAAAAGATTTGATGAAAAATTTTATTGTGTTTTTAATTGACAAATAATAGAATGAC
ATGTGACATTATGTAAAACTTGATAAACATGTAGCAAGGTCTGGTAGCAATGTTTTGAGTTAAAATATATCTTTTCCTAA
TTGTTTGTAATATTTTGACTAGGAAATTTACAGATCTTCTAGTTATCTTGCAAGATTTTCAACCGACATTAGATTAGGAC
CATATATAGGTTGGGACTACTCTATTCCACTTGCTACAATAATATCATGTTCTCTTTTGAACATTCAAATAGTCCTTTCT
TGGAGGGACTAAGCCTTAATCCTGATTACAGGATCAATGTTAAGTAAAACAAAATAAGAAAATAAAATATTATAGTAGTT
CATTCTCAATCCTAGAGTTATTTCACTCAGTATTGTACTCATCTCAGTCTTTATCACAGAAAAAAAAAAGAAATAAACTC
CCTTAAATCTCGAACTAACTTAACCATGTCATTTTGCCTCAAAGGTCCTACTTCTAGGGAAGGACAGTGAGAAGGCTCTA
TATACAATGTGCCCTCTCCTTGTACAAGTGTAAACATATTAGGACAAACATACACATTAATAAAATACTTAATATACTGA
TAAACCCGAAATGCACCTTAACTCAAACTATGACGATGTGTAGTCGAGGGAATATGTTTTTAGTATGATTAGACTCCATG
CAGCCCAACACCTCTATATCATAGAAATGGGTGGCCTCGAGCTTATGAGGGCCCCAAAAAAATAAGTTCCAATTTTTTGT
TAGAAGGTAGGCCAAATATTTTTATATATAATTTTGGATGAAGTCATTAATTAGTCCATAAAAGAAGGAATAATGCAAGG
TGATAATTACATGGTATTAAATATGATAGATTTATTTAAATACAAAGTCAAATAACTCATTTAATTGAAACTATGAAGTG
TTGACACCTAAATTAGTGCCAAATGGCATTAATCTAAGATAAGTCATCGGCTCAGCCTTAAAAAATCACAAATAAAGAAT
TTAATTCCATGATCTCTGTAGAAGATTATATGCCAAGCATCAAATGTAGGAAAGAATGAATCAACCAAACTATACAAATG
TAATTTCATACCAAATCCCAGCCCCAAATTTAAATTGTAAAAAAAATAAGATTCTGCAATTGCATTTCAGTTGCCCATGA
CCAAATCTTCATAATTGTTTTAGTAGGAAATTCATGATCGATTGTGTTGAAGACAGCAATTTAAACGGAGTTTGATAGGG
CAGATACAATTCTTGATAGGAATAGAATAGATGTTTTTTACACTAGGAAGGTATAGTCTTGATATTAGGGACTTATGGTT
GTTGAATGGCTCGACCTGGCAGTGTTTGAGGAGACACAGTCCGGGGATTAAGGCAAGCCGGGCTAAGCCCAGTTTGCCAC
ATATTTCGTTGCCATGGCCCGTGCTTGCAGGCCATCCCCGTTCCATCTTGATAAGGTCTTCTTCTTAATGACCTTTACAT
GTTGCAATTATACAAGCGTCATTGACTTGTGATTGCAGTCTATAGTATTATAGCATTGCCCTATTTAAGAGAATTTTTCT
TTCCAGTGGAACGCATGTACTTGAAAGAACTAAGTCACTGTTTTTAATTAATTAAGAAAGGATTAAGCAATCCAAATAAA
AAAACCATGTGAACAACTATAGATAAGCTGAGTTTACATTCTAAACAGAGAAATTCACAACTTAAAATATGATTGATTTT
GTGCTATTGATCATAGAATAAACTTGTCATCTTACTGGTATACACACGCGCACTCAAGAAAAAGCAGTAAAAAATGTCAC
TTATAGGTATGCCTAACAATCATATGATTTTGACACTAAACTGTAAGAGAAAGTGCTAGGATGAAAGCCACCATTTTTGA
ATGAAAATGAGTCAAAAACTGACCAAACGGTCATTTTTCTATAACCATGCGATCGTATGGCATGGTTAGTGTCAACAAAA
AAAAAAAAAGAGAGGAGGGGGGGGGGGGGGGGGGGGCAAGCATGAACAACCTTTTCATAAAGATAGAGATTCTTCAAAAT
TGTAATATTTTTCTTTTGTCCTGTTCAGTTGTGGTTCCTGATGAGACAGATCACTAAAATTCTTCAATTTTTGCAAGTTC
ATCGGCCAACTGGCATGACCCCACCCCATGAATTCTCAGAGCTTATAAAAGCTCAGGCAGTTGCCACCTCCTCTACACGT
ATCAGCTCTTTCGTTTCTCATCACTCTTCACTTGAGTGTCTTCTCTCTTCAGTCGAAGACAAATAATCCATCCTAGAATT
ATTTGTTCCCGCATTTATATGTTCTTCCATTTTTCATCCCTTTTTCTGGAGTAGACATTCAATAGTAGTGTTCCATCCTT
TGTTCTATAACTTCCTAGACTTAATCAGTCCAAGAAATTA
>Sesamum indicum RADlike1 XP_011092800.1 upstream region
TTATATTTTACTTATAGATAAATGAATATATAATAAATTATTTTTAATATGTGATATAGAAGTTGTTATTGATGTGTGAT
TTATTAATGAACAATTGAAATGGGATTTATTTGGATTATTTTGGTTAATCGTAATTTAGTCTAGTGATTCGAGGAAAAAA
ATTAAATATTTGTGAGGTGGACGATGGAACAATCTTATTTGTAATTAATATATTATTTTTTGCTAATTTATTTGTGGAAT
AATATGATTTGTTAAATTTTCTACATTTTCTTTCAATTAAAAGAAAAAATCGGGTCAGATCCAGAGCCATGAATTTTATA
GCGGAGCACAATAGGATGGAAAAATTGTAGGAGGCAGGGCGGTTCAGGCTGGAGTTGGTGAGACAGGTCCGAGTGCACTC
CAACCCGTTTTATAAAAATAAAGAATTTTAAACGACTCAATTTGAAAAAAAAAATAAGAGCATAAAAAAGAGTATTATCC
AGTAGAAGGCGAACATCTGCTTTCTACTTTTTTCTCACTAAGAGTTTCATTTCTCGAAGCATTCGGAACAAAATCCTTAG
AAGATTTTTTAATAGTAAAAATCACCAGTGAATCAATCTTTTCTTGCAAGACGAGAGATGATGTGGGGACTACAGTTAAG
TACGTATTGTAAAATAACTAAAATGCTCTAAGTTATAGTTCTTATGTCTTAATAATTCACATGTACTATCCAGTTCAAAC
TCGCGTACGGACTCAGGACAATCATACAATCAGAACTACACTAACATTGCTAATTTGAACATCGAAAATCCAAGAGTGAT
TAGGGCCAAAGGACTAAATCAAAGATGGGAAGTGATGAGATGAAGAGTAGGTATTTGTGCAAGTGTGAATAGGAGGGAAA
GGGGTGAGGTGAGGGTGCATAGTGAGCTGCAAATGTTGAGCTTTTCTGGGCTACAAAACTAACACAATCATTGTACGGAG
GTTTCAGGTGGACAGCTATAAGTTTGTTGGAATGTTGTTATTTCATCAAAGTACAAAGACACAAAGACAAGAAATCCACT
GAAAATCAGAGTCCCCCCAAAACCTCATGCAAACTACGTACTTAATCATTTATCACCTTAACTTTTTTGGTGCACCCATC
ACAAAATCTTTCACACAAGTGTCCATGGGATTGTGGGACCCTCCAAAATTTTCTCTTGTACGACCTATTTTTGTTTTTAC
CCCTCATTAAATTTTGGCAAAATCACTATTTTTTTTAAAAAATAATAATAAATATGAAATACACTTGAATTGTTGGGACA
TGAAGATCTATAAAGATATATATATATATATACGGGTAAAATCATAGCTATTTTTTTTAAATTTGACATAATTATGAAAA
TATTCCTTTAAAATGGAACATAATAATGTAGCATCTAAACGGTGAGGTAGAAATACTTTACTCTTACATTTTTTAAAATA
AAAAATATATTTAAAAAATATAGAAAATTGAGGATGGGTAAAGTTAATAACCTATAAGGCATATTAGTCCGTAAAAATAT
TTTAAAAAAATCTAAACAATATATAAAATTATTATTCATAATATAAAAGGACATTTTGGTCAGTTTACTTAGGACATTAC
ATTTTGATCAGTTTACTATACAAATCGATGAAAACTTAGAAGAAGGCTAACCAATGGACTTATTGTTAAACGAACATTAA
ATTTAAGGGATATTTGTGATTTTTCAAAAAAACGAAAAAATATTTATAATTAAATCAAACTCAGAGGAGATGACTGTAAT
TTACCCTGTATACCACACTAGAAGTTTGATATTTTTGTTATTATTCAAATAATTATAGGGTGGAGGGACATATAATTTGG
GTAGAATTAAAGGGGGCAAAAAATGCAATTATAGGTTGTTGATTATGTAGGTGGGTAGATCTTTTGTCAAGTGGGATGCA
TGCTTGAATTTGAAGGAAGAATGGGAGTGAAAGAGGAAATAGGCAATCCCAATAAACCAACCCATGTGAAAACCCCTTGC
TGTTTGGATACGAGTTAATAATATATACTAAACTAGGAAATCCAACACTAATTACCCAGAAAGGGAGGATTCTATTCCTA
GATTCCATGCTTTCTACACATGACTTTCTTCCTTTTAATACACCCCAATTAAAAATTCTAACTCCAATCAAATTTATCCA
AATATGAATCAATTATATGATTGGTCCTTTTCTTATGCCTTTAATTATTAAAAAAAATTATAATATTATACGCATAAAAA
TGATGATATATATTGTATTAAAACACAAGATATATATATATATATATACACGTACTTGCGAAATTATGATGGTGATGGGG
ATATATTAGAGATAAAGTAAAAGGATGAAAATATCCCCCACATGGACAAAATACGTTAATAGGTTAAGAATTCGCGCACT
CATATTCAGGTTGGATTGAGACTGGTCTGTCCTGACCCAAAAATCCAAAATGAGGATCGTTAAATCATCTTGCTCATGAT
ACTTGGAGTGAACTCAAATCAGGTTCTAAAACACCAAACTGGTATGGAGCAAACTTGATCTCTAACCGGGATCATATGAA
AGTCGATGTTAAAGAAATTCAAATAATTAAAGACAAATTGTCTTTTTAAAAAAAAAAAAAAGAAGAAAGAAAAAACAGTG
ACAGAGAATTGTAGTAGTGAGTAAATTACAAGTGTGTGTCTCGAGAGGGACAAGAGTTTTTATTGGGGGGTTGAGATTCT
TCAACGTTGTTAGCTTCGTTTGTCCTGCAGCTTCATCTTGTGGTTCTTAAGCTGACAAATCACATAAAAAAATTCTTCAG
ATTTTTGCAACTTTACAAGCCAACTGGCATTATCCCATCCCCACCCCCACCCCTGGAGCTTATAAAACAGCTCTGTTTTC
GGCACTCTTCTCCACCATCTCTCTCACACTCCCAACTCTCTCTTCTCCATATACAACATTTCCTCCATCTTTTTCCTTAA
CTTCCTATACTGTTCTGTTCAAGTTTTCCGGTCGACAACA
>Sesamum indicum RADlike2 XP_011088399.1 upstream region
CCTTAAAACAATCAAGAATTAAAGAGCCTCACTTACTACTTGAATGATCATACTAAGTTATCAGCCTTGTAATATCTTTT
CTTCAACAACTTGGGTCCAAGAATTTTCTTTTTCCCACTGGAAAACACAACACAACAGAAAAGGCCATATACAGTTCACA
AAACATAAAAAGTGTTCATTCATTTCTTATCCTCAACACATATATTTCCTTTGTGTGGTACGATCGGAATCATATCTTAT
CAATTCTACACGAGCCACATACAGGTTATCATCTGTGGAAGCCGATTTCAGCTCTTTCCTCGTCGCGTAAATCAGAATCA
CTGATACGAAACGAAAACAAACCTCCACGACATAGCTTCTGTATATGGTAAAAGTTGCCCTTATCCCTTTTTGCACATGG
GAATATTGTGCTTTTTATTTCTTGGTACCAAACTTTTCTTAAGTAGAATTTAAGCATTCTTGAAATGGTTGTGTCACTAT
TTGTAGAGCCATAATCCAATACATTATGCCCTTTTGGAGTATGTAAAATAAGGTCCCTCAGATTCTCCAACTTGTGAGGA
GGACCACTTGATAAATTCGGAGCATGAACGACGGATTCATGCATATGTTGTTTTCCATGGAAGATAGACACAGTGACAAG
GATTCTCCAAATCTTTATACGTAGTGTGCTGCATCTTCAAATTCTTGGGAGAGGTACACTTTCCTACGTAGAGATTCCTT
GACAATATGCACATGTAGTTTTCACCTAATCATTGGAGGACCGCAATTAGCCTATCGTTGGAGCCCCTCTCAAGTTTTAA
GGCATAATGCAACTTGTCCATTTGGGTCGCAATCCCTCTCCATGTCGCAAGATTTTCTCTGAATTAATGTTGATCCCATG
TTCTTGTTGTGTGTTGCCTACTGGGATGGTGCATTAGAACGGCTGTCCGTCTAAGCCAAGAACCATGTTTCCAAGTCATA
AGATTCTTGATCATGATTATTGTAGTGATAAAGAGGTATCTTGAAACTCATCATTCTCAAAAGAAGTTTAGTGGATTCTA
GAATGTAATGCAAGACAAAAATGAGTCAAGCATATATGGAATTTAGCTGAGAATGGGACCAAAAATTGGGGGCTACCCCT
TGATCAACTTGCAACTAGAATCAATGGCATAAACGCTCAGCATCTTAAATTCTTCTGTGCCCTAAAACTTCTTTCCCTGC
ACATATGATACTTATGTTAAACACATCAGGCATGCTCTTTCAACATTAAGGCCATCCTTTTCTGACACGCTCGTCAAAGA
TATATATATGGTGGTTTTGAGGCCGGTTAATCTCAAGCATGTTAAGGTCATCACTTAAACGACCTCCGTCTGGAAAGAGG
AAAAGACCTTATCTTCCTTGATCTTTTTCCAAGATTCCATGCCAAGAATCAAATGGAATGAAGAGTAAAGTCGACCCAAC
TACAAATAGTACTCTTGTAGAAGCCCAAAAGAATGAGAAAAGAAGGGAAGAAGAATAAAAAATAAAATTTTCTGGGACAC
AATTGATTCAGTTGTCCATGTATTTTGCATGTATGATNNNNNNNNNNTTATATTATGGTACCTTCACTAGCTGTTCATAT
GGGCCAAGAAAGAGAAACAAAGATTTACAGGACTCTCACAGCTCAACCTCCCAATGTAAATTCAAATCTATTCTGTCAAT
ATGACCATAATTACAAAATTGTTTGATGCATTTTACCTGGAACCTATTGGTAAGCACAACGACAACATGAACTTCCTGGC
TGCTAAGCAAATAGAGTCTTTTTCTACAATTTTTAGCCTAGCAGATGTTTAAAAAAATGCGTATCTGCATTCTGTCTCTG
CTTAACTGTTCACATTTAAATGGTAATATATCTTAGATTTTTTTGGGAAGATTCAGAAAAGAAATTCAGGCTCCATACGT
AGCTGATTTTTTTTGAACTTTTCTGGACTAGAAAACTAAAACAATCATCGTATGGAGACAGCTGTGAGTTCTTGGAATGC
CGCTGAGAACCAAACAGCACAGAAGAAAAACCAAACCCATCCAAAACAACTTCTCGACTGAACTTTAGTACACAGACGAT
AAGAAAGCCTTTCATGAAAATAATTATGTTGTTGAATTGTTCTAATGCCACCCCGAATAGTGTCTGAATAAGATGAATCT
GTTTCTCCTCTCTTTTCTTATATTGTTCCTTTTCTTTCCGGATGAACGAGGAAGGTTGCAGGATTATTACACAGGGACAA
ATCTTTGAATCCATGATCACAGTAGCTGATTATGCAATTTGGTAAGATATTGTGAAAGGTGTCGATGATAACGTGTGACA
ATCACCTCAACCAACTGGCTGTTTGTAGCATATACTGCTTTTAAAGTTGTTGAGTCTTTGTAGATTTTTATGAGTAGATC
TTTTGCCTAGTGGCATGCATGCTTGTCCTTGAAGTTGTAACTAATATAAACACGAAAGGGAATTAGGCCATCCCAGTAAA
CCAACCATGTGATCACTGGTTACTGATAACCTGAATTAATATGCTGAAGAGGGAAATCGGGTTGTCCTGTAAACCAATAT
AATTAGTTGAAAACTACAATTTCTGTCAGTCACATTCACATGATGAAAGAACACCACTTCCAGAAATGTGATCTGAACTA
GGAAAAACAAGATCAACAAATTAAGAATGAAGATTAACTTATCATGACTTTGAGACTTGACAACAATGTCATAAGGATAT
ATATATATATATATATATATATATGTAGCTAGAGATTCTTTAAGGTTGTGGTTCTTAAGGAGACAAATCACTAAAATTCT
TCAGATTTTGCAAGTTTATAGGTCCAACTGGCACGACCCCACCTCGACCCCTCCACCGATGGAGCCTATAAATAGCCCAC
CATTTCTCACCTCTTCTACACCATCTCAACTCATCATATACACTAAGTCCTCCTCTTGTTCTTCTTGTTGTTCAATTCTT
CTAGCTAGCATTCGGTATACGAATTCACTGTTCCATTCAA
>Solanum lycopersicum RADlike4 FSM1 Solyc10g052470.1.1 upstream region
ATATTTTATGTATATATAGTAGATGTCGAACCTCCTTCGGTTGTGTCTATTTCTACAAATTTTGAACCCCATTATTGAAA
ATTCTGGCTCCGCCACTACCTCCAACACATTCCAAGGGTGCCCTAAAGGTCTTTCAAAAAGGTAGCCAAAAAGTCATTTT
ACCAAAATATTCATAGGCTAACATACACAAAAAAAAATTAAAAAATCATCTAATTCTTGTTAAATATTTGGTACGAGAGT
GAAACCTCGAGTTAACGATAAGATAAATCATACTTCAACTATCACACCATAAGAAAGGCACATACCATAAGAAAGACTAA
TTTCTTTCACAATAATAGACTAATATGTAGGAGTTCACAGGCGAGAGCGATATTTGACCTCAATAGTAGAGCATGAGATA
AATTGTTGTTTACAAGAATACCAAGAAACAAGTGTTGAACTTAAGTAAATTGCAAAATTAGTAGTAGACTTTGGATCATC
AATACTTACTCCAAAATCGATATCACAATATATCCTTGTAAGTGATGAAAGTTTTGATTTAGAAAGAAAATATCATGAGA
AGAAGTTTCTTATATCGCAAGATATATTTTTAACTACTAAGCAATGTTTGTCAGAGACTTTATTAACTGGAAAGGAAATA
AAAGTTTGATATTGCAAGCCACCAACAATACTTCGATAATTAAAAACCATCTTCAAGAAATTGAGTGTTGTCATTTGTGT
GCAACTTATTATTTACTAGGGCACTTAGGGGTAGAATATTATTACAAGTTAACATGTTACTTCATTGCAAGAGATCATGT
GTACATTTAGACCTATGCAAATAACTATATAGCTTCGATGTCTCAAAAGTAATTAAGCTAGTCCAAGTTACGCAAGGGGG
AAATAAATCTCCCAATGTTGAAGCAATGAAGCAACTAAATACATAGATATATCGAAGACTATAATTATATATCAACGTGT
ATAAATCAAACTCATAATGAAGCAACTAAATACATAAATATATCGAAAACTATAATTATATGTCAATGTATATAGATCAG
ACTCATAATTATTTCATAGCCTTGGAAACCAAGGCACCAATCAAACATTTATTTTAGAGGACATAAATAGTTTCTTTAGC
CCACATGTCTAATCAAGGTGATTAGGCTCAATAAAAACAGATGGTTAAACCATGTATACATCTTACTCTAGCTTATCATG
CAAGAACGCGTTAGAGATATCAAGTTTATTAACAACTATCCCCGTGATGTGAGAATATATAGAAAACAACTCAAATAGAT
GTAGGTTTGACAACAATACTGAATGCATTATTATCAAAGTAAATTTCAAAATGTCGATGAAAAAACTTAGCAAATATAAC
AACCTTATGGCGTTTAATTCATTAGTTTTTTTCTTTGTTTTGAAAACCCATTTGCAACCCGTAATTCATATGAGTGATAT
TTATCAAAGAGTTGATACATATACAATTACACTAATAACCCTTAATCAATGGGTACATTAATTAATACCTAAATACCATA
CGTATCAAAATGCTTCATGTGAACATATTACTTCTCAAAGTTTCGGTTCAAAATATTTAGTTAAGGACAGAAAGATTCCT
AACTATCTGATTGCTCTAATTAAGTGACGTACTATCACCAATCAATCAAACCAATACACATCTTTTTTTATTTCCTTTTA
GTGTTTCTACCTTTTATTTTCATTTCATTTATTATTAATATATGGAGATAATACCCAAGTACCTCCTCAACCTATGTCTG
AAATCTCAGAGACACACTTATACTATACTAAGGTTCTATTATCTCCTGAACTTATTTTATTAAAAAAAATTTATCCCTTT
TCGACCTACGTGACACTATCTTGTGGGTCCAATGATGATTGACTTTTTTTTCAAACTAGTGTCACGTAGATTAAAAAGGG
GTAGAAAATTACTTATAAAATAAGTTCAGGGGTAATAGGACCTTAGTATAGTATAAGTGTGTCTCTGAAATTTCAGACAT
AAGTTGAGGAGGTACTTGTACATTTTCCTTTATATCTAGTTAAACGAAAAGAAAAATAACCAACGAAAGAGTATCACTTG
ACACCTCTAAAATCAAGATAAACTCTACTCCAAGGCTCAAAATTAGTAACATAGAAATGCTAGTGATACTTTGGCAATCT
CTTCTTCAGACTGAACTCTGTAACTAGCTAGCATTGTGACACTCTCGTGAAAGCTCCTGCTGTACGGCTAGTGAATTTGG
GTCCCATCTCTTTTCCAAGTCAATATCTTGGAATATATAAATAAAAAAAAAATGATAATGATTCTTGATTGTTGTATCTC
AAATTTTAAAGATAAATAAGTGATAGATATTTTTTTGACAAGTGGTGTACTTATTCATAAAGGATTACCATCTAATTACA
ATAATAGAATTATTAAGCAATCCCCATAAACAACCATGTGAATAAGTCACAATTAGTGTTAGGTTACTATTTATTTATAT
GCTATATGTGGTCTAAAGGACTAGTAATTAAAACTTTATTACATTTTGAGTATACTTTAATTTATGTGGCTCCTTTGAAA
TGAAAGAGGTGTAATTAAAATTGAAAAATTGTTTGGGGATACTGATTCTTCATGCTCATATTTATGTGAATGTTCTTTCT
CCATCTCCTCTTGTGGTTCCTAAGAATACAAATCACCAAAATTCTTTGCAATAATTTTTTGGGCCCACATTCACCCCCTT
TTCCCTCTTCTTGATAACGGCACCGTTTGCACTTTGACTATTTCACCTATATACTACTATTTCCCACTAGGTAAATATAT
GATCTCCAAAGATTTTTACTTAACTTTATTGACTATGATAATTGATACCACACCCTAGTAGGTGCATTTTCCCTCCCTTT
ATAAACAACCCTTTGCCAACTCTGTTTTCACAACAAACGAACTCTGCTTAGTACTCTCTTCTTCTTTGTATCTCTTTTTC
TACATTTTTCACAACTTGTGATACTTAACAAAAGATCATC
>Solanum lycopersicum RADlike1 Solyc01g109670.2.1 upstream region
CTATATAGTCACGATAAAGAAGTTAAACAACTTATGGCTCTATGTCGAGCTTATGCTATAACGGCACAGGAATGAACAAC
CTATTATATTTAAGTTTTCCCCATGACATATTAACATTGTTTTATTTAACAAATCAATAGTAACATTATTTTTTGCCTGC
ATTATCTTAGGCTTGGGTTTTCATGTTGAGATTACGCTCAATAATTTATTAAAATAATCATTTCTATCTTAACCAAATAC
GAACATTTTTAAAGATTTCTTTTTTTCCAAATAAAGATGTGGTTAAAAATTATAAAAGGATTATCATTACACTAATTGCC
ACATTAAATTTTAGTAAAAACTCTGACTCAGTTATCTAAAACAAAGTAAATAATTGCAACAACTGTAAGCTGTCATAGCC
CAATATACATTTCTCTGAGTTTGTCAAATCAAAATCAGACAAGTGTCATGTTTTCTGCCGGTGGTAAATCTTATGCAGGT
TTTCAAAGGAATTCAGTGAGTATATAAATACAAATATGATCAGAGAACGATTACGCCAGGTAGTATTAATTAACAGGAAT
TATAAGTAACGGAAATCTAACGAATGAAGCACACTTACTAAAGAATCATTTTTTTATTGAAATATTCTACTAAAAATATT
TAATGGCTATTACAAATATTTTGATAGAGTCACTGAGAAAAAAAAATATAGATAACGTTCCAGTATTCAACGAAAATTTA
TTTCCTATCAAACGCTCATGTGTTTACTTAGTGAGCTAGCTAGTTCGATATGAATTAAAAACCCATGAGAAACATTACTT
CCTTTTGTTTTCTACTTACCTATTTATGATTAGGGATTATGAATTAATTCATGTACTTGTTGATGTAGCTAGAAAACAAT
AGAAAGATGATTCATAAGGTACAAGAAAATCGATTTGTGTAAAGTAGTAGGTCACACGTGTTCACCATTTCTGGTAATAA
AAACATAATACCATCATTGTACGGGACAAAAACAAGTGGTGAACAAGCTTTAAGTAACTTGGACTATTGTTGTTTCTACA
CACAAAAAATATAATATTGCACACAAAGTGATCAATATATGTAGATTGTGTTCTGCCAACATGTTTGCACAGTACACACA
TATAGCCTAGCTAGACGTAACTTCTAGCTAGTTAACCAATATCATTGTGCACCCCCGTGAAAAACTTTTGTAAGCCAAAT
CAAATATGTGGCCCATATCATCATTTGTAACAAAATTGTCGTGGTGGTGGTGAAGACAGAATTTAAAGTTTTAGCCATTT
CAAGTCATCAAGTAGTATAAATTTGAGTTCGAGTTAAAAAGGCAAAAAAAGTTATAAAAAATTCTAAAAGGACATATCAA
TTTGTTTTTTCTTTTAACCAAAAAAGTAAAATCGCTATTAATATTGTAATTCTTTCTTTTAATATCGCTGCACACGCAAC
GTTTTTTTTAAAAAAATATTAAATTGAATTCCATTGTGGTCGTCTCTTTGCAGCAAGCCAGCAATAGAGGCAGGGGCAAC
TTTGTTAATTTTATTTGGCAGCGATTTTGAGGAAAAAAATATTTTCTTTAACGAAATTGCTGTCGTGACAATGATTTTTG
TATTTTTTTTAAAAAAATTAATACGTTAATTTTGTCAGAAAAAATCACTCCTTTGGTTAAAAAGAAATTGATGTACCCTT
CTAAACTTTTTGACAATTTTTTTTTACCCTTTCAACTTTGAACTCGTATAAATTTCACATTTTGTAAATATCTTATCATA
AATATAATATTTGAACAGACTCATATCTCAAAAGTTAGATGTGAATATATAACATCCTAAAATTATGGATCATGCATTAA
GACTTGTAATATCATGACATTTCTATGATAAAAGATGAAGGATTTGCAAATGTAGTAAAGTATGATTTTCTATAAGCTAT
ACTGACATGCATATTGTAAGTGGTTGATTTAATTACTATTTCTAGTGCAATAAAATTATTAGGCAACCCTAATATGACGT
GGTTTAATTTAGTCATATGCCATAGATGGAAGAAATTTGTAAAAGCTATAGTTAAATCGTGACTAGGTGTATTATTAATC
TAATTCGTTCTTTTCCTATTGTATATCACGTTTTTACTGAGTTTAGAAAACTAAAAATAAAAAAACGGGTATATGACGTA
AATATAATAAAAAATTTATCGTATGAAATTTGACATAAATTTTTCTTATATATAGAGCATGTTATTAAATAAAATAATTA
TTTTCTATCCGAAATGCATTAATCAGCTTCAACAAAATATCTTTTGCTCCATAACAGTACTATTCTGTAACCTGTGGCGG
ATGGAGCATGTAGATATCATGTTCAATCGAACAAACATTTTTATATGAATATATATTAAAAAGTTAACAGTGTATAAATA
TTAAATTATATATTTATTTATTCGTGAAGTGTCAAGAAAAAAATATCACATTTTTACTTAATTATATTCTCAAAACGCTT
ATTACATTACTTTTATTTGCATTGATATCTAATTGAAACGTGAGATAATCCTTTAAAAAAATTTAACCAGTTAATAAAAA
CACTTTTATTTATTCAATTATATTCTCTAACAATTAGTTCAAAAAGTACTTCCTACCACTCAATTCACGTGAAGATGAAG
TAGTTGTTCAAAGAGGTAAATTTTATTTTTAAGAATCTATATATGAGTTCATGGTCAATATTAAATATTTAGACCATCCT
GTTTTGGGCTGATCAATAGTAAAAATTTAAATGTTATATTTATCAAATTAAAATTATAACTTCGACCTATTATCATATAA
TACTAATACACTTGATTTAATAACGCTTGATCTAGAGCATTGTTAAGTCTTTGTGGTTGCTAGAAAGACAAATCATAAAA
TTCTTTAAATATCATTTTGGACCCCCACACACCCCTCTCATTTTGTAGCCTATATAAGTAGAGCACCCCTTCGATACAAT
CATCAACTCGATCGATATTATTAATACTTTAGCATATATA
