# Supplementary material for: A CYC–RAD–DIV–DRIF interaction likely pre-dates the origin of floral monosymmetry in Lamiales
Source: EvoDevo. 2022 Jan 29;13:3. doi: 10.1186/s13227-021-00187-w (PMC8801154; doi:10.1186/s13227-021-00187-w)
Supplement: Supplementary file 4 — Additional file 4: Unedited coding sequences of RAD and DIV genes used in Additional file 1: Fig. S1. [file 13227_2021_187_MOESM4_ESM.fasta]

>Anarrhinum_bellidifolium_RAD_MW464170
GACACCCCCGACCGTTGGACCAACGTGGCGAGGGCCGTGCAGGGACGAACCCCGGAAGAGGTGAAGAGGCATTACGAAAT
TCTCGTGGAAGATATTCAGTATATTGAGAGTGGTAAAGTGCCCTTC
>Antirrhinum_majus_DIV_gi_18874262_Am06g28300.T01
ATGGAGATTTTAGCACCAAGTTCATATTTTTCCAGCTCAAGCTGGTTTCTTGAAGAGAGCAGGAGCACCACTAGATGGAC
TGCTGCTGAGAACAAGGCCTTTGAGAATGCGCTAGCGGTGTTCGATGAAAATACGCCGAATCGATGGGAGAGAGTGGCTG
AGAGGGTCCCTGGAAAGACTGTGGGGGATGTGATGAGGCAGTATAAGGAATTGGAAGATGATGTGAGTAGTATAGAAGCA
GGGTTTGTACCAGTTCCTGGTTATAGTACATCATCACCTTTTACCTTAGAATGGGGTAGTGGTCATGGATTCGATGGATT
TAAGCAGTCGTATGGTACCGGTGGAAGGAAATCCTCGTCGGGTAGGCCGTCCGAGCAAGAACGGAAAAAGGGTGTTCCTT
GGACAGAAGAGGAGCATAAATTGTTCTTGATGGGGCTGAAAAAGTATGGAAAGGGGGACTGGAGGAACATCTCTCGTAAT
TTCGTGATTACACGAACGCCAACTCAAGTTGCGAGCCACGCTCAAAAGTACTTCATCAGGCAACTGTCCGGGGGAAAAGA
TAAACGAAGAGCAAGTATTCACGACATAACGACGGTAAACCTCAGCGACAACCAAACTCCATCGCCAGACAACAAAAAGC
CGCCCTCTTCGCCGGATCATTCTATGGCGCAGCAGCAGACGAGTTCCACCTCCATTCACAAACTTCCTTTCCAATGGGAT
CAAACGAGCAACGAAACTATAATGGGGTTCGCCTCATCAGGCCACCACGGGAACATGTTTCAATCTAATCCTTTTGGCAT
GAATTCGTATGGATTCAAAATGCAGGGCCAGCAAATGCAAAGAGGTGGATTCTGTGATACATACTTGGGGTCGCAAAACA
TGGCGTTTCAGATGCAATCGGGGCTTCACTTTCCGAACGCATGA
>Antirrhinum_majus_DIVlike1_gb_AY077454.1_Am02g27700.T01
ATGGAGATTTTAACCCCAAGTTCATATTTTTCCAATTCAAATTTGTTTGTGGAGGAGAGCTGGAGCCCAAAATGGACTGC
TGCAGATAACAAAGCCTTTGAGAATGCTCTTGCCGTGTTCGATGAATATACTCCTCATCGATGGGAAAGGGTGGCTGAAA
TAGTCCCTGGAAAGACAGTGTGGGATGTAATTAGGCATTACAAGGAACTGGAAGATGATGTGACTAGTATAGAAGCAGGG
CTTGTCCCAGTTCCTGGTTACAACACGTCTTTGCCATTTACACTAGAGTGGGGCAGTGGCCATGGCTTTGATGGATTTAT
GCAATCTTATGTAGTCGGAGGGAGGAAATCCTCGTGCTCTAGGCCGTCTGATCAAGAACGGAAGAAGGGTGTTCCTTGGA
CAGAAGAAGAACACAAGTTGTTTCTGATGGGGCTTAAAAAGTATGGAAAAGGAGACTGGAGAAATATATCGCGCAATTTT
GTGATTACTAGAACACCGACTCAAGTTGCTAGCCATGCTCAGAAGTACTTCATCAGGCAACTTTCTGGGGGAAAAGATAA
GAGGAGGGCAAGTATTCATGACATAACAACAGTGAACCTTAACGACGGCCAAACCTTTCCACGAGAGAACAAAATTAAAC
AATCTTCGCCTTTGGCACATCAATCGAATTCTGCTGCTGCCACTTCCAAACTTCATATTCAATGGAATCAGACAAGAAAT
GAGACGATCACGGGTTTTGGCAGTGGGAATATGTTTGTGTCTGATCCTTACAATTACATGAATAGTAATGAAGTTGGACT
GCAGGGTCGATCGCCGTTCGGATCTCGAAATATGGTGTTTCGGATGCATCCATGTTTTAGCTATCCTAGTGCATGA
>Antirrhinum_majus_DIVlike2_Am07g01270.T01_sc50
ATGATGATGATTACGAGCAACCGCGATCCAGAATCGAGATGGAGTTGGGAAGAAGATAAGCGATTTGAGAATAGCCTCGT
CGAATTCCCCGACGGTTGCCCTAATCGGTGGGAGAGAATCGCGGCGAGGATCGGGACGAAATCGGCGCCGGAAGTCGAAC
GGCACTACGTCGTTTTGCTGGACGATGTGATGGCGATCGACGGGGGGTTTATCGAGGTGCCGGAATATTCGGATGTCCGA
TCGTCGGGGACGGCGAAGGAGAAGAAACAGACGGCGGTGAAGAGAAAAGTGGCAAGACCATGGACGGAAGAAGAACATAG
GTTATTTTTACTAGGATTGGATAAATATGGGAAGGGAGATTGGAAGAGCATTGCAAGATACATGGTGTTAACGCGAAATC
CTGCCCAAGTTGCTAGTCATGCTCAAAAGTATTTCGAACGCCAAGAAAAGGAGGAGCAAAACAAGAAAAGACGAAGCATT
TTTGATAATTCAATACCAGAAAGCAGTTCTGTGACTTCTAATTTTACTTACTAA
>Antirrhinum_majus_DIVlike3_Am04g14810.T01_sc57
ATGGAATGGGAAGATTTTCAAGGCTTTCCTTTGGATGATTCTTGGTATGACCACATCTTGTCACCCCAGTTCGAACCGGA
GAAAGCTGCAGGGACGTGGAGTTTCGAAGAGAACAAGCTGTTTGAGAACGCCTTGGCTGAAATTGCACCTGGTTCTCCAG
CTTTCTTTGAGAATGTTGCGACAAAAGTTCCTTGGAAATCTATTGATGAGATCAAAGTCCATTATCAAGCGCTAATCGAA
GACGTCGAGATGATCGAATCTGGTCGTTTTCCGACTCCGGACTATCCAAATCAGGCGGATGATCAATCGAAACAATTTTC
AGACATGCAGGAGAATTGTAAGAAAGATAGCGGATCTCCATCAGATGAACCTAAAAGAACAAACAATGGCCAGCCACGCC
GACGTGGCGTTCCATGGACTGAAGAAGAACATCAGTTGTTTTTAATGGGACTCAACAAATACGGTAAAGGAGATTGGAGA
AGTATCTCGAGGTACTATGTGATTACTAAGACCCCAACACAAGTCGCGAGCCATGCCCAAAAGTACTTCAGGCGCCAGAT
GAGCTCGACCCCCATGGATAGGCGTCGTCCCAGCATCCATGACATCCAGTCTGTGAACCCAATCACCGCAACCCTCACTA
AAACCAACGGAAATTGCACCACCACCTTTGTCTCAAATGCTATCGAAAAATCGACTCCGTTCTCCCCTAATTTCAGCCTC
ATGGCTCCTATGATCAACCCTAACTTCATCAGTTATGACTATTTCAACACTAATCTTGAGAAAACCCCCATTTTCCAATA
TTCAACAAATGCTACTAATTTCGCAACCACTTCTGGGGATTGCCCCATCATGGATCAAGCTTCCTCCTCATCATACTTCC
TTTCGTCTCTGCCGAATCAACAATGGGGTTAA
>Antirrhinum_majus_DIVlike4_Am04g25700.T01_sc92
ATGACAGGTACAGGTACAGATTGGTCAGTGGGGGTGGTATGGAGCAGGGAAGAAGAGAAAGCATTTGAGAATGGCATCGC
CATGCACTGGGTTGAAGAGGACTGCAATCAAAACTGGGATAAGATAGCTTGTCTTGTTCCTAGTAAAAGCATCGAAGAGC
TGAAGCATCATTATCAACTTCTAGTTGAAGATGTGGCTGCCATTGAAGCTGGAGATATTCCACTTCCTAAATACAATGCA
GCTGCAGGAGAGGAAGCTTCCTCTTTTATGTCCACTAGTTATAAGGATCATTACCATGAAAAGGAGAAACGGTTCGCTAA
GTGTGATTTCTCAGGAATGGTGGCTCAGGATTCTGCAGGCAGTGGTCAGCCAGCAGGTAAAGGAAGAGGGTCCAGCAGGT
CAGAGCAAGAACGACGGAAAGGGATCCCATGGACCGAAGAGGAACACAGATTGTTTTTGCTTGGGTTGGACAAATTTGGG
AAAGGGGACTGGAGGAGCATTTCAAGGAACTTTGTCATTTCCAGGACACCAACTCAAGTAGCAAGCCATGCTCAAAAGTA
CTTCATTCGTTTAAACTCGATCAATAGAGACAGGAGGAGATCAAGCATTCATGATATTACCAGTATCAACGGCGATGTCA
CGTCTGCTCATCAACCTCCAATTACTGGCCAACAGGTGCATCCGGCACCAAATGTTCCTGCAATGAAGCATCATCATAGG
CCAAATATGCATGGATTGGGTATGTACGGTGGTGCACCAGTGGGGCATCCAGTAGCTGCACCTCCGGGCGGTCATATGGC
ATCTGCAGTGGGAACTCCTGTCATGATTTCTCCAGGACATCATCACCATCCACATTATGCCCTTCCGGTTGCTTACCCTA
TGCCGCCGCCACCTCCACCACCGATGCACCAATAA
>Antirrhinum_majus_DIVlike5_Am01g25040.T01_sc96
ATGGAGACCTTATGTCCAACTTCACTAGTGTCGAATTCGGGTTGGTATATACATCAGGGCCACAGAACAGCATGGACAGA
AGAAGAGAACAAAGCATTTGAGAGTGCTCTTGCAATATTTGATGAGAATACTCCCAACAGATGGTACGAGGTGGCGTCTT
TGATTCCTGGGAAGTCGGTATACGATGTAATGAATCAGTACAGGGACTTAGTGGCAGATGTTAGTGACATCGAAGCAGGT
TTGGTTCCAATTCCTGGATATTTGGCTTCCTCAATTACGTGGGAATTGGCAGATCATCGGGGCTTTGATGTGTATCGGAA
GAGGGGAAGGACTTGTGATCAAGAACGAAAGAAAGGCGTTCCATGGACAGAGGAAGAACACAGGCGTTTTCTGTTGGGAC
TTGAAAAGCATGGCAAAGGCGACTGGAGGAATATATCGCGGAACTATGTCATCTCTAAAACACCGACTCAAGTAGCAAGC
CATGCTCAAAAATACTATCTGAGGCAGCTTTCTGGAGCCAAAGACAAGAGGAGACCAAGCATCCACGACATAACATCGGT
TCAGATGACCGACAATTCTCAGACAGACAACAGCAGATCTTGTCTTTTGGATAAGTCTAATGATCTTACACCGGTACAGA
AATCTACAAACACTCCCATAATACTAGTGGATTGGACTCACAACAACGATGGAGGTTTAGTGGTTTTCAATTCGGATTCC
TACGTTGCATATCCCCGTGGTATTTCCACACGAGCATTATACCGTTAG
>Antirrhinum_majus_DIVlike6_Am08g35450.T01_sc174
ATGAGAATTGCTCCAATGAACAGAGAAATGGGACTTTTGTCTCCTGCATCATATCTCAAGACCTCAAATTGGTTGTTTGA
AGAGAGTAAGGTGACCAAATGGACTGCTGAGGAGAACAAAAGATTTGAAAATGCTCTTGCATTATTTGATAAGGATACTC
CTGATAGGTGGCAAAATGTTGCGTCGATGATCCCCGGTAAAACGGTTAACGATGTGATCAAACAGTATAGAGAGTTGTTA
GAAGATGTTAGTGATATTGAGGCAGGGTTGATTCCAGTACCAGGTTATGCTAATGATTCATTCACTTTGGAGTGGTGTAG
TAATCATGGATATGAGGGGTTGAAGCAATTGTATAATCCGGGCGAGAAACGGCACGTGTCGAGCCGGTGTTCTGATCATG
AGAGGAAGAAGGGAGTTCCTTGGACTGAGGAAGAACACAGGCAGTTCCTGCTGGGGCTGAAGAAGTATGGAAAAGGAGAT
TGGAGAAATATATCGCGAAACTTCGTTACAACGAGGACTCCAACGCAGGTCGCTAGTCACGCTCAGAAGTATTTCATCAG
GCAGCTTTCTGGAGGGAAAGATAAGAGAAGATCAAGCATACACGATATCACAACTGTCGATCTTAACGAAGCTAAGAATC
TTTCGTCATCTGAGAAAGATAGCCCTAGTTCACCGGATAAACCGAACTTAGTCGTGCAGTCGCAACAAGATTCGGATACT
AGTGGTGTGATTCGGGGAGGGACGTATGATTTTGATCTGAAAAGTAGAGGAGCAGTGATGGGGTTCAATGCTCCAAATAG
CAGTTTGATGATTAGTCATCAAGGAATTCCTTCATTTGGTCTGAATTTGAATGATCATCATGTGCAGAACATTAGTTCAC
ATGGACTGAGGTTAGATGATCATGGTACAATTTTTCAGATGCATCACAGTGGACATTGTTAG
>Antirrhinum_majus_DIVlike7_Am04g40570.T01_sc211
ATGCCGGCCGATGAATCAAGTAGGTCCCTTTGGAGTAGAGATGAGGATAAGCAGTTTGAGAAAGCAATAGCTACTTATCC
TGAGGATTCTTTGGACAGATGGGAGAAAATTGCCGAGGAAGTTCCTGGAAAATCTGTGGAAGAGGTTAAGTATCATTATG
AACTTTTAGTGGATGATGTGAACAGGATAGAATCTGGTTTTGTACAGGTTCCTTGTTATAATTCTTCTTCTGACGGTTCG
AATAGCCATGGTGGTGATGAGGGAAAGGGTGGGCACTTGAATGGTGAATCCAACCATGGAGGCAAGTCTTCGAGGTCGGA
GCAGGAGCGCCGCAAGGGGATTGCTTGGACTGAGGATGAACATAGACTATTTCTTCTTGGTTTGGACAAATATGGAAAAG
GGGACTGGAGAAGCATATCTCGGAATTTTGTCGTGACAAGAACTCCTACTCAAGTGGCCAGTCATGCTCAAAAATATTTC
ATTCGTCTAAACTCCATGAACAAAGATAGGAGGCGATCGAGCATTCACGATATCACGAGTGTCAACAACGGAGATGTCTC
GGTTCCACAAGGTCCAATAACCGGTCAAGGAAACGGATCTACCGTGGTGGGTTCATCCGGTAAACCAAATAAACCGCCTC
CTCAAGCCCCAGGTGTTGCCCCGGGAGTGGCCATGTACGGAGCACCAACCATCGGGCAACCAATAGGAGGACACCTTGTT
TCTGCAGTTGGAACGCCAGTAAATCTTCCACCGCCGGGTCACTTGGCATATGGGGTTGGGGCTCCGGTTCCTGGAACCGT
GGTTCCGGGTGCCCCGGTTAATATGGTTCCTATGACTTATTCAATGCCTCACACAACTGGTCATAGGTAA
>Antirrhinum_majus_DIVlike8_Am07g24490.T01_sc311
ATGGAAACCTTGTGTCCAACAAATTCGGGTTGGTTTGTACAACAGCGGCACAGCACAACATGGACAAAAGAAGAGAACAA
ATTGTTTGAGAGTGCTCTTGCTATTTACGACGAAAAAACTCCAAACAGATGGTACAAGGTGGCGTCGATGATCCCTGGAA
AATCAGTTTACGATGTAATAAATCAGTACAGGGAATTAGTATCAGATGTTAGTGATATAGAGGCAGGTTTAGTCCCAATT
CCTGGATACTTGGCTTCTTCTTTTACACTTGAATTGGAAGATCATTGCCGCAGTTTCAACGTGTATAGTAAGAGGGGCAG
GACTTGTGATCAAGAACGCAAGAAAGGCGTTCCATGGACAGAAGACGAGCACAGGCGATTTCTCTTGGGACTTCAGAAGC
ATGGAAAAGGGGATTGGAGGAACATATCACGAAACTTTGTGATCACAAAAACGCCGACTCAAGTGGCAAGCCATGCTCAG
AAATACTATTTAAGGCAGCAGATTTGTGGCGGCAAAGAAAAACAACGGAGGCCGAGCATCCACGACATAACAACCCTCCA
TATCATCGACGCTGCTTCTCAATCAGACATTAATACAAAATATTCTCCTAATGATCAACTCATCATGTCGGCGCAGAAAA
CGACCAGCACCCAAAAATTGGTGGTTTTGGACTCGGGTTTTGGTGATTCTTTCGCCAGCCATGGCCGTTATATACTAAAT
ATTGGTGCTTATGGTCACACTCAAAAACCAAGATTTCATATTTGA
>Antirrhinum_majus_DIVlike9_Am01g08180.T01_sc350
ATGCCGGCGGTTGAATCAAGTGACTCTGCTTGGAGTAGAGAGCAGGATAAGCAATTTGAGAAAGCAATAGCTACTTATCC
TCAGGATTCTTCTGATAGATGGGAGAAAATTGCCGCTGATGTTTCGGGAAAATCTATTGAAGAGGTTAAAAACCATTATG
AACTTCTAGTCGATGATGTCAACCGGATAGAATCTGGTTATGTAGAGCTCCCTTGTTATAATTATTCTTCAGACGGCCAT
GCTGGTGATGAAGGAACTAGTAAGAAAGGTGGAAATTCTGGGCACTTGAACGGCAACGACTATCATGATGGCAAATCTTC
CAAGTCAGATCAGGAGCGCCGCAAGGGAATCGCTTGGACAGAGGATGAACATAGATTATTTCTTCTTGGTTTGGAGAAGT
ACGGAAAAGGTGACTGGAGAAGTATTTCTCGGAATTTTGTCATGACAAGGAATCCTACTCAAGTGGCCAGCCATGCACAG
AAGTATTTTATTCGCTTAAACTCAATGAACAAAGATAGGAGACGATCGAGCATTCATGACATCACAAATGTCAACAATGG
AGATGCGCCGGTTCCTCAAGGCCCAATCACAGGCCAAGCAAATGGTTCTGCTGTGACAGGTTCAACTGGAAAACCAAATA
AACCTCCTCCTCAAGCCCACGGTACAACCCCAGGAGTCCCCATGTACAATGCACCAACCATGGGACAACCAATACGGGGA
CCCCTTATTTCTGCAGTTGGAACGCCAATAAATCTACCGTCCCCTGCACACGTGGCCTATGGTCTTGGAGCTCCAATTCA
TGGAACTATGGTCACTGGTGCTCCAGTGAACATGGTTGCGGTGACTTACCCCATGCAACACACACCTGGATATAGGTGA
>Antirrhinum_majus_DIVlike10_Am01g06640.T01_sc390
ATGATGTGCTGTAATCCGTGGATTGCGAGCTCCGATAATACGGCGTCGTTTTGGAGCAGACAGGAGGACAAAATCTTCGA
GAAGGCTCTGGTCGAATTCCCCGAGGGAATCGAGGACAGGTGGCGTAGGATCGCCGATTATTTGCCCGGAAAATCGGCAG
ACGACGTTCAAAATCACTACGACGCGCTGTTATACGACGTCGTCGAGATTGACTCCGGCAGAGTCGAGCTCCCGAGCTAC
ACCGACGAGTCGTGGGAGGACCGGGTCGGGTCTAAGGCTCCGAATCAGATCTCGTTCGGGTCGAACAGAGCTCGCAACGC
TGAGGTTGAGAGGAAGAAGGGCACGCCCTGGACTGAAGAGGAACACAGGTTGTTTTTAATTGGGCTTGATAGATACGGCA
AAGGAGACTGGAGAAGTATTTCTAGGAATGTAGTTGTCACGAGGACTCCGACACAAGTTGCTAGCCATGCTCAGAAATAT
TTTCTCCGTCACAATTCTGGAAAAAAAGATAGAAAAAGGTCCAGTATACATGATATCACGACTGCTGCGGATAGCATAAC
CGTACCCCCACCATCCAATCTTTCTAGTCAAGGAGGCGTTCCAAATTTTAGCTTTCCCATGCCATGA
>Antirrhinum_majus_DIVlike11_Am04g19600.T01_sc460
ATGTACACCGCCGATCAATGGATGGTCCCTTCAATGGCGAACACGAACACCACCAACACGACGACAACGTCGTATTGGAC
CCGACAAGAGGACAAGGTTTTCGAGGTGAAGATCGTCGAGATACCCGACGGCGTAGTGGACAGGTGGCACCACATAGCGC
GGTTCTTGCCGGGAAAATCGCCGCAAGAAGTGGCGGCGCATTACGAGGCGCTTTTGGAGGATGTTGGGGCGATTGAGGCG
GGTCTGGTCGACCCGATGGGTTACCCGGAGGAGGAAGAGGAGCGGGTCGGGTCGACCCGGAAGCGGGTGGAGGGTGAGAG
GAAGAAGGGCAGGCCTTGGACGGAAGAGGAACACAGGAATTTCTTAAGGGGGATGGACAGATACGGCAAAGGTGATTGGA
GAAGTATATCAAGGAATTTCGTTATCTCCAGGACTCCTACACAAGTTGCTAGCCACGCTCAGAAGTATTTTCTCCGTCAG
TCGCAGCTTCAAAAGAAAGAGCGAAAGAGGTCCAGTATTCATGATATCACGACCGGTGTTGATACCGTAGTCGTTGATCC
TCCTACTCTGCCCAACAATCACGGCAATCCCGCACAATTTCAGAATGTTGGTACTCCGCCAAACAATAACGACAATCCAG
CACATTTTCAGGATTTTGGTAATCCACCCGACAGTCGCAACAATCCAGGACATTTTCAGGATTTTGGTAATCCGCCCAAC
AGTCACGACGATCCAGGACATTTTCAGGATTTTGGTAATCCGCCCGACAGTCGCAACGATCCTGGACATTTTCAGAATTT
CGGTAACAATTACGACGACCCTGGACATTTTCAGGATTTTGGTAATCCGCCCAACAATTACGACGATCCTGGACATTTTC
AGAATTTTGGGCATACCATGCAATGA
>Antirrhinum_majus_DIVlike12_Am07g36510.T01_sc472
ATGAACAGAGAAATGGGATTCTTGTCTCCTTCATCATATCTCAGAACCTCAAGCTGGTTGTTTGAAGAAACTAAGGTGGC
CAAATGGACTGCAGCAGAGAATAAAAGATTTGAAAATGCTCTTGCATTGTTCGATAAGGATACTCCGGACAGGTGGCAAA
ATGTGGCGGCGATGATTCCGGGGAAAACGGTTGGTGATGTGATCAAACAGTATACGGAATTGGTGGAAGATGTTAGTGAT
ATAGAGGCAGGGCTGATACCAATTCCAGGATATGGTACTAATTCGTTTACGTTTGAGTGGATGAATGATCAAGGCTATGT
GGGGTTTAAAGAAGTATACGGTTCGAGTGGGAAACGGATTGGTTCGACCCGGTGTTCCGATCATGAACGGAAAAAGGGAG
TGCCTTGGACAGAGGAAGAACACAGGAAGTTTCTGCTGGGGCTAAAGAAGTATGGAAAGGGAGATTGGAGAAATATTTCT
CGCAATTTTGTGACGACGAGGACTCCAACTCAGGTTGCCAGTCATGCTCAGAAGTACTTTATGAGGCAGGTTTCTGGAGG
AAAAGATAAGAGAAGATCAAGCATACATGATATCACAACTGTTAATCTCAATGAAACCAAGTCTGTTTCAGTCGAGAAAG
ATATTTCGGGTTCACCAGATAAACCAAACTCGATCTTGCAGTCGCGTATGAGTTCAGATGTACACGGTGTAATAGGGAGG
AAATATGATTCTGAACTGAAGAATCCAGGAGCAGTTATGGGGTTCAAGGCACAAGATAGAAGTTTAGCTACCACTCATTT
TCAAGGAACGCCTCTGTTTGGACTAAACCTCCACGAATATTATCGTGGGTAG
>Antirrhinum_majus_DIVlike13_Am04g19670.T01_sc460
ATGGCGAACTGGACAAGAGAAGAGGAGAATATATTCGAGGAGACTATGTTCGAGGAGGAGGAGGATATGGTCTCAATGAT
CCCCGAGGACACGTGGCATCGTATAGCCCAAAATCTGCCGGGAAAGACGGCGCAAGAGGTGGCGTCGCATTACGAGGATG
TTTGCGCGATTGAAGTGGATTTAATTGACCCCGGATGGCGCGACGAGGGTGCCATGTACAAGGGCGGCCCTTGGACGGGA
ATTGAACACAGGCAAGCACCGAATTTCTTAAGGGGGATGGACAAATACGGCAAAGGTGATTGGAGAAGTATATCAGAGGA
ATTCGTTATCTCCAGGACTCATACACAAGTTGCTAGCCACGCTCAAAAGTATTTTCTCCGTCTGCAAAAGAGAGCACGTA
GGCGAGGGAAAAAAAGGTCCCGTATTCATCCTGGCGATCCATAG
>Antirrhinum_majus_DIVlike14_sc144_putativey_Am01g52140.T01
ATGGCTTTTAAACTGTTGATCAATGCCATCAACTTTGATAAATGCACTTTTTCTGGTGTTCCAACAAAATCCAGACCCAG
ATCTCCTAAGTGTGTTATGGTTTCCACTCTTTGCTCGGGTTCTAAGGAGACTTTGATGACAAAGAACTCATATCGTCCTG
CACGTGAGGTTCATGCCGATGTTACACACTCTATGCCGCCACAAAAGATTGAGGTTTTCAAAGCTATGGAAGATTGGGCA
GAGAACAATATATTGATTCACCTTAAGCCTGTCGAGAAATGCTGGCAACCCCAAGATTTTCTACCGAATCCTGCTTCTGA
TGGATTCCATGATCAGTTAACGGAATTAAGGGAAAGATGCAAAGAAATTCCTGATGATTATTTTGTTGCTATAGTTGGAG
AAATGATCACAGAAGAAGCCCTTCCAACATACCAAACTATGCTCAACACCATAGATGGTGTTCGTGATGAATCAGGCGTA
AGCCTAACACCGTGGGCGATTTGGACAAGGGCATGGACTGCTGAAGAAAATAGGCATGGAGACCTTCTAAATAAGTATCT
CTACTTATCGGGACGTGTGGACATGAAACAAATTGAGAAGACTATTCAGTACTTGATTGGCTCAGGAATGCATCCAAAGA
CGGAAAATAATCCTTACAAAGGATTTATTTATACATCATTTCAAGAAAGGGCTACATTCATCGGTCATACTACCACCGCC
AGACTTGCCAAAGGGCATGGAGACTTGAAGTTGGCTCAAATATGCGGTACTATTGCAGCAGATGAGAAGCGTCATGAAAC
GGCATACACCAAAATTGTGGAAAAACTATTTGAGATAGATGCTGATGAAACAATGCTGGCTTTTGCTGACATGATGAGGA
AAAAGATTTCTATGCCAGCACATTTGATGTACGATGGTCGTGATGATAACCTGTTTGAACACTTCTCTGTTGTAGCTCAA
CGCCTCGGTGTGTACACTGCTAGAGACTACACTGACATCCTTGAACATTTGATTGGAAGATGGAAAGTGGCAAATTTAAC
TGGACTATCCGCGGAAGGGCGTAAAGCTCAAGAGTATGTATGTACTCTGCCTCAGAGATTCAGAAATTTAGAGGAGCGAG
CTCAAATAAAGGCCATGAGAACACCCAAGATTCCATTTAGTTGGATATATGACAGAGAGGTATCAGCTGTTACGACAAAA
TGGACCTATGAGGCAAACAAGGCATTTGAGAATGCTCTAGCTGAGAATAAATTAGAATTTCCAGACATATTTCACAAAAT
TGCTTTGATCATTCCTGGAAAAACCATTGAGGAAGTTAAGGAACATTATGAAGCTTTGATCGAAGATGTAGAGATGATCG
AATCAGGTAGCTTTCCACTCCCCAACTACAAAGATGATGGTGATGATCCGACGTTGGATATGGGAGGACGACCAAAATCG
AGGCATCAACAAAAGAAGAGAGCCATCAGGTGGACTAAGGAGGAGCACGAGAAGTTCCTTGTGGGACTGGAAAAATATGG
TAAAGGAGATTGGAAGAGTATATCAAGAAATTGTGTGGTGACAAAAAACCCAACTCAAGTTGCAAGTCATGCCCAAAAAT
ATTACATTCGCCTTCAAAAATCACTCGTCAAGGCTTCTCTAGTTGTCCACTCCCCAATCCAAACATCGAACCACTTGCCA
TTTTCTTCTCATTTTCAACTATAA
>Antirrhinum_majus_RAD_gi_61652984_Am08g05060.T01
ATGGCTTCGACTCGTGGTTCTGGCCGCCCTTGGTCCGCCAAGGAGAACAAAGCCTTCGAAAGAGCATTGGCGGTTTACGA
CAAAGACACCCCAGACCGTTGGGCTAACGTGGCTAGGGCCGTGGAGGGACGAACACCGGAAGAAGTGAAGAAGCACTATG
AAATTCTAGTGGAGGATATCAAGTATATTGAGAGTGGGAAAGTGCCCTTCCCCAACTACAGGACCACCGGTGGTAACATG
AAAACTGACGAGAAAAGGTTCAGAAATCTCAAAATTCGGTAA
>Antirrhinum_majus_RADlike1_gb_AJ791699.1_Am06g31570.T01_sc985
ATGGCATCAAATTCACTTTCTTCTTCCTCATGGACGCCGAAGCAAAACAAACTATTCGAGAAGGCATTAGCTAAGTACGA
TAAGGACACTCCCGACCGATGGCAAAACATCGCTAGGGCCGTCGGGGGCAAATCCGCCGAGGAAGTAAAAAGGCACTATG
AGATTCTTGTGGAGGATCTCAAGCACATTGAATCTGGAAATGTCCCATATCCTAAATACGTATCAAATTGA
>Antirrhinum_majus_RADlike2_gb_DQ375230.1_Am05g02290.T01_sc380
ATGGCATCAAGCTCCATGACATCTTCCCGTGGCTCGAGCTCGTCGTGGACGCCAAAGCAAAACAAGCAATTTGAGGATGC
ATTGGCCATGTACGACAAGGACACACCCGATCGTTGGCATAACATAGCCAGGGCAGTTAGCGGAAAATCCGCGGAGGAAG
TAAGGCGGCATTACGAGGTTCTAGAGAAGGACATTATGCAGATTGAAACTGATCAGGTTCCTATTCCAAATTATGGAGCC
ATTGCCACCAAATCTAGAGGCTACGGCAATGAGCAAAGGCTTCTGAAGAACCTCAAGCTCCACTGA
>Antirrhinum_majus_RADlike3_gi_112292437_Am01g45540.T01
ATGGCATCAAGTTCGATGACATCTAGTTCATGGACACAAAAGCAAAATAAGCAGTTCGAGGAGGCTTTAGCCATGTACGG
TAATGATACACCGGACTGCTGGCAAAATATAGCCCGAAAAGTTGGTGGAAAATCGGCTGAGGAAATAAGGAGGCATTATG
AGGTGTTAGTTAAGGAAATTATGAAGATTGAAACTGATCAAGTTCCAATTCCAAATTATAATAAAGTGAAGGGGTCCAAC
AGCAGAGGATATGGCAATTACAGAGGCTTCTGA
>Antirrhinum_majus_RADlike4_gb_DQ375228.1_partial_putatively_Am07g10810.T01_sc710
ATGGCATCAAGCTCCATGACATCTTCACGTGGCTCGTCCTCCTTGTGGACGCCTAAGCAAAATAGACAATTTGAGGAGGC
GTTGACCATGTTCGATAAGGACACACCCGACCGTTGGCAAAACATAGCGAGACGAATTGATGGGAAATCAGCCGAGCAAG
TGAGGAGGTATTATGAGGAACTACTCAAGGACATTACTCGTATTGAAAATGACCAAGTGCCAATTCCAAATTACAAAACC
AATAACCGAG
>Antirrhinum_majus_RADlike5_gb_AJ793240.1
ATGGCTTCGAGTTCATTGAGTTCGCGAAGGCCAGGTTCATGGACGCCACAAGAGAACAAATTGTTCGAGAAGGCCTTAGC
CCGGTTCGACCAGGACACACCCGACAGGTGGCAGAACGTGGCTAGGGCGGTTGGTGGCGGTAAGTCGGCGGAGGAAGTGA
AGAGGCACTACCATATTCTCATCGAGGATCTTCGTCGTATAGAATCCGGTGATGTGCCCTTGCCAAAGTACAAGAACACC
AATGCCGACGAAGAAAAAAGGCTTCTAAAATACCTGAAGATGTAA
>Antirrhinum_majus_RADlike6_Am01g06170.T01_sc788
ATGGCATCAAGCTCCATGACATCTTCACGCGGCTCGTCCTCGTCGTGGACACCTAAGCAAAATAAGCAATTTGAGGAGGC
GTTGGCCATGTTCGATAAGGACACACCCGACCGTTGGCAAAACATAGCCAGAAGAATCGATGGGAAATCAGCAGAGCAAG
TTAGGAGGTATTACGAGGAACTACTCAAGGACATTACGCGTATTGAATCTGACCAAGTGCCAATTCCAAATTATAATTCC
AATGGCAGAGGGTATATATGGCAATGA
>Antirrhinum_majus_RADlike7_Am08g05030.T01_sc206
ATGGCTCCAAGTTCGTTAATGAGTTCAAGTAATAAGCCCGGTTCGTGGACGGCCGAAGAAAACAAACAATTCGAGAAAGC
ACTGGCCCGGTTCGACCGGGACACGCCGGACCGGTGGCTCAACGTCGCTCGAGCGGTGGGCGGCGGAAAATCGACGGAGG
AAGTCATGAGGCACTACGAAATCCTGATCGAGGACCTCTGCCGAATAGAATCTGGCCACGTGCCCATTCCCAACTATGAA
ATTAAAGACCAACCTAAATGA
>Antirrhinum_majus_RADlike8_Am01g45570.T01_sc1210
ATGGGGTCGAGTTCGCCATGGACAGCTAGGCAAAACAAGCTGTTTGAGGATGCATTAGCGACGTATGACTCGAACTCTCC
GGATTGGTGGCAGAATTTGGCAAGGGCGGTTGGCGGAAAAACGGTGGAGGAGGTGAAAAGCCATTACCATAAGCTTGTGG
AAGATATCAATCACATTGAAAATGATAAGGTGCCTTTGCCTAAGTACAATTCTTATGGAGATAGTACTGGGAGAGGGTAC
AAAATGATGGAAGATCAGGAGCAAAGGTATAAGTGA
>Antirrhinum_majus_RADlike9_Am05g44710.T01_sc449
ATGGCGTCGAGTTCGTTGTCACGTGGCTCAGGCGGCGCATGGTCCGCGAAAGAGAACAAAGAGTTTGAGAAGGCGTTGGC
GGTGTTCGACCAGGACACCCCCGACCGTTGGGCCAACGTGGCGAGGGCCGTCGGGGGCCGTACCGCGGAAGAGGTGAAAA
TGCACTATGCAATATTGGTGGAGGATGTCAATTGCATTGAGAGTGGCAATGTTCCATTCCCTAAGTACAAGACCAATGGA
GGTGGTAACAACATAAAATTTGAGGAGAAGAGGATGAGGAATCTGAAGCTGCACTGA
>Boea_hygrometrica_DIVlike9_sc_KV011838.1_(sc_KV25739.1)
ATGAAGTGGGGTATGGAGATTTTGTCACCAAGTTCATGCTTTTCAAACTCTAGCTTGTTTCTCGGAGAGAGCAGGGCCAC
AGGTTGGACTCAAGCGGAGAACAAGGCCTTTGAGAATGCACTTGCGATGTTCGATGAAAATACTCCAGATCGATGGCGAA
GAGTGGCTGAAATGGTTCCAGGAAAAACCGTTGGAGATGTGATGAGGCAATACAAAGAGTTGGAAGATGATGTTAGCAGT
ATAGAGGCAGGATTGATCCCAGTTCCTGGTTATACTACATCATTGCCTTTTACCCTCGAATGGGGTGGTAGCCATGTTTA
TGATGGATTTAATCAATCTTGTCACGTTTCGGGGGGACGAAAATCGGGTTCTCTTGTTCGGTCTTCCGATCAAGAACGGA
AAAAGGGTGTCCCATGGACCGAAGACGAGCACAAATTGTTCTTGATGGGGCTCAAGAAATATGGAAAAGGGGACTGGAGA
AACATATCTCGAAATTTCGTGATCACTCGGACACCAACTCAAGTTGCCAGCCATGCTCAGAAGTACTTCATCAGGCAACT
TTCCGGCGGAAAAGATAAGAGAAGAGCAAGCATTCACGACATAACAACAGTAACCATCGGTGACAATCAAATGCTTCCAC
CGGATGATAAAAAACAACCTTCACCAGAGTTTCCAAATTCTGCCTCTCCTATGCATGAGCTTCCTCTCCAGTGGAATCAG
ACGAATCGTGACACAATCGGTGGCTTTAACCCCGGCGGCATCCTCCCTTATGGTGCTGCTTCTCATGGACTTAAAGCTCT
GGGCCAAAACCTATCAAGAAATGCGGCGTATGAATCATATTTGGGATCTCAAAATCTAATCTTTCAGATGCAATCCGAGC
TTCATTATCCTAATGCATGA
>Boea_hygrometrica_DIVlike1_sc_KQ986866.1_(sc_KV58092.1)
ATGAACAGAGAGACGGCAATCCTGTCTCCCGCATCATATATCAAGAACTCGAATTGGCTGTTCGAGGAAAACAAGGTAAT
CACCCGGTGGACCCCTGAGGAGAACAAGAAATTCGAGAATGCCCTTGCGATATATGACAGAGATACGCCGGACCGGTGGG
ACAATGTTGCGGCCATGATCCCTGGAAAGACAGCACACGATGTGATTAAACAGTACAAGGAATTGGTGGAAGATGTTAGC
GATATCGAAGCCGGGTTGATCCCGGTTCCGGGATACAGCCCCGATTCATTCACATTGGAATGGGTCAGCAAGCAAATGTA
TGGCCCTGTCGGGAAAAAGAATGCCACGATTCGGTGTTCTGTTCATGAAAGAAAGAAAGGGGTACCCTGGACTGAGGAAG
AACACAGGCAGTTTCTTTTGGGGCTGAAGAAGTACGGAAAAGGGGATTGGAGGAATATTTCGCGCAACTTCGTGACGACA
AGGACTCCGACACAGGTGGCTAGCCATGCGCAGAAGTATTTCATCCGGCAACTGTCGGGAGGTAAAGATAAGAGAAGATC
GAGTATACACGACATCACCACTGTGAATCTTCAAGAAACCAATCAGTCGGATTCACCGGGGAAAGAATCATGCGGTTCAT
CGGAGAAATCGAATCCAGGAGCACTGATGCGTTTTCAAGGGGTTCCTTCTTTTGGACATAACATGGCGCCGATGAATAAA
TTACCAGGAAGCGGGTTGGAACATCATGGTACTAA
>Boea_hygrometrica_DIVlike2_sc_KQ987809.1_(sc_KV56759.1)
ATGCCGGCAAGTGAATCAAGTAGCTCTTCTTGGAACAGAGAGCAGGATGTTCAGTTTGAGAGAGCATTAGCAACGTACCC
CGAGGATTTGTCTGATAGATGGGAGAAAATTGCTGCTGATGTCCCTGGAAAGTCACTGGAAGAGGTTAAACAACACTATG
AACTTTTAGTGGATGATGTTAATCGGATTGAGTCTGGCTTCATACAGGTGCCTTGTTATAACTCTTCCTCTGATGGTTCG
AGCAGCCATGGCGGTGATGAAGGAATTTGTAAGAAAAGTGGCAACTCGGGACTATTGAACAGTGACTCTAATCATGGAAG
TAAGTCTTCAAGGTCAGATCAGGAGCGACGCAAGGGGATTGCTTGGACAGAGGAGGAGCATAGATTGTTTCTTCTTGGTT
TGGAAAAATACGGAAAGGGTGATTGGCGAAGCATTTCCCGAAATTTTGTGGTGACAAGGACACCAACTCAAGTGGCCAGC
CATGCCCAGAAGTATTTTATCCGTTTGAACTCAATGAACAAAGACAGGAGGCGTTCCAGTATTCATGACATCACTAGTGT
CAACAACGGGGACGTCTCTGTGCCCCAAGGTCCCATCACCGGTCAAGCCAATGGTTCAACTGGGGGAGGGGGTTCATCTG
GCAAATCGAACAAACAACCTCCCCAATCCTCAGGCATTCCTGTGTATGGGGCTCCGACTATGGGACAACCAATCAGAGGA
CCCCTGGTTTCCGCAGTTGGGACTCCTGTGAATCTTCCACCACCACATTTAGCATATGGAGTCGTTCCAGGTGCCCCGGT
GGGTCCTCTGACTTACCCCATGCCCCACCCATCCGTGAGTAGGTGA
>Boea_hygrometrica_DIVlike3_sc_KQ988979.1
ATGTATAATTATCAGCTGGCGCCGCGGATGCCTCGGAATTCCTCGGCGATGTGGGATCGGAGAGAGGACAAGGTTTTCGA
GAATTGTTTGGTGGAAATCCCTGATACTGTGGAGAACAGGTGGCAGATCATCGCTACTCGTATCCCGGGGAAGTCACCGG
AAGACGTGCTGCTTCACTACGAGGCTCTGTTGCACGACGTGGGGCAGATTGATGCTGGTCTGGTCGAGCCACCGAGCTAT
CCCGATGGAACGTCGTCTCGTGGATGGGATGATCGGCCGCGGGCTAGGGATTCTGGTCAGATATCGTTCGGGTCGGGTTC
GAGTCGGAGCAGGCATCATGAGGTTGAGAGGAAGAAGGGCACTCCCTGGACTGAAGAAGAGCATAGGTTATTTTTAGTTG
GGCTCGATAGATTCGGTAAAGGCGACTGGAGAAGCATATCAAGAAATGTAGTCATCACAAGAACTCCGACACAAGTTGCC
AGTCACGCTCAGAAATATTATATACGCCAATCTGCAGCAAAGAAAGAGCGAAAAAGGTCCAGCATTCACGACATCACCAC
CGCCGCAGATAGCTTAACCGTGCCTGCACAGCCAAATCTCCCTGCCCCAAATCAAAGAAGCTTTCAAGATTTCCAGTTTC
AGGATGCCGCTCTGTAA
>Boea_hygrometrica_DIVlike6_sc_KQ988979.1_(sc_KV55274.1)
ATGTACGCCAATTTCCCCGCAATGGCACTGACTTTCCCGGCGACGTGGAACAGAAGAGAGGACAAGATTTTCGAGAATTG
TCTAGTTGAGATTCCTGATTTTGTGGAGAACAGGTGGCACATGATCGCTCGACGTATCCCGGGAAAATCACCGGAAGACG
TGTGGGCTCATTACGAGGCTCTGTTGTTCGATGTGAGGCAGATTGATACTGGTTTGGTACAGCCGCCGAGGTATCCCGAT
GAAACGGTAACGAGGTCTCTTCCTGGGGATTATCGGCCACAGCTGAGGGATCCGGGTCAGATATGGTTCGCGTCGGGTCC
GGGTCGAAACAGGCACGTAGAGGTCGAGCGGAAGAAGGGGAGGCCTTGGACAGAAGAGGAGCACAGGCTATTTTTAATCG
GGCTCAAAACATATGGCAGAGGTGACTGGAGAAGCATATCAAGAAATGTGGTCGTCACAAAAACCCCGACCCAAGTTGCT
AGTCATGCCCAAAAATATTTCCTCCGTCAATATAGCAGAAAAGAAAAGAAAAGGTCTAGCATACACGATATTACAACTGC
AACTGATAGCTTAACTGTGCCTGCGCAGCCTAATCTCCCTGTCCCAGATCAAGCGAATTCTCAATCTTCCCAGTTTAAAC
AAGAAGCAATGTAA
>Boea_hygrometrica_DIVlike4_sc_KQ988202.1_(sc_KQ988202.1)
ATGGCTGATTTGAGCGGGAATGATGGGAACTCAACGTGGACTTGGGAACAAAACAAGATATTTGAGAATAGTTTGGTGGA
ATTTTCGGAGCATTTCCCGAATCGATGGGAGAAAATCGCTGCGAATGTTGGAACAAAATCAGCCGCCGAAGTTCAACGAC
ACTATGCCGTGTTGATGGACGACGTAGCGTCGATCGAGGCTGGGTCGATTGAACCACCAGGATACGAAGAGTTCCGATCA
TCAGAACCATTAAAAAACCCTAAATCGGAGAAGAAGCAAGCCATGATGCATAGAAAAGCTGCCAAACCTTGGACAGAAGA
TGAACACAGGTTATTTCTGGTTGGTTTGGAGAAATATGGAAAGGGTGATTGGAAGAGCATTGCACGGTACGTTGTGGTAA
CAAGAACGCCTACTCAGGTAGCAAGTCATGCCCAGAAACACTTTGAACGTCAAGAAAAGGACGATCAACGCAAGAAAAGA
AAAAGCATTTTTGACAACAGCGCCATGGATTTATCAGCAGTTGATTATTTCGTCATTCTTATGAAGAAAAATGATTCTCA
CTAG
>Boea_hygrometrica_DIVlike5_sc_KQ988495.1_(sc_KV55589.1)
ATGGAGACAATATTTCATCCTGCTCCGTACACTCCATGGACCAAAGAAGAGAACAAGCTATTCGAGCGCGCTCTCGCTAT
GTACGACGAGAAAAGAACTCCGAACCGCTGGTTTAAGGTGGCGGCGATGATCCCGGGGAAATCGGTGTGCGACGTGATGA
ATCATTACCGGGAATTGGTCGAAGACGTGAGCAATATCGAGGCCGGCTTGGTTCCGATTCCTGGATACTTATCTTCTTCA
TTTACTTTGGAATTGGAGGATGGAAGAGGGTTTGATCATGTCATGTGTAGGAAGAGGGGGAGGACAAGTGTTCAAGAGAG
GAGGAAAGGGGTGCCCTGGACTGAGGATGAACACAGGTCATGCCGGGACATTGAGGAATATCCGGAAAGGCATTTCGGGA
ATCGACGATTTCTAGCCGGGCTTCAAAAGCATGGCAAAGGCGACTGGCGGAGCATTTCGCGAAATTTCGTGATCTCCAAG
ACGCCGACTCAGGTGGCTAGCCATGCCCAAAAATACTACCTGAGGCAGGTATCTAGAGGCAAGGACAAGAGAAGGCCTAG
CATTCATGACATGACGATAGTCGACCTCTCTAACGCCTCGTCTGAGTGCTACAAAATCCCTCGTCCGGCGAAATCTTATG
GGTTTAAGCCGATGCAGAAGCCTACGATATTCGATGATGGAGGCGGTTCATGGTTCTGGACTCCACTCTTGGCGATTCAT
TAG
>Boea_hygrometrica_DIVlike7_sc_KV000914.1_(sc_KV39621.1)
ATGGAGCCTTGTGATTATAACCGGTTTTTCGAGGGAAATCGGGTGGCAAAGTGGACGCCGGAGGAGAACAAAAGGTTTGA
AAATGCTGTGGCGTTATTTGATCGTGATACTCCCGACAGGTGGAACAATGTTGCGGCCATGATCCCCGGGAAGACGATAA
GCGATGTAATGAAACAGTATCAGGAATTGGTCGAAGATGTTAGTGACATAGAAGCGGGGCTAATACCGATTCCGGGATAC
GGAAACAACTCTTTGGCATTGCAGTGGGTGAATGATCATGGGCATTGTAGTTCGGTTCGAAAACGAAACTGTTCCGGTCG
GGGTTCCGACCACGAAAGGAAAAAAGGAGTGCCCTGGACGGAGGAAGAACATAGGCAATTTTTGTTGGGGTTAAAAAAGT
ATGGAAAAGGAGACTGGAGAAATATAGCGAATAATTTCGTGACAACGAGGACGCCAACGCAGGTCGCCAGCCATGCTCAG
AAGTATTTCATCAGGCAGCTTTTGGGGACGAAGGACAAGAAAAGATCGAGCATACATGATATTACAACTGTAAATCCTAC
AGCTGAAGCAAAACCCCCTTCACCAGATCACAAACATCATCATAGTCCTTCATGTTCACTCGATAAATCAACCTTGATCA
TGAAGTCAGAACAAGATCTGCATGATCCAGACATGAATGCAGTAACCTGGCGAGCAACTACATGCGATTGTTACGATTAT
CGGTTTAATAATCCAGGAACAACGATGGCGTTCAGCCCCCGGAATAGCAGCAGCTCCACCATCAGCACATCATCTTACGA
AGGAAGTACTCCTCCAGTATTTGGAGTGAATCTCCTCGAATGCGGAACACAACACGAGCTCTGGTTAGAACCTGATGACA
TGATTTTCTAG
>Boea_hygrometrica_DIVlike8_sc_KV010662.1_(KV010662.1)
ATGGATGAATTGAATCTGCCTCCCAACCGAGAATCCCATCGCTCAAAATGGAAAAGGAGTGATTTCCCCGTTATCTCGAG
TATTTATGTCAGATATCATGGGCTTCATCTCGAAATCCAGAATCTACTGGTGATTTTTGTAAGGGGGAGAATGGCTAGTG
CGAGTGAGTGCGGTGTTGATGTGTTCGAGGGTTCCTCGTGGATTTGGGAAGAAGACAAGAAATTTGAAATGGGTTTGGTT
GATTATCCCGAAGGTTGCTCGAATCGATGGGAGAAAGTCGCCACAAAGATTGGGACAAAATCAGCGGCGGAGGTTGAACG
TCACTACGTCGTGTTGTTGGATGATGTGGCGGCGATCGAGGCTGGGTCGATTGAGGAGCCAGCGTATGTGGAGAAGGATC
CGACAAAATGCCGTAATCCGGAGAAGAAGCAAATCGGGGTGCAGAGAAAAGCTGCGAGGCCGTGGACCGAAGATGAACAT
AGGCTATTTCTACATGGATTGGAGAAATATGGAAAGGGAGACTGGAAGAGCATTTCAAGATACGTCGTGCTAACCAGAAA
TCCGACTCAAGTCGCGAGCCATGCTCAAAAATATTTTGAACGTCAAGAAAAGGAAGATCAAACAAAGAAAAGGAAAAGTA
TTTTTGATAACTCCAATGTTGATAGCAGTGTCATGGCTTCAAAGGTCAGTCATTGA
>Boea_hygrometrica_DIVlike10_sc_KV018453.1_(sc_KV17168.1)
ATGGACAGAGAAACGGTGCAGCCATGGGTCAGGACATCAGACTGGTTGTTCGAGGAGAATAAGGTGATAACGAAATGGAC
GCCAGAGGAAAACAAGAGATTTGAGAATGCACTAGCGTTTTTTGATAAAGATACCCCGGACAGGTGGTACAATGTGGCGG
CCATGATTCCTGGAAAGACGGTAAGTGATGTGATGAAACAGTATAAAGAATTGGTAGAGGATGTTAGTGATATAGAAGCA
GGGCTAATCCCAATTCCAGGTTATGCCAACAACACTTTCACATTGGAGTGGGTGAGTAGTCACCCCTGTCAGGGATTGAA
ACCATTGTATAATCCAGGAGGGAAACGGGTATCTTCCATTCGGGGTTCGGATCACGAACGGAAGAAAGGGGTGCCCTGGA
CTGAGGAGGAGCACAGGCAATTTCTGCTGGGCCTGAAAAAGTACGGGAAAGGGGATTGGAGGAACATTTCGCGCAACTTC
GTGACAACTAGGACCCCGACACAGGTCGCCAGTCATGCTCAGAAGTACTTTATCAGGCAGGTCTCCGGGGGGAAAGACAA
GCGAAGATCAAGCATACATGATATCACAACTGTGAATCTTACGGAAACCGAGACTTCGTCACGTGATAAAGATCTAAACA
GGCCTGATTCGCCGCATACATCAGCCTTAATCATGAAATCCCAACAAAACTTGGACGAGATTACAGGTTTTGTTCCGGAA
ATGTACGAGTCTAATGTCCTGCAAGATCCATGCTCCATGATGGGTTTCGCTCCTGGAAACAGCAGCTTGATTATCACTCA
TTTTCCAGGGAATCCTTCGTTTGGTTTCGACCTCTACAATGGTGCAATTTTCCAGGTTCAACACGCGCAGCAACATTGA
>Boea_hygrometrica_DIVlike11_sc_KV020109.1_(sc_KV15244.1)
ATGGACGGAGTAATAATGGGGCCTCTGAATTCTGCAGCATCATGTTTCGGGAACCCAAATTGGTTGTTGGAGGAGAATAG
GGGGGCTAAGTGGACTCCGGAGGAGAACAAAAGCTTCGAAAATGCGCTCGCATTGTTCGATAAGGATACCCCAGATCGGT
GGCGAAATGTAGCGGCCATGATCCCGGGTAAAACAGAGGAAGATGTGATGAAACAGTACAGGGACTTGGTTGAAGATGTT
TTTGATATAGAAGCAGGGCTGGTACCACTTCCAGGGTACAGAAACGATGATACGCTCACGTCGGATTGGGAAAGTAAATA
TGGGTTGCTTGGTAAACGGAGCTCTTCGATTCGGTCCTCTGAGCAAGAAAGGAAGAAAGGGGTGCCCTGGAGCGAGGAAG
AACACAGGCTGTTTCTGTTGGGGCTCAAGAAATATGGCAAAGGAGATTGGAGAAATATCTCTCGAAATTTCGTGACTTCC
AGAACTCCAACTCAAGTTGCGAGCCACGCGCAGAAGTATTTTATCAGGCAGCTTTCCGTTGGGAAAGATAAGAGAAGATC
AAGTATACATGATATTACCACAGCAAATGTTACAGAAAGTAAACCAAAAAACAGCTCTGCTTCACCAGATGATACCATCG
TGACTGAGAAGGCGCAGCAGAATTCAGATGTTAAAAGTGTCTTCCGAGGATTATGTGATTCTAGCCTGACATATCCAGGA
GAAATCATTGGATTTAGCACACCAAATCTTGCTCTAAACCTGCAGCAATATTATCTGCAGAGCATTTATCCACTTGGGTT
CGGTTTCAGTTTCGGGCATCTGATGCAACCCACGAGGAATTTTTAA
>Boea_hygrometrica_RADlike1_sc_KQ990195.1_(sc_KV53541.1)
ATGGCATCAAATTCATCTTCCTGGACAAAGACGCAAAACAAGCAATTCGAGAAGGCTCTAGCTGCCTATGACAAGGATAC
CCCCGATCGTTGGCAGAATATAGCCCACGTTGTCGGGAAATCCATTGATGAAGTAAAAAGACACTACGAAATTCTTGTCC
AAGACCTCAAGCACATTGAATCCGGTAAAGTTCCCTTACCAAAATATCGATG
>Boea_hygrometrica_RADlike2_sc_KQ990517.1_(sc_KV53373.1)
ATGGCGTCGAACTCCATGTCGAGTCGTTCCAGCGATTGGACAGCGAAGGAAAACAAGGCGTTCGAGCAGGCACTAGCAGT
ATACGACAGGGACACTCCCGATCGTTGGGAAAACGTGGCTAAGGCTGTGCCAGGACGAACCGCGGAAGAAGTGAAGAGGC
ATTATGAAATTCTTGTGGAGGATGTGAAGAGTATTGAGAGTGGGAAAATACCATTCCCTAGTTACAGGACCACTGGGACA
TGA
>Boea_hygrometrica_RADlike3_sc_KQ991027.1_(KQ991027.1)
ATGGCGTCGACCTCGATGACACGTAGCTCAGGCAGCACATGGACTGCCAAGGAGAACAAGGCGTTCGAAAAGGCGTTGGC
GGTGTTCGACAAGGACACACCGGATCGTTGGGCGAACGTGGCGAAGACCGTCGGAGGGCGAACACCCGACGAAGTGAAGA
GGCATTATGAAATCCTTGTGGAAGATGTCAAGTATATTGAGAGTGGTAGAGTGCCATTTCCCAACTACAGGACCACCAAC
GTGGAATCACAAAGGTCGGATTAA
>Boea_hygrometrica_RADlike4_sc_KQ991027.1_(sc_KV52637.1)
ATGGCTTCAGGTTCACTTAGTTCGACCCGGTGGACTCCCCAAGAGAACAAACTGTTCGAGAAGGCGTTGGCTCGCTTCGA
TAAGGACACCCCCGACCGCTGGCAGAACATAGCTAGGGCCATGGGCGGCGGCAAGTCCGCCGATGAGGTCAAAAGGCACT
TCGAGATTCTCATGGAGGATCTCCGGCGAATCGAGTCCGGCTACGTGCCGTTTCCCAGTTACAGATGA
>Boea_hygrometrica_RADlike5_sc_KQ995246.1_(KQ995246.1)
ATGGCATCAAACTCAGCTTCTTCACGTCCAAACTCCGGCACTTCATGGACACCCCAACAAAACAAAGAATTTGAGAAGGC
TCTAGCTATCTACGACAAGGATACCCCGGACCGTTGGCAAAATATTGCTCGTGTCGTTGAAAAAACCGTCGAAGAAGTGA
AGAACCACTACGAAATCCTTATAGAGGATCTCATGCATATTGAGTCAGGAAACATCCCATTTCCGAATTATAGATTGAAG
AAGAATAATAAATAA
>Boea_hygrometrica_RADlike6_sc_KV010187.1_(sc_KV28084.1)
ATGACGTCAACCTCGATAACTCGCTCCTGGACCCCCAAGGAAAACAAGGCCTTTGAGAAGGCATTGGCAGTGTTCGACAA
GGACACACCTGACCGTTGGGACAATGTGGCAAAAAGCATCGGAGATCGTTCATCGGAAGAAGTGAAGAGGCACTACCAAA
TTGTTTTGGAGGATATAAAGTACATTGAGAGTGGTAGAGTGCCATTCCCTAACTACGGGACCACTGCACCTGCTAACATG
AGAGAACAGGAGCAAAGGTATAATATATAA
>Boea_hygrometrica_RADlike7_sc_KV016225.1_(sc_KV20184.1)
ATGGGCTCAGACTCAAAATGGACATCGAAGCAAAACAAACTGTTCGAGGATGCATTAGCAAGCTTCGACAAGGACTCAGC
GGACCGGTGGCAGCATCTGGCTAGAGCAGTGGGTGGGAAGACTGTGGAAGATGTGAAATCCCATTACCAGAAGCTGGTTA
CAGATATAGATCACATTGAGACTGGGAAAGTGCCTGTGCCTAATTACAAATCTTATGCAGAAAATGGAAATTGTTCGTAC
AACATGATGAATGAACAGGAGCAAAGGTAA
>Boea_hygrometrica_RADlike8_sc_KV017465.1_(sc_KV18374.1)
ATGGCGACATCGAGCTTCACAGCCTCGTCGCGGTGCTCTACGTGGACACCCAGGCAAAACAAACAGTTCGAGGATGCTTT
GGCCAGGTACGACAAAGACACGCCGGATCGGTGGCACAACATAGCGAGGGCGGTCGGCGGGAAATCGGCCGAGGAGGTGA
AGAGACATTATGAAGCTCTCGTGAAAGACATCATGCACATTGAAACCGACCAAGTCCCCATACCCAACTACAAGCCTATC
TCAAGCAATCCCAGAGGATATGGCAATGAGCATAGGCTTTTGAAGAATCTCAAGCTTCAGTGA
>Boea_hygrometrica_RADlike9_sc_KV016225.1
ATGTCATCGAGTTCTAGTCAATCGTCGCGTTTCATGACATGGACGCCCAGGCAGAACAAGCAGTTCGAAGAGGCTCTGGC
CAAATACGACAGGGACACGCCGGACCGCTGGCATAACATAGCCAGGGCAGTTGGTGGGAAATCAGCTGATGAAGTGAAGG
GCCATTATGAAGCTCTCGTTAAAGACATCATGCACATAGAAAATGATCAAGTCCCCATACCTAATTATGGACCCATCTCA
AGCCATCCTAGAGGATATGGCAACGAATGCAGGCTTTTCAAGAATCTGAGGCTACACTAG
>Boea_hygrometrica_RADlike12_sc_KV017465.1
ATGGCTTCGAATTCGTCGTGGACGGATAAGGAAAATAAGAGGTTCGAGGATGCGTTGGCGGATTTCGACAAGAACTCGCC
GGACCGGTGGAATCGTCTGGCCAGAGCAGTCGGCGGGAAGACCGTGGAGGAGGTGAAAAGCCATTACCGGAAGCTTGTTG
AAGATCTCGATCACATTGAGACTGGGAAAGTGCCCCTTCCCAATTACAAAGGATATAAAACGATGAATGATCAGGAACAA
AGGCTGAAGTATATGAAGCTCCAGTGA
>Boea_hygrometrica_RADlike10_sc_KV018098.1_(sc_KV17736.1)
ATGGCCTCGAGTTCGATGACCGCTCGCGGAGGTTCTTGGAGCGCCAAGGAGAACAAGGCGTTTGAGCAGGCATTAGCGGT
GTATGACAAAGACACTCCGGATCGATGGGCCAACGTGGCTAAGGCGATCGGCCGACGAACAGCTGAAGAAGTGAAAAGGC
ATTATCAAAACCTTGTCGAGGACGTGAAGTATATTGAAAGTGGCAAAGTTCCATTTCCCTACTACTGGACCACCGGAAAG
CAGTGA
>Boea_hygrometrica_RADlike11_sc_KV013232.1
ATGGCTTCAAGGTCACTGAGTTCATGGACACCCCAAGAGAACAAACTTTTCGAGAAGGCATTGGCCCGATTCGATAAGGA
CACCCCCGACCGGTGGCAGAATGTGGCTCGGGCGGTTGGCGGCGGCAAATCGGCGGAGGAAGTCAAGAGGCATTTTGAGA
TTCTGATGGAGGATCTCCGCCGGATTGAATCCGGCCGTATCCCCTTTCCTAATTACAGAAACTGCTAG
>Coffea_canephora_DIVlike1_GSCOCT00028370001_Cc01_g13880
ATGGAGATTTTACCCCCAGCTTCTTATCTTTCGAATTCGGGTTGGTTGGTTGAGGAGAGCAAGTCCACAAAGTGGACTCC
TGCGGAGAACAAGGCTTTTGAGAATGCTCTTGCAGTGTTTGATAAGGATACCCCAGATAGATGGCAAAAGGTTGCAGCAG
TGGTTCCAGGGAAAACTGTGATGGATGTGATTAGGCAATACAAGGAACTGGTAGAAGATGTGAGTAACATAGAAGCTGGG
CTAATTCCAATTCCTGGTTATGGTACCTCTCCTTTTACTTTGGAATGGGGGAGCGGTCATAACTTCGATGGATACAAGCA
ATCTTTCATCGCAACTGGGAAGAGATCCTCAGCTACTAGGCCTTCAGAACAAGAGAGGAAGAAAGGTGTACCTTGGACGG
AAGAAGAGCACAAGTTGTTTCTGATGGGGCTTAAAAAATACGGAAAAGGGGACTGGAGAAATATCTCAAGAAATTTCGTG
ATCACAAGAACACCAACTCAAGTGGCTAGCCATGCACAAAAGTACTTTATCAGGCAACTTTCTGGTGGGAAAGATAAAAG
AAGAGCAAGCATTCATGATATAACAACAGTTAACCTTAGCGACAATCAGATCCCTTCTCCGGACAGGAAAAAATCGTCGT
CACCGGACACTTCGAATTGGAATCAGGGGAACAGTAATGGAGCAGTCATGAATTTCAACATGGGCCATGGAAACATATTC
ATGCCTCCCCACGGAGTAAACTCCTGTGATCTTAAAATGCAGGGTCAGGATTTGCAAAGAGGTGGTATGCATAATTCTTA
TGTAGGTAGTCAAAATATGGTTTTTCAGATGCAATCCACGCATCAGTATCCTCATGCATGA
>Coffea_canephora_DIVlike2_GSCOCT00023388001_Cc06_g01610
ATGGAAATTCTCTCTCCCTCGCCCTATCTCGGGAACTCCAGTTGGTTGTTTGAGGAAAGCAAAGGAGCAAAATGGACACC
AGAAGAGAACAAGAGGTTTGAGAATGCGCTGGCTTTATTTGACAAGGATACCCCGGATAGATGGTTCAATGTGGCCACTA
TGATCCCGGGTAAGACCGTGAGTGACGTGATCAAACAATACAGAGAATTGGTTGACGATGTTGGTGACATTGAGGCTGGT
TTAATACCCATTCCTGGGTACACAGGTGACTCTTTCACGTTAGAGTGGGTAAACGATCACGACTATGACGGCCTGAAGCA
ATTCTACGGCCCAGGGGGAAAGCGAAACTCATCCAATCGCTCTTCTGATCATGAAAGAAAGAAAGGTGTGCCCTGGACAG
AGGAAGAACACAGGCAATTTCTTTTGGGTCTCAAGAAATATGGTAAAGGTGACTGGCGAAATATATCTCGCAACTTCGTG
ACCACTAGGACCCCGACTCAGGTCGCCAGTCATGCCCAGAAGTACTTTATCAGGCAGCTTTCTGGGGGAAAAGATAAAAG
GAGATCAAGCATTCATGATATCACAACCGTAAATCTTGCTGAAAAGAAGTCTCCCTCCCCTGATGATGACGGACCTCCAT
CGACAGATGAATCGTCCCCAGTTCTTCAGCCATCAGCCAATTCCGATATGAATGGTATCTCCAAAGCATTTTACGACTAT
AACCCACCAAATCAAGGAGCAACCATGGCATTCCACCTTTCAAACAGCAGCACAACATCAACACCTCATCAGATAATTTC
ATATGGACAAAGGCCTAGTGATCGTAACACCCATGGCATTGCTTTGCATGGATTCCAGTTTGGAGATGACAATTCATTTT
TCCAAAGCTAA
>Coffea_canephora_DIVlike3_GSCOCT00039248001_Cc02_g06940
ATGGAAACCTTGTATCCAGCTTCCTACATAGTGAATTCAGACTTGTTGCTGAAAGAGCTTAAGAGCACAAAATGGACTAA
AGAGGAGAACAAAAGATTTGAAAGTGCTCTGGCAATGATTGATGAGAAATCTCCAGATAGATGGTATAGGGTGGCAGCTA
TGATCCCTGGAAAGTCGGTGTGCGATGTGATTAATCAGTACCAGGAATTGGTGGCAGATGTTAATGATATAGAAGCTGGT
TTGGTTCCAGTTCCTGGGTACTTGGCCTCTTCTTTCACTCTGGAATTGATGGATAATCGAGGCGGCTTTGCCACGTTTAG
GAAAAGAGGAAGATCTATTGATCAAGAAAGAAAGAAAGGGATACCCTGGACAGAAGAGGAGCATAGGAGGTTTCTAATGG
GGCTTCAAGCTCATGGTAAGGGGGACTGGAGGAACATATCCAGGAATTTTGTGATATCCAAGACTCCAACCCAAGTTGCC
AGCCATGCTCAGAAATACTTTCTAAGGCAGCTTTCAGGAGGGAAAGACAAGAAGAGACCAAGCATCCATGACATAACAAC
AGTTCAACTTCCAAATAAGACTCCATCTGAGGATAACAAATCCCCTTCTCCAGACAAGTCCGGGCTTTCACCTGTGCAGA
AATCCACCAATGCATCCAAAATGTTGTTTGACTGGAACAACTCAAATGATGGAGTGTTGATGGTTTTTGACTCGTTGGAC
CCTAATGAGTCCATAGGATCTCTATTTGATATTGCTACACAAGGTCGTTATGCTGCTGGTATCCGTTCTGCCAATTCGAA
GTTCCACATCCAACCAACGAAGTATGTACTTGGGTGA
>Coffea_canephora_DIVlike4_GSCOCT00007401001_Cc11_g00490
ATGACAGCTGATGAATCAACTAGTGCTGTTTGGAGTAGAGAGCAAGATAAGGCATTTGAGAATGCGCTGGCTACTTATCC
TGAGGATTCTGCAGATCGATGGGAGAAAATTGCAGCTGATGTCCCAGGAAAATCCTTAGAAGAGATTAAACATCACTATG
AGATTTTGGTTGATGATGTTAATCGGATCGAGTCTGGCTGTGTACCTTTACCTAGCTATAGTTCTTGTTTAGATGGTTCA
ACAAGCCAAGCTGGTGATGAAGGAACAGGCAAGAAAAGTGGCAATTTGGGACACTTTAGCAGCGAGTCTAACCATGGAGG
CAAGGCTTCAAGATCAGATCAGGAGCGGCGCAAAGGGATTGCCTGGACAGAGGATGAACACAGGTTGTTCCTTCTTGGTT
TGGAAAAATATGGGAAAGGTGATTGGCGAAGTATCTCCCGCAACTTTGTTGTGACGCGGACTCCTACGCAAGTGGCTAGC
CACGCTCAGAAATATTTCATTCGTTTGAACTCTATGAACAAAGACAGAAGGCGATCGAGTATTCATGATATTACCAGTGT
CAATACCGGAGATGTTTCAGTACCCCAAGGTCCAATAACTGGTCAGACAAATGGTCCTGCTGCAAGTGGTTCATCTGCAA
AATCTAACAAACCACCTTCCCAAGCACCTACTGCGGCTCCTGGAGTTGGAATGTATGGTACAACAACTATTGGGCAACCA
GTGGGTGGACCACTTGTTTCTGCAGTCGGGACACCGGTGAATCTTCCACCAGCTGCACATATGGCATATGGTGTCCGAGC
TCCAGTTCCTGGAACCATGGTTCCCGGTGCACCAGTGGCCATGGGTCCAGTGACGTATCCAATGTCACACACATCTGCAC
ATAGGTGA
>Coffea_canephora_DIVlike5_GSCOCT00022569001_Cc04_g07490
ATGTCTGCTTCTTCTTCTTCTGTAGTATGGAGCAGAGAAGAAGACATAGCTTTTGAGAGCGCCATTGCCATGCACTGGAC
TGGGGACTCTAAGGAACAGTGGGACAAGATAGCTTCTATGGTTCCTAATAAAAGCATTGATGAGTTGAAGCAACACTATA
AAACACTTGTTGAAGATGTTGAAGCAATTGAAGGTGGACTTGTGCCACTTCCCAATTACAGTGGGGAAGAAGCTTCTTCG
TCGACTAAGGACCATCAAAGCTTCTCTGCCATTACAGCTACCGACAGGCGTTCTAATTTTGGTTATAGGAGTGCATTTCC
AGGATTAGGTCATGATTCTAGTGGTCAGGGAGGAGGAAAAGGAGGATCCAGGTCAGAGCAAGAGCGCCGGAAAGGGATTC
CTTGGACCGAAGAAGAGCATAGGTTATTTTTGCTTGGTCTAGACAAGTTTGGGAAAGGGGATTGGAGAAGCATTTCCAGA
AACTTTGTCATATCCAGAACCCCAACACAGGTTGCAAGCCATGCTCAGAAATACTTCATTCGTTTGAATTCTATGAATAG
AGATAGAAGGAGATCCAGTATCCATGATATTACCAGCGTGAACAATGGAGATGTTTCTAGTCATCAGGCACCCATAACAG
GCCAACAAACCAATACAACCCCATCAGCTACTGCTGCTGCTGCTCTGGGACCAGCAATGAAGCACAGGGGACAACAAACT
ATGCATGGGTTGGGGGTATACGGCGCACCGGTAGGTCATCCGGTTGTTGCTGCTGCTGCTGCTCCTGGTCATATGGCATC
TGCTGTTGGCACACCTGTATTGCTTCCTCATGGGCATCATCCCCCTTATGTTGTGCCCGTTGCATATCCAATGGCACCAC
CTCAGCCAATGCACCAATAA
>Coffea_canephora_DIVlike6_GSCOCT00029643001
ATGTATAATTCTCCTAACGATGGCAACAACAATACTAATCAGTCGTGGGTGATGTACAATTCTGCTCCGCCGCACCCTCC
TGTGGTGACGTGGACTAAGTACGAGGACAAGTTATTCGAGCAGGCGCTGGTTGGGTTCCCGGAGGACCTTCCCAACCGGT
GGCAGAAGATCGCCGACAGGGTTCCCGGTAAAACGGCCGAAGATGTGAGGGTCCACTATGATGCTCTGGTTCATGATGTA
CGGGAGATTGAGGCCGGACGAGTTGAGCTGCCCAATTATGCTGATGAAGACGAGTTTTTCGGGTGGGGGGAGCCCGAGCA
GCCGCCGCCTGAGTCGAGAACCCCTAATCAGATCTCTTTTGGGGCGTCTGGTAAAGCCAAGCATGGTGATGGCGAGCGTA
AGAAAGGCACCCCCTGGACTGAGGAAGAACACAGGTTGTTTCTGATCGGCCTTGATAGGTATGGTAGAGGTGATTGGAGA
AGCATATCAAGAAATGTGGTGGTGACGAGAACGCCCACGCAAGTAGCCAGTCATGCCCAGAAATACTACCTTCGGCAGAC
TTCTGGCAAGAAGGAGAGGAAGAGATCCAGTATCCATGACATAACCACTCCTTTGGAGAGCAAAACAGTTGCCCCTCCGA
GCAATTTTCCTAATCAAGCAGGGTACCAAAACTTCAGCTTTCCTGAGCAAAGATGA
>Coffea_canephora_DIVlike7_GSCOCT00018782001_Cc07_g18210
ATGGTTTGCAATCAGAAAATGGACTCTAGGACATGCAGCAATTCTATCTGGACGAGAGAGGAGGATAAAGCATTTGAGAA
TGCCCTAGCAATCTATTTAGATGATAGCAATCTATGGGAGAAAATTGCGGCTGTAGTACCTGGAAGAACAGTTGAGGAGA
TCAAAATGCACTATGAAGTCTTAGTTGCAGATGTAAACGCAATTGAGTTAGGCCTTGTACCTTTTCCTCATTATGTTGAT
TCTTTCAAGAAGTCAAGAAAGCTGGTTGGGCATGCTGCTATTGACAGAAAGGGAAAACAATACTGCAAAAGGGCTACATG
GTCGGAAGAGGAACACAGATTATTTCTCCAAGGCTTGGACAAATATGGGAGAGGTGATTGGAGAAACATTTCCAGGCTCT
GTGTCCGTTCTCGAACTCCTACACAAGTGGCCAGCCATGCACAGAAGTACTTCAAACGAACAGTTGTTGTTGATAAGAGG
ACAAGGTCGAGTATCCATGATGTAACAATTCTGGACAATGGGAAGATCGTAACTCAACAAGTTCAGACCACTCAACTAAT
TTTTAGAGCTTCTGGCAATTATGTCATGGACACTGGGTTATACCAGTCAGTGAATAATAGAGTTAGTGGTGGTTATCTGC
ATGGCTCTCTGATTGATAGCCAGTGCAATATGTTTTCCCATGTGCTGAGCACAAAGGATATTAGTACGGGAATCGATTTG
CTCGAGTCTCTACTTGATTCCCTGGCTGATGCTCCAACTCCCCAAGAGCCAAGCAGTCAAAAAATTTCTGAATTTACAAG
TGCCAGTTTGTGCACCCCAGTGAATGCAAACCAGCATATGCCAACTAATGGGGAGGTAGTTATTGAAGATACAATTACGC
CTGCTGATTTAGAAATTTTTAATTCCCTATTTATTTTCCAGCATGACATGTCCAATTCGCAAGGACCTATCATCGGTGAA
GTTATTGGAACTGCTGAAAGTCCACAAATGCTCAATTTTGAAGCATCGCCATTTTCAGTTCACCATGATTTTGGAGTCCA
TGCTCCTCTAACTGCTAGCCAGCCAACTCTAGATCCCCTACTTTCAGATAGGATTCGGGGATTATTTCCCTATCCTGGGT
CGTCAATGTTTGAAATGGACTTTTCAGATTTTGCAACTTTTTTTTGTGATGAACCTGATGAAGTGGCTGCCCCGACTTAC
CCAGCACCTCTATCAGGCCAGAATTGA
>Coffea_canephora_DIVlike8_GSCOCT00036856001_Cc07_g12570
ATGGTTTGCAATCAGAAAATCGGCACTAGCACATGCAACAATTCTCTCTGGGCGAAAGAAGAGGATCAAGCATTTGAGAA
TGCCCTGGCCATCTATTCATATGATAGCAATCTATGGGAGAAAATTGTAGCTGCAGTACCTGGGAGAACAGTTGAGGAGA
TCAAAATTCACTATGAAGTCTTAGTTGCGGATGTAAATGCAATTGAGTTGGGGCTTGTACCTTTGCCCCATTATGCTGAT
TCTTTCATGAATTACAGAGGAATATCAATGCGATCTAATAGAGACCACAAAAAGGGTAGACCTTGGTCGAAAGAAGAGCA
TAGGTTATTTCTCCAAGGTTTGGACAAATATGGGAGAGGCGATTGGAGAAGCATATCTAGACTCTGTGTCCGTTCTCGAA
CACCTACACAAGTGGCCAGCCATGCACAGAAGTACTTTAAACGAATGGTTGTTGTCGATAAGAAGATGATGTCGAGTACC
CATGATGTAACAATTCTGGATGGTGGGAAGATAGTAACTCAGCAAGTTCAGACCACTCAGCTGGTTGCTGGAGCTTCTGG
CGGTTCTTTCATAGACACTGGGTTATACCCATCAGAGAATAATAAAGTTGGTGATCGTTATCTGCACGGCTCTCTGATTG
ATAGCCAGTGCAATATAATTTCTCACGTGCCAAACACTGAGGATATTAGTGCGGGAATTAATTTGCTCGAGTCTCTACTT
GATTCCCTGGCTGATACTCTAACTCCACAAGGGCCAAGCAGTCAGAAAATTTCTGAATCTACCGGTGTCCATTTGTGCAC
TCTTGTGAATGTGAACCAACATATGCCGACGTATGGAGAGGTAGTTATTGAAGATACTATTACGCCTGCTGATCTAGAAA
TTTTTAATTCTCTATTTATTTTCCAGCATAATATGTCTAATTCGCAAGGACCTATTATGGGTGAAGTTATTGGGACTGTA
AATATGCTCAATTTTGAAGCATTGCCATTTCCAGCTCACCTTGATTTTGATGTCCATGCTCCTCCAACTGCTAGCCAACT
GACTTTAGAACTTCTTCCTTCAGTTAGGATTCAGGGATCATTTCCCTATCCTGGGTCATTGATGTTTGAAATGGACTCTC
CAAATTTTGTAGCCTTTCTTTGTGACGAACCTGATGATATGGCTACCCCGGCTTACTGA
>Coffea_canephora_DIVlike9_Cc07_g12090
ATGGAGTTATCAAATCTCTCCTGCTACCCCTTTAATGAAGATGCAATATTGTCCTTCACTTGTTCACCGGCACGATCAAA
GGATTCGGAATGGACTTTTGAGGAAGAGAAACTTTTTGAAAATGCCCTTGCTGTCTATGACCTTAATTCTTGGGATTTGT
TTGAGAAGATTGCTATCAAGGTCCCCGGAAAGACAATTGAACAAATTAAACAGCATTTTCAATTGCTAGTTGAAGATGTT
AATTTCATTGAAACGTGGAGTGGTCCACTACCTAATTGCAGAACAACCAACAATGTAGAGCCTGAATCAACTCCAAATAG
CACTTTAACTTCTGTTGAAAATCGGCAGAAAAAGAAAGGAACTCGTTGGACTAAGGAAGAACACGAGAACTTTCTACTTG
GTTTGAAAAAGTATGGCAAAGGAGACTGGAGAAGTATTTCAAGGAATAGTGTATTGACAAAGACACCAACTCAAGTTGCA
AGTCATGCCCAAAAGTACTTCATTCGCCTCGCGAAGTTATCAACCACCGCCTCAAATCCTCTATTCTCGATCAGCTTCTC
AAGGCAAATCTAA
>Coffea_canephora_RADlike1_GSCOCT00024780001_Cc10_g02730
ATGGCATCCAGTTCCATGACATCTTCGCGCAGCTCTTCTCAGTCCTGGACTGCAAAGCAGAACAAGCAATTTGAGGAGGC
CTTGGCTACCTATGACAAGGACACTCCTGATCGCTGGTATAACATCGCCAGGGCCGTGGGTGGAAAATCAGAAGAGGAAG
TCAGGAGGCACTATGAGGTCCTTGTAAAGGACATCATGCAAATAGAATCAGACCAAGTTCCCTTGCCTAACTACAGGTCC
ATGGCAAGCAATGGCAGAGGATATGCTAACGAGCAGAGGCTTTTGAAGAATCTAAAGCTACAGTAG
>Coffea_canephora_RADlike2_GSCOCT00024789001_Cc10_g02800
ATGGCCTCAAACTCGACATGGACCGCTAAGCAAAACAAGCTGTTTGAGAATGCATTGGCCACCTATGACAAGGATACTCC
AGACCGATTCCACAATTTGGCCAAGGCTGTGGGTGGGAAGACAGTGGAAGAAGTGAAGAGGCACTATGAAATGCTTGTGC
AAGACATAAATCATATCGAGTCAGGGAAAGTGCCTCTTCCCAATTACAGTTCCAATGGAAATAGCAATAAGGAATATCAA
TATATGCACGAGGAACAAAGGATGAAGTATCTGAAGCTGCAATAA
>Coffea_canephora_RADlike3_GSCOCT00037225001_Cc07_g09560
ATGGCATCTAGCAGTCCATCTTGCAGCTTTAACTCCAACTCCACTTGGACCAAAGAGCAAAATAAGGTGTTTGAAACAGC
TCTCGCAATATATGACAAGGATACTCCGGATCGTTGGCACAATGTAGCAAAGGCCGTAGGTGGGAAAACTGTGGAGGAGG
TAAAGATGCAGTACCAGCTTCTTGTGAATGATGTTGCACTCATTGAAGCGGATAAATTTCCCCTTCCTCCATACAAGAGC
AGTCCCTCCAGAAATGCGTCATGA
>Coffea_canephora_RADlike4_GSCOCT00037216001_Cc07_g09640
ATGGCATCAAATTCCCTCTCTTCTTCCTCTTCATGGACAGCCAAAGAAAATAAATTGTTTGAAAAGGCCCTTGCTAAATA
TGACAAGGATACCGCAGACCGTTGGCAAAATGTGGCTAGGGCGGTAGGGAAAACTGAGGAGGAAGTGAAAAGGCACTATC
AAATCCTTGTGGAAGACCTCAAGCACATCGAGTCTGGCAATGTTCCATTTCCAAATTACAGGTCAGGCAGAAACAAACGC
TGA
>Coffea_canephora_RADlike5_GSCOCT00023048001__Cc09_g09410
ATGGCGTCAAATTCCACATGGACTTATCAACAAAATAAGTTGTTCGAGAATGCCTTGGCCACCTATTGTGAGGATCCTCC
TGAACTGTTTTTCCAAAATGTGGCTAAGGCTGTGGGTGACAAGACTGCGGAAGAAGTGAAAAGGCATTATGAGATTCTTG
TGGAAGACATCCAGAAGATTGAATCTGGTCAAATACCTTTGCCCAATTACAATGATGATGTAGATATCAAAGACGAAAAA
CAAGTCACGGACGAGGAACAGAGGTAA
>Coffea_canephora_RADlike6_GSCOCT00014261001_Cc02_g17450
ATGGCTTCAAGCTCGCTAAGTTCACGCAGGACAGGATCATCATCATCATCATCATCAGCCGCAGCATGGACTCCGCAGCA
AAACAAACTGTTTGAGAAGGCTCTTGCCCAATACGATAAGGAGACGCCGGACCGGTGGCAGAACGTGGCCAGGGTTGTGG
GCGGAGGGAAATCCGCAGATGAAGTCAAGAGACACTATGAAATCCTTGTTGAGGATGTCAGGCGCATCGAAACAGGTCGC
GTTCCGTACCCAAACTACACCACCACAAGGGGAACCACTGCTATTCCTAACTAA
>Coffea_canephora_RADlike7_Cc07_g12580_MYB2_domain_lost
ATGAGAGAAGAGGATAAAGCATTTAAGAATGCCCTGGCCATCTATTTAGATGATAGCAATCTATGGGAGAAAATTGCTAC
TGCGGTGCCTGGGAGAATAGTTGAGGAGATCAAAATTCGCTATGAAGTCTTAGTTGCAGAAGTAAATGCAATTGAGTTGG
GCCTCATACCTTTTTCTCATTATGCTGATTCTTTCAAGGAGTCAAGAAAGCTGGATAGTCATGTTGCTATTGATAGAAGG
AAAAACAATCTGAAAAAGTTCAGAATGAATCTAGTTGTAGAGAAATATCATTATGATCTAATCCAGATTGCAAAAGAGCT
ACTTGGTCGGAAAAGGAGCACAGATTATTTCTCCAAGGTTTGGACAAATATGGGAGAGACGATTGGAGAAACATATCCAA
GCTCTGTGTCCATTCTCGAACGCCTACACAAGTGGCCAACCATGCACAAAAGTACTTTAAATGAATGGTAA
>Ipomoea_lacunosa_DIVlike1_sc2584335_not_in_super-scaffold
ATGATGGGCGATTCGGTGACGGCGATGCAATCGGCGGCGACGTGGACTCGGCTCGAGGACAAAATGTTTGAGCAGGCTTT
GGTGTTGTTTCCTGATGGCGATGATCGTTGGCAGAGGATCGCGTCTCGGATTCCGGGGAAGAGCGCTCTGGACGTTATTG
CGCACTTCGAGGCGTTGGTACACGACGTTGGCGAGATTGATTCAGGTCGAGTTGAGTTGCCGAGTTACCCAGATGACTCG
TTTGGGTGGGACCAGGGTGAACCCAGCCAGATCTCTTTTGGCAATAGCAAGAAGCAGGGCGAAGCTGAACGCAAGAAGGG
AACTCCATGGACTGAAGAAGAACACAGGCTGTTCCTCATTGGTCTCGACAGGTACGGGAAGGGTGACTGGAGGAGCATTT
CCAGGAACGTGGTCGTGACGAGGACCCCAACGCAGGTGGCGAGTCACGCTCAGAAGTACTATCTCCGGCAACAGTCCATG
AAGAAAGAGCGAAAGCGATCCAGCATCCACGACATTACCACTGCCGTGGATACTAAGACAGTGCCTCCTCAGACAAGTTT
TGCCAACCAAGGAGGAGTTGGAGGAGGAGGTGGGTATCATCAGAACTACAACTTCCCCACACAGGGATGA
>Ipomoea_lacunosa_DIVlike2_sc258616_Super-Scaffold_100002
ATGACTGCGGATGAATCAAGTAACGCTGTATGGACGAGAGAGCAAGATAAGGCATTTGAGAATGCCTTGGTAACATACCC
TGAGGATTCTTCGGATAGATGGGAGAAAATTGCAGCAGATGTTCCAGGGAAGTCCTTAGAGGAGGTTAAGCTTCACTATG
AGATCTTAATTGATGATGTTAGCAGGATCGAGTCTGGTTGTGTACCTGTGCCTTGTTACAACTCTTCTTCTGACAACTCC
GCAAGCCATGATGGTGATGAAGGAACTAGCAAGAAAGGTGGAAATTCTGGGAACACGAACAGTGATTCAAATCATGGAAA
GTCTATGAGGGCAGATCAGGAGCGTCGCAAAGGGATTCCTTGGACAGAGGAAGAGCACAGGTTCTTCCTTCTTGGTTTGG
AGAAATATGGGAAAGGTGATTGGAGAAGTATTTCTAGGAACTTTGTTGTGACGAGAACGCCTACACAAGTTGCAAGCCAT
GCGCAGAAATACTTCATCCGTTTAAACTCTATGAACAAGGATAGGAGGCGATCAAGCATCCATGACATCACCAACGTTAA
CAGCGGAGATGTTTCAGTGGGCCAAGGACCGATTACTGGACAAACTAATGGAAGTGCAGCAGCAGCAGCAGCAGCAGCAG
CAGCAGGAGTTTCTTCTGGAAAGTCGAACAAGCCACAGGCTGTGGCTCCTGCTCCTGCTGGAGTTGCCATGTATGGGGGG
GCGACAACTATTGGACAGCCAGTAGGGGTACCCCTTGTTCCTGCAGTCGGTACACCTATGAATCTTCCTCCGCAGGCTCA
CATGGCATATGGGACACCTTCCATTCCCGGAGCAGTGGTTCCTGGAATGCCTCATACATCTGTCCATAGGTAG
>Ipomoea_lacunosa_DIVlike3_sc2587240_Super-Scaffold_100025
ATGGGGATTCTGTCACCGGATTCATCTTATCTGTCAAGCTCAAGCTGGTTTCATGAAGGAACAAAATGGAGTCCGGCAGA
GAACAAGGCGTTTGAGAAGGCTCTTGCTTTGTACGACAAGGACACGCCGGACCGGTGGGAGAGGGTGGCGGAGATGGTGC
CCGGAAAGACGGTGGGGGATGTTATCCGGCAGTACAAGGAATTGGAAGATGATGTTACCAGCATAGAGGCTGGTCTCATG
GATTTGATTCCCATTCCTGATTATACCACTTCTTCACCTTTTACATTGGAATGGGGTGGTGCCCACCGCCCGGCTTTTGT
CGCCGGAGGAGGGAAGAGACCGCCGGCGAACCGGGCCCCGGAGCATGAACGGAAGAAGGGTGTTCCATGGACTGAAGAAG
AACACAAGTTGTTTCTGATGGGGCTAAAGAAGCATGGGAAAGGGGATTGGAGGAACATTTCGCGAAATTTCGTGATTACA
AGAACCCCAACACAAGTAGCCAGCCATGCCCAGAAGTTCTTCATCAGGCAGAATTCAGGAGGGAAGGACAAGAGAAGAGC
TAGCATTCATGACATAACCACAGTGAGCATTGATGAGCACCAGATGGCTTCACCCGACACCAAGAAGCGCTGCGATGATT
CCCCGGATCAGGAAGGCGTGGCGCTATCCCAGCCACAGCAGCAGCCTGATTCTGGTGTGCACAAAAGGCCCTTTTCGTGG
AATCATCAGGGAAACATTGGGATGGCTATAAGTGGATTCAGCTCAGCGTCGCCTGGGAATTTGTTCGCGTATGCGTTTGG
GCCTCAAACGATTCACGAATCCATCTTTGGGTCTCAAACTATGGCTTTCCCAATACAGTCAGCTGCACAGCAATACCCTT
TTGCTTGA
>Ipomoea_lacunosa_DIVlike4_sc2587549_Super-Scaffold_100034
ATGGAATCCTTGTTGATATCAAGTCCCAGCTGGTTGATTCATCAGAGCAAGAGCACAAGATGGACTAAAGAAGAGAACAA
GCTTTTTGAGAGTGCTCTTGCAATGATTGATGAGAGAATTCCTGACAGGTGGTTTAAGGTTGCTGATATGATCCCTGGGA
AATCAGTGTATGATGTGTTGAACCAGTACAAAGAACTGGTGGCAGATGTTAGTAATATTGAGGCTGGATTGGTTCCGATC
CCGGGTTACTTAGCCTCCCCTTTCGCGTTGCAGTTGGTGGATGATCGCGGGTTTGAGGTGCATAGGAAGCGCGGGAGGTC
TTGTGATCATGAAAGGAAGAAAGGCGTGCCTTGGACCGAGGAGGAGCACAGGCGGTTTCTGATGGGGCTACAGAAGTATG
GAAAGGGGGACTGGAGGAACATTTCGCGCAATTTTGTGATCTCCAAGACACCAACTCAGGTCGCGAGCCACGCCCAGAAG
TATTTTCTGAGGCAACATTCAGGAGGGAAGGACAAGAGGAGGCCTAGCATCCACGACATCACGACAGTCAATGTCTCGGA
CGCCAACCTTGTTGCATCAGAGACGAAACGTTCTCTCTTGGACGAGAAATCCCAGGATGTTCCTGTTCTGGTCTCGAGGT
CTGCTAGCGTGCCAGAAATGTTAGGCTGGAATTTCCCAGATGACGGGACTCTGATGGCTTCAGTCTTCAGCTCGCCCCAG
GGTAGTCAGTTCGTGTCGTATCCATCAGAGATCGCTTACGCTAAGCTGGGATTCCAGATTCCACCAACCAGGTACCAGAT
AAGAGGCTAA
>Ipomoea_lacunosa_DIVlike5_sc2588378_Super-Scaffold_100018
ATGGAGACATTGATGCTGCCAAATTCAAGCTGGTTGATGCAACCAGGCAGGAGAACAAGATGGACCAAAGAAGAAAACAA
GTTGTTTGAGAGTGCCCTTGCAATGATTGATGAGAGAACTCCAGACAGATGGGTGAGAGTTGCTCATATGGTGCCTGGGA
AGTCAGTGTCTGATGTGATCAACAGGTTCCAGGAACTGGCTGCAGATGTTAGCAATATTGAGGCTGGATTGGTCCCGGTC
CCCGGCTACTTAGCCTCCTCTTTCCCGGTGGAATTGGTCGACGATCGCGGGTTTCCGGGCTTCAGGAAGAGAGGGAGAGG
CTGTGATCAAGAAAGGAAGAAAGGTGTGCCATGGACAGAGGAAGAACACAGGCGATTCTTGATGGGTCTTGATAAGTATG
GAAAGGGGGACTGGAGGAACATCTCGCGAAACTACGTGATCTCCAAGACGCCTACTCAAGTCGCAAGCCATGCTCAGAAG
TACTTTCTGAGGCAGCTTTCAGGCAGCAAAGATAAGAGGAGGCCAAGCATTCACGACATCACAACGTTCAATCTCGCGGA
TCCCAATCCTTCCGAGGCGGCTAAAAAGTCTGTTTCGGACGAGAAGAGTGTTCGTGGGACGCTGGTGCCAAAGACAATTG
CAGGCACACCAGAACTCGAAAGCTGGAATTTCCCCGATGATGGAGCTGATGCAGTGGCGGCTTCCATGTTTCGTGTGCCT
GCTGACAGTTCTTTCGTGGCGTATCCATCACAGGTCGGGTATGCCAAGTTTGGGCTCGAGATCAACCCGACGAGGTACCA
AACTCTAA
>Ipomoea_lacunosa_DIVlike6_sc2588524_Super-Scaffold_100017
ATGGCGGTGACTGAATCAAGTAGCTCTGTGTGGAGTAGAGAGCTAGATAAGGCATTTGAGAATGCCTTGGCAACTTACCC
TGAAGATTTGTCAGATAGATGGGAGAAGATTGCGGCAGATGTTCCGGGAAAGTCCTTGAAAGAGGTTAAGCTTCACTATG
AACTTTTAATGGATGATGTTAGCCGGATTGAGTCTGGCTGTGTTCCTCTGCCTTACTACGATTCCTCTTCGGATAGTTTG
ACAAGCCATGATGACAAGAAGGGTGGCAATTCTGGGCAGGGGAACAATGATTCACATCATGGAAAGTCTACAAGATCGGA
TCAGGAGCGACGCAAAGGGATTGCTTGGACTGAAGAGGAACACAGGTTGTTCCTTCTTGGTTTGGATAAATATGGGAAAG
GTGATTGGAGGAGTATCTCCCGGAACTTTGTTGTGACGAGAACTCCTACGCAAGTTGCGAGCCATGCCCAAAAGTACTTT
ATCCGTTTAAACTCAATGAACAAGGATAGGAGACGGTCCAGCATTCATGACATAACTAGCGTCAACAGTGGAGACGTTTC
GTCTCCACAGGGACCAATTACGGGCCAAACTAATGGCACCACTGCAGGGAGCTCTTCTGGGAAATCGAACAAACAACCTG
CTGCTCATCCCGGTGTTGGTGTATATGGGCCGACAACCATCGGACAACCTGTGGGGGGCCCACTCGTTTCTGCAGTTGGC
ACGCCTGTGAATCTTCCACCTCCAGCTCACATGGCTTATGGCGTTCGACCTCCCATTCCTGGACAGGCGCTTCCCGGAGT
TCCTGGTACCTATCCTATGCCTCATAGGTAA
>Ipomoea_lacunosa_DIVlike7_sc2589851_Super-Scaffold_100007
ATGAGCCAAGAAATGGGAATTCTCTCATCTGAAACATATCTCAGTGACTCCAACTGGCTGTTCGATGAGGCGAAGGCCTC
GAAATGGACCGCGGAAGAGAACAAGAGGTTTGAGGATGCACTGGCCTTGTTTGATAAAGATACCCCAGATCGGTGGCACA
ATGTGGCAGCCATGATACCTGGAAAGACTGTGAATGATGTGATCAGGCAGTATAGGGAATTGGTGGCGGATGTTAGTGAT
ATTGAGGCAGGGCTGATACCCATTCCTGGGTATGCAACTAGTCATTCTTTCACATTGGAGTGGGTGGATAGCCATTCCCA
TGGCGGATATGATGCTTACAGGCAGTTCTATGCTCCTCCTGGGAAGCGCAGCAATTCCAGCCGTTCTTCTGATCATGAAA
GGAAAAAGGGTGTTCCCTGGACTGAGGAAGAACACAGGCAATTTCTGCTGGGGCTGAAGAAGTATGGGAAAGGGGACTGG
AGGAATATATCTCGAAATTTTGTGACTTCCAGAACTCCAACTCAAGTTGCCAGTCATGCCCAGAAATACTTTATCAGGCA
GCTTTCAGGAGGGAAAGATAAAAGGAGATCAAGCATACACGATATCACAACAGTTAATCTGTCAGAAACCAAGTCTCCTT
CCCCAGAAAACAATATTAACAGTTGTTCCTCAGATAAACCTGCGGCTCAACTTATAACTACTCCTCCTCCTTTGTCGAAT
AATCATGGAGGAGTGAGCATTACATTCGATTCTCAATATGGCAGCTTGATAACTGCAACCGCTGCAACTTTCCAAGGGAC
ATCATCGTACGGACTAAATCTGCATGAACATAATAATATGCAGTACAACAACAACAACATTAATCTGCATGGTCTGCAGT
TTCAGATGCAACCAGAATGA
>Ipomoea_lacunosa_DIVlike8_sc2590033_Super-Scaffold_100014
ATGGAGATTCTGTCACCATCTTCTTCCTCTTACCTATCAAACTCGAGCTGGATTGTTGAAGAAAGCAATAAGAGCACAAA
ATGGACCCCCGCGGAGAACAAAGCGTTCGAGAATGCCCTGGCTTTGTACGACAAGGACACGCCGGACCGGTGGGAGAAAG
TGGCGGAAATGGTGCCGGGGAAGACGGTGGGGGATGTGATTCGGCAGTATAAGGAATTGGAAGATGATGTTAGTAGCATA
GAAGCTGGGTTAATGGATTTGCCTGTTCCGGTTTATGCTACCTCTTCTTCTTCTCTTTCTCCTTCGCCTTTCACTCTAGA
TTGGGGGAATAGCCGTGGGTTTGACGCGCCGCGGCAGGGCTTCGCCGGCGCCGCCGGAGGGAAGAGACCGTCGGCTAATA
GGACGCCGGAGCAAGAACGGAAGAAGGGCGTTCCCTGGACTGAGGAAGAACACAGGTTATTCTTAATGGGGCTAAAGAAG
TATGGAAAAGGGGATTGGAGAAACATTTCAAGGAATTTTGTGATTACCAGAACACCAACCCAAGTTGCCAGCCATGCCCA
GAAATATTTCATCAGACAGCTTTCAGGGGGAAAAGACAAGAGGAGAGCCAGCATCCATGACATTACAACTGTCAACCTTA
ACGACAACAATCAAACCCCTTCACCGGACAGCAACAAGAACGTTAACAACAAGCCGCCATCGCCCGATGGCGCCGCCACC
GTGCATTCGCAGCACAAAATGCCCTTCCAGTGGAGCCATCAGGTGAGCAAGGCAGTCATGGGGAGTTTCAGCACAGCTCA
GCCCAACTTTTTCGCCCCGTCGCCCTATGGATTCGGGTCTTATGGGATGAACAAAGTGCAGAATCATGAAATTTACTTTG
GACAACAAAACATGGCTTTGCAGATACAATCAGCACAGCAGTTTCATCCTGCTTGA
>Ipomoea_lacunosa_DIVlike9_sc2590075_not_in_super-scaffold
ATGCCGCAGGCAGTGGTTTGGAGTAGAGAAGAAGAGAAAGCCTTCGAGAATGCTATTGCCATGCACTGGGTGGAGGATTC
CAAGGAACAATGGAACAAGATTGCGTCTATGGTTCCCAGCAAGAGTGTTGATGAGTTAAAACAACATTATCAATTGTTAG
TTGAGGATGTTTGTGCTATTGAGGCCGGCCATGTTCCTGTCCCTACCTACATTGGGGAGGAACCCCCCACTTCTACCCAT
GCCAATTCCGCCATTACATCCTCTGATAGGCGATCCAACGCCGCCGCCGCCTACGGGACTGGCTTTTCCGGCGCCGCCAC
CCACGACTCCGCCGCTCCCGCTGCTGGTAAAGGAGGCTCCCGCTCTGACCAAGAACGCCGTAAAGGGATTCCATGGACGG
AAGAAGAACATAGGCTATTTTTGCTTGGTTTGGATAAGTTTGGGAAGGGGGATTGGAGGAGCATTTCAAGGAATTTTGTG
ATTTCCAGAACGCCAACACAAGTGGCTAGCCATGCTCAAAAGTACTTTATCCGATTAAACTCCATGAATAGAGATAGGAG
GAGGTCCAGCATCCATGACATTACTAGTGTAAATGGTGGAGACGTAGCAGCTGCCCATCAACCACCCATCACCGGGCAAC
AAGTGAACCCTACCCCTTCGAACGTTGCAGCCGCTCTTGGACCCGCAGCCAAGCACCGAAACCAGGCCAACCCACACGGG
GGGTTAGGCATGTATGGCGCACCCCTCGGCCACCCTGTGCCCGCTCCACCCGGCCACATTGCTTCTGCAGTAGGAACTCC
GGTCATGCTCCCGCCCGGTGTCGGACACCATCCACCTTATATGCTTCCACTAGCATATCCAATTGCGCCACCACAGCCAC
CCAATATGCACCAATAA
>Ipomoea_lacunosa_DIVlike10_sc2591345_Super-Scaffold_100012
ATGGAGATTTTATCGCCGGCGGCCTCTTCTTATCTATCCAATTCCTATTCCAATTCCAATTCCGGGTGGTTGTTTGAAGA
AACCATGAGTTTCACCAAATGGACCCCTGCGGAGAATAAGGCCTTCGAGAATGCTCTTGCTCTCTACGACAAGGACACGC
CGGACCGGTGGAAGAAAGTGGCGGAAATGGTTCCCGGGAAGACGGTGACGGATGTGATGAGGCAATACAAAGAATTGGAA
GATGATATTAGTAGCATAGAGGCTGGGCTTATGGACTTGATTCCTTTTCCGGCGAATACCACTAGGTCTGCTTCTGCTTC
GGCTTTTACATTGGAATGGGGATGTAGCCATCCTTTTGATGCTCAAAAGCAGTGTCTCGTGGCCGGAGGGAAGCGTCCCC
CGTCCAATCGGCTGCCGGAGCAAGAACGGAAAAAGGGTATTCCCTGGACTGAGGAAGAACACAAGCTGTTTCTGATGGGC
CTAAAGAAGTATGGGAAAGGTGACTGGAGAAACATTTCTCGCAATTTCGTGATCACCAGGACCCCAACCCAAGTTGCTAG
CCATGCTCAGAAGTTCTTCATTCGCCAGCATTCCGGTGGAAAAGACAAGAGGAGAGCCAGCATTCATGACATAACCACCG
TGAACCTCACCGAGAACCAGACGCCTTCGCCTGACAATAAGAATCCTCCCGGTTCAACAGACCAGCAAAATTCGGCTATG
CACCACAAAATGCCCTTTCACTGGGATCACCTAGGGCTTAATTCAGCTCAGGCCAATTTGTTCATGTCCCCCCCTTATGG
AATAGATTCTTCATATGGGAATGGGATGAATAAAATGCAAAGCCTGGGTATGCAAAGAGCTGCTGCTATGCATCATGAGT
CTTCTTACTTTGGATCTCAGATTATGCCCTTCCAGATTCAATCCGCTGCGCCCCAGTATTATCATGCTTGA
>Ipomoea_lacunosa_DIVlike11_Super-Scaffold_635
ATGGACTACTCAGCATCACTTTGGATGGATAACTCATCACCAAATTGGACTAGGCATGAAGACAAGATGTTTGAGGTTGG
GCTTGTGAGATATGGAGAAGAAAGAATTGACAGATGGGTAAAGATTGCAGAGTTGCTGCCTCTGAAAACAGCCAGAGATG
TGGAACAACATTATCAAATTCTGCTGGCAGATGTAGCAGACATTGATGCTGGGCTTATAGAGGTTCCAAACTACCTCGAC
AACCCGGTTTTGTCAGACGAAAAGAAGGGCAAAGAGCCCAGAAAACAAGCACACCAATGGACTGCAGAAGAACACAAGAG
GTTCTTGGAAGGGCTAGACAGGTATGGAAAAGGGGATTGGAAGAGCATAGCTAGACAGTGTGTTAAGACAAGGTCAGCTA
CCCAGGTTGCCAGTCATGCTCAGAAGTATTTTATTCATCTGGAGAAGGATGCCAAGAACAGGACCAAGAAGAGGTCAAGC
ATCTATGATGTTTCCTTGAATGACTAA
>Ipomoea_lacunosa_RADlike1_sc2583344_Super-Scaffold_100008
ATGGCATCAAGTTCGTTTCGTTCTTCATGGACTCCCCGCCAAAACAAGTTGTTTGAGAAGGCTTTGGCGACGTTTGACAA
GGACACGCCGGACCGGTGGCAGAATGTCGCCAGAGCTGTGGGTGGCGGCAAGTCCGCCGACGACGTCAAGCGCCACTATG
AGATCCTTCTGGAGGATCTCCGCCGTATTGAGTCCGGCGACGTCCCTCTCCCGGCCTACAAGACCACCGCCGATGATGAG
CAAAGGTATACTTAA
>Ipomoea_lacunosa_RADlike2_sc2583441_Super-Scaffold_100019
ATGGCGTCCAGTTCAGCGTGGACAGCCAAGCAAAACAAGCGGTTCGAGAATGCGTTGGCTGTGTACGACAAGGACACGCC
GGACCGGTGGCGCAACCTGGCCAGGGCCGTCGGCGGCAAGACGGAGGAGGAAGTGAAGCGCCACTATGAGATGCTTGTGG
AAGATATCAACCACATTGAGTCCGGGAAAGTCCCCTTGCCCAAATACGAAGCCTTTGCCGCCAAGGGCTCCTCCTCGTCC
TATGCACTCATGCAGCGGGAGAAAAAGTACACTCCCTCTGTCCCATTTTATCTGTGTGTTTAA
>Ipomoea_lacunosa_RADlike3_sc2584080_Super-Scaffold_100006
ATGGCTTCAAGTTCAATGTCTTCTCAAGGCTCAGGGACTTGGACTGCCAAGCAGAACAAGGCGTTTGAAGAGGCATTGGC
GGTGTACGACAAGAACACCCCCGACCGCTGGTCCAACGTTGCCAAGGCGGTCGGCGGCAAGACCGCCGACGAGGTTAAGA
GGCATTATGAAATCCTGGTTCATGACGTCAAGTACATTGAGAGTGGCCGTGTGCCCTTCCCCAACTACCGAACCACCACG
CGCCGCTCCTCCGATTAA
>Ipomoea_lacunosa_RADlike4_sc2585197_Super-Scaffold_100080
ATGGCTTCAAATTCAATGTCTTCAACTTGGACTGCGAAGCAAAACAAGCAGTTCGAGAAGGCACTAGCCCACTACGACAA
GGACACCCCAGACCGGTGGGAAAACGTTGGCAGGGAAGTGGGGAAATCAGCGGAGGAAGTGAAACGACACTACGACATCC
TCGTTGAGGATCTCAAACACATAGAGTCCGGCGATATCCCTTTCCCCAAATACTACACGACGTCCACCGGAAACCACCGA
TGA
>Ipomoea_lacunosa_RADlike5_sc2585197_Super-Scaffold_100080
ATGGCGTCAGATTCTCTCTCGTCGCGTGGCGCCGGCGCGTCATCATGGACTGCCGACCTAAACAAACAATTCGAGGAGGC
TCTTGCCCGCCACGACCGCGACACGCCTGACCGCTGGCAAAACATTGCCAGGGAAGTCGGCAAATCACCAGCCGAGGTCA
AGCAACTCTACGACATCCTCGTACACGACCTTAAACACATCGAGTCTGGGGACGTCCCTGTCCCAAACTACAGGTCCACC
GGAACCCGCCGCCGTTGA
>Ipomoea_lacunosa_RADlike6_sc2587241_Super-Scaffold_100004
ATGGCCTCCTGGACAGCAAGACAAAACAAGAAGTTTGAAGAGGCTTTAGCCATATATGACCGGGAGACTCCTGATCGCTG
GTATAATATTGCAAGAATGGTAGGAGGGAAATCGGCAGAAGAAGTAAGGAGGCATTATGAACTTCTTGTCAAGGATATAA
TGCAGATAGAAAATGATCAAGTGCCATTGCCAAATTACAGGGCTGCTGAAAGCAACGGCAGAGGATATGCTAACGAACAG
AGGCTTCTGAGGAATCTGAGGCTTCAGTAA
>Ipomoea_lacunosa_RADlike7_sc2587241_Super-Scaffold_100004
ATGGGGTCGAGTTCGACTAGGTGGACATCGAAGCAGAACAAGCTGTTTGAGAATGCGCTGGTGACGTACGACAAGGACAC
GCCGGACAGGTGGCGGAACCTGGCGAAGGCGGTGGGCGGGAAGACGACGGAGGAGGAGGTGAAGCGGCAGTATGCGATGC
TTGTGGAGGATGTCAACCACATTGAGACTGGCAATATCCCTTTGCCCAACTATGACGCTCATGCCGCCAAGCCCGGCTAT
GCATTCATGCAGCAGCAGGCACAAGACAGGATGAAATATATGAAGCTTCAGTGA
>Ipomoea_lacunosa_RADlike8_sc2589042_Super-Scaffold_100008
ATGGCCTCTAATAACGCAATGCCCTCTGGTCATGGTTGTTCCTCCGGGCCGGGGAGTTGGACCGCGGAGCAGAACAAGGA
GTTCGAGAAGGCGTTGGCAGTGTACGACAAGGACATCCCAGACCGCTGGTCCAACGTTGCCAAGGCTGTCGGAGGCGGCA
AGACCGCCGAGGATGTGAAGATCCATTATCAACTCCTCGTCCGAGATGTTTTCTACATCGAGAGAGGCCTCGTCCCCTTC
CCCGACTACCAGAAGACGGCGTGGAAGCTAGCTTAG
>Ipomoea_lacunosa_RADlike14_Super-Scaffold_100009
ATGGCGTCATCACAGTCGGATTATTATCTCGGCGCCGGTTCGTGGACTGCCGAGCAAAACAAGGCGTTTGAAATGGCGCT
GGCGGTGTACGACAAGGACACTCCCGACCGGTGGTCCAACGTTGCGAAGGCTGTCGGAGGGCATAAGACGGCGGAGGAAA
TGAGGCGACACTACCAAATCCTCGTACGAGATGTCAAGTCTATTGAGAGCGGTTGCGTCCACTTCCCCGCCTACTGGACG
ACCTCTAATCGTTACCAAAAACAGCCATAG
>Ipomoea_lacunosa_RADlike9_Super-Scaffold_635_MYB2_domain_lost
ATGGCAAACCAGAGAGCGACATGGACATGGGATGAAGAGAGAATGTTTCAAATTGCTCTATCAACTTATGTAGAAGGAAC
ACGTAATAGATGGAAAAAGATTGCAGAGTTAATTCCTGTAAAATCAGCCAAGGATGTGGAGGAATATTATCCTATTTTGA
AGGCTAATATAGAAGCCATGGAAAGTAGCTTTACTCAATTGCAAACCAACACAAATAATGCACCTTCGTCTTCGCAGCGT
AGAGGAGAGAATGAAGAAGTGGGCTCAGTTTGGGATTTGGATGAATTGGTTTCATGCTCCCAAGTTTATCATGCTTTAAA
TAAAAAATAA
>Ipomoea_lacunosa_RADlike10_Super-Scaffold_635_MYB2_domain_lost
ATGGCAAACCAGAAGGCGACATGGACGTGGGATGAAGAGAGGATGTTTCAGATTGCTCTATCAACCTATGTAGAAGGAAT
ACGTAATAGATGGAAAAAGATTGCAGAGTTAATTTCTGGAAAATCAGCCAATGATGTAGAGGAACATTATCCTATTTTGA
TGGTCAATATAGAAGCCATGGAAAGTAGCTTTACTCAGTTACAAACCAACACAAATAACAATGCTTCGTCTTCGCAGAGT
AGAGAAGAGAATGAAGAAGTGGGCTTAGTTTGA
>Ipomoea_lacunosa_RADlike11_Super-Scaffold_635_MYB2_domain_lost
ATGGCAAACCAGAGGGCGACATGGACATGGGATGAAGAGAGGATGTTTCAAATTGCTCTTTCAACCTACGTAGAAGGAAC
ACCTAATAGATGGAAAGAGATTGCAAAGTTAATTCCTGGAAAATCAGCCAAGAATGTGAAGGAACATTATCCTATTTTGA
AGGCCAATATAGAAGCAATGGAAAATAGCTTTACTCAATTGCAAACCAACACAAATAACAATGCTTCGTCTTCGCAGCGT
AGAGAAGAGAATGAAAAAGTGGGCTCCGTTTGGGATTTGGATGAATTGATTTCATGCTCCCAAGTTTATCATGTTTTAAA
TAAAAATAATACTCCCTAA
>Ipomoea_lacunosa_RADlike12_Super-Scaffold_100005_MYB2_domain_lost
ATGGCAAACCAGAAGGCGATATGGACATGGGATGAAGAGAGGATGTTTCAGATTGCTTTATCAACCTTTGTAGAAGGAAC
ACCTAATAGATGGAAAGAGATTGCAAAGTTAATTCCTGGAAAATCGGCCAAGGATGTGAAGGAACATTATCCTATTTTGA
AGGCCAATATAGAAGCCATGGAAAGTAGCTTTACTCAATTGCAAACCAACACAAATAACGATGCTTCGTCTTCGCAGCGT
AGAGAAGATAATGAAGAAGTGGGCTCAGTTTGGGATTTGGATGAATTGGTTTCATGCTCCCAAGTTTATCAAGTTTTAAA
TAAAAAATAA
>Ipomoea_lacunosa_RADlike13_Super-Scaffold_100017_MYB2_domain_lost
ATGGCAAACCAGAGGGCGACATGGACATGGGATGAAGAGAGGATGTTTCAGATTGCTCTATCAACCTATGTAGAAGGAAC
ACGCAATAGATGGAAAAAGATTGCAGAGTTAATTCCTAGAAAATCAGCCAAGGATGTGGAAGAATATTATCCTATTTTGA
AGGCCAATATAGAAGCCATGGAAAATGGCGGGTCAACAACAAATTATGCTATTGACCTGGGTCCACCTTGCAATGTTGAT
CCAGAAGGAACACGCAATAGATGGAAAAAGATTGCAAAGTTAATTCCTGGAAAATCAGCCAAGGATGTGGAAGAATATTA
TCCTATTTTGGAGGCCAATATAGAAGCCATGGAAAGTAGCTTTACTCAGTTGCAAACCAACACAAATAATGCACCTTATT
CTTCTTCGCAACGTAGAGAAGAGAATGAAGAAGTGGGCTCAGTTTGGGATTTGGATGAATTGGTTTCATGCTCCCAAGTT
TATCAAGTTTTAAATAAAAAATAA
>Ipomoea_nil_DIVlike1_INIL10g12842.t1
ATGAGCCAAGAAATGGGAATTCTCTCATCTGAAACATATCTCAGTGACTCGAACTGGCTGTTCGATGAGACGAAGGCGGC
GAAATGGACGGCAGAAGAGAACAAGAGGTTTGAGGATGCGCTGGCCTTGTTTGATAAAGATACCCCAGATCGGTGGCACA
ATGTGGCAGCCATGATACCTGGAAAGACTGTGAATGATGTGATGAGACAGTATAGGGAATTGGTGGCGGATGTTAGTGAT
ATAGAGGCAGGGCTAATACCCATTCCTGCAGGGTATGCAACCACTCATTCTTTCACATTGGAGTGGGTGGATAGCCATGG
CCATGGCGGCGCCGCCTATGATGCCTACACCCAGTTCTATGCTCCACCCGGGAAGCGCACCAATTCCGGCCGCTCTTCTG
ATCATGAAAGGAAAAAGGGTGTTCCCTGGACTGAGGAAGAACACAGACAATTTCTGCTGGGGCTGAAGAAGTATGGGAAA
GGAGACTGGAGGAATATATCTCGCAATTTTGTGACATCCAGAACTCCAACTCAAGTTGCCAGTCATGCCCAGAAATACTT
TATCAGGCAGCTTTCAGGAGGGAAAGATAAGAGGAGATCAAGCATACACGATATCACAACAGTTAATCTGTCAGAAACCA
CCAAGTCTCCTTCCCCAGACAATAACAATAGTTGTTCCTCAGATAAACCTGCAGCTCAACTTATAACCACTCCTCCTTTG
TCAAATAATCATGGAGGAGTGAGCATTACATTCGATTCGCAATATGGCAGCTTGATAACTGCCGCTACTGCAACTTTCCA
AGGGACATCATCGTATGGACTAAATCTGCATGAACATAATAATATGCAGTACAACAACAACAACAACATTAATCTGCATG
GTCTGCAGTTTCAGATGCAACCAGAATGA
>Ipomoea_nil_DIVlike2_INIL12g03519.t1
ATGGAGATTCTCTCACCGTCTTCCTCTTATCTATCGAACTCAAGCTGGATTGTTGAAGAAAGCAAGAGCACAAAATGGAC
CCCCGCCGAGAACAAAGCGTTCGAGAATGCCCTGGCTTTGTACGACAAGGACACGCCGGACCGGTGGGAGAAGGTGGCGG
AAATGGTGCCGGGGAAGACGGTGGTGGACGTGATTCGGCAGTACAAGGAATTGGAAGATGATGTTAGTAGCATAGAAGCT
GGGTTAATGGACATGCCTGTTCCGGTTTATACTAGCTCTTCTTCTCCTTCTCCTTCGCCTTTCACTCTAGATTGGGGAAA
TAGCCGTGGGTTTGACGCGCAGCGGCAGCCCTTCGCCGCCGCCGCCGGAGGGAAGAGACCGTCGTCTAACCGGACGCCGG
AGCAAGAACGGAAGAAGGGCGTTCCCTGGACTGAGGAAGAACACAGGTTATTCTTAATGGGGCTAAAGAAGTATGGAAAA
GGGGATTGGAGAAACATTTCAAGGAATTTTGTGATTACAAGAACACCCACCCAAGTTGCCAGTCATGCCCAGAAATATTT
CATCAGACAGCTTTCAGGTGGAAAAGACAAGAGGAGAGCCAGCATTCATGACATTACAACTGTCAACCTTAACGACAACA
ATCAAACCCTTTCACCGGAAAACAACAACAATAACAATAAGCCACCGTCGCCGCCAGACCCACCGGCCGCCGCCGTGCAT
TCCCACCACAAAATGCCCTTCCAGTGGAGCCAGCAGGTGAGCAATGGGGCGGCAGTGATGGGTAGTTTCAGCACAGCTCC
GGACAACATTTTTTTCGCCCCGTCGCCGTATGGATTAGGGTCTTATGGGATGAACAAAGTGCAGAATCATGAAATTTACT
TTGGACAACAAAACATGGGTTTGCAGATACAATCAGCACAGCAGTTTCATCCTGCTTGA
>Ipomoea_nil_DIVlike3_INIL08g13858.t1
ATGGAGATTTTATTGCCGGCGGCGTCTTCTTATCTATCCAATTCCGGGTGGTTGTTTGAAGAAACGATGAGCTTCACCAA
ATGGACCCCTGCGGAGAACAAGGCATTCGAGAATGCTCTTGCTCTCTACGACAAGGACACGCCGGACCGGTGGAAGAAGG
TGGCGGAAATGGTTCCCGGGAAGACGGTGTCGGATGTGATGAGGCAATACAAAGAATTGGAAGATGATATTAGTAGCATA
GAGGCTGGGCTTATGGATTTGATTCCTTTTCCGGCGAATACCACTAGGTCTGCTTCTGTTTCTGCTTCGGCTTTTACATT
GGAATGGGGATGTAGCCATCCTTTTGATGCTCAAAAGCAATGTTTCGCGGCCGGAGGGAAGCGACCCCCGGCGAATCGGC
TGCCGGAGCAAGAACGGAAAAAGGGTATTCCCTGGACTGAGGAAGAACACAAGTTGTTTCTGATGGGCTTAAAGAAGTAT
GGAAAAGGTGACTGGAGAAACATTTCTCGCAATTTTGTGATCACCAGAACCCCAACCCAAGTCGCTAGCCATGCCCAGAA
GTTCTTCATTCGCCAGCATTCCGGTGGAAAAGACAAGAGGAGAGCCAGCATTCATGACATAACCACCGTGAACCTCAACG
AGAACCAGACGCCTTCCCCCGACACTAAGAATCCTCCCGGTTCAACAGACCAGCCCGTCGTGGTCTCCAGGCACCAAAAA
ATGCCCTTTCACTGGGATCACCTCGGGCTTAATTCAGCTCAGGCCAATTTGTTCATGTCCCCTCCTTATGGACTAGATTC
TTCATATGGGATGAATAAAATGCAAAGCCTGGGCATTCAAAGAGCTGCTGCTATGCATCATGAGTCTTCTTACTTTGGAT
CTCAGATTATGCCCTTTCAGATTCAATCCGCTGCGCCTCAGTATTATCATGCTTGA
>Ipomoea_nil_DIVlike4_INIL07g06225.t1
ATGGGGATTCTCTCACCGGATTCATCTTATCTGTCAAGCTCAAGCTGGTTTCATGAAGGAAGCTGTAGCAGAACAAAATG
GACTCCGGCAGAGAACAAGGCGTTTGAGAAGGCTCTTGCTTTGTACGACAAGGACACGCCGGACCGGTGGGAGAGGGTGG
CGGAGATGGTGCCCGGAAAGACGGTGGTGGATGTTATCCGGCAGTACAAGGAATTGGAAGATGATGTTACCAGCATAGAG
GCTGGTCTCATGGACTTGATTCCCATTCCTGATTATACCAGCTCTTCACCTTTTACATTGGAATGGGGTGGTGCCCACCG
GCCGGCTTTTGTCGCCGGAGGGAAGAGACCGCCGGCGAACCGCGCCCCGGAGCATGAACGGAAGAAGGGTGTTCCATGGA
CTGAAGAAGAGCACAAGTTGTTTCTGATGGGGCTAAAGAAGCATGGGAAAGGGGATTGGAGGAACATTTCGCGAAATTTC
GTGATTACGAGAACCCCAACACAAGTAGCCAGCCATGCTCAGAAGTTCTTCATCAGGCAGAATTCAGGAGGGAAGGACAA
GAGAAGAGCTAGCATTCACGACATAACCACGGTGAACGTTGATGAGCATCTGATGGGTTCACCCGACACCAAGAAGCGGT
GCGATGATTCCCCGGATCAAGCAGGCGGGGCGCTATCCCAGCCACAGCAGCCGCCTGATTCTGGTGTGCACAAAAGGCCG
TTTTCGTGGAATCATCAGGGAAACGTCGGGATGGCCATAAGTGGATTGCCTGCTGGGAATTTGTTCGCGTATGCGTTTGG
ACCTCAAACGATGCACGAATCCATCTTCGGGTCTCAAACTATGGCTTTCCCGATACAGTCAGCTGCACAGCAATACCCTT
TTGCTTGA
>Ipomoea_nil_DIVlike5_INIL02g16987.t1
ATGGAATCCTTGTTGATATCACGTCCCAGCTGGTTGATTCATCAGAGCAAGAGCACAAGATGGACTAAAGAAGAGAACAA
GCTTTTTGAGAGTGCTCTTGCAATGATTGATGAGAGAAATCCTGACAGGTGGTTTAAGGTTGCTGATATGATCCCTGGGA
AGTCAGTGTATGATGTGTTGAACCAGTACAAAGAACTGGTGGCAGATGTTAGTAATATCGAAGCTGGACTGGTCCCGATC
CCGGGTTACTTAGCCTCCCCTTTCGCGTTGCAGTTGGTGGATGATCGCGGATTTGAGGTGCATAGGAAGCGAGGGAGGTC
TTGTGATCACGAACGGAAGAAAGGCGTGCCTTGGACAGAGGAGGAGCACAGGCGGTTTCTGATGGGGCTACAGAAGTATG
GAAAAGGGGACTGGAGGAACATTTCGCGTAATTTTGTGATCTCCAAGACACCAACTCAGGTTGCGAGCCATGCCCAGAAG
TATTTTCTGAGGCAACATTCAGGAGGGAAGGACAAGAGGAGGCCTAGCATCCATGACATCACAACAGTCAATGTCGCGGA
GACAAAACATTCTCTCTTGGACGAGAAATCCCAGAATGTTCCTGTTCTGGTCTCGAGGTCTGCTAGCATGCCAGAAATGT
TAGGCTGGAATTTCCCAGACGATGGAGCTCTGATGGCTTCGGTCTTCAGCTCGCCCCAGGGTAGTCAGTTCATGTCGTAT
CCATCAGAGATCGCTTACGCTAAGCTGGGATTCCAGATTCCACCAACCAGGTACCAGATAAGAGGCTAA
>Ipomoea_nil_DIVlike6_INIL05g24214.t1
ATGGAGACATTGATGCTGCCAAATTCAAGCTGGTTGATGCAACCAGGCAGGAGAACAAGATGGACCAAAGAAGAAAACAA
GATGTTTGAGAGTGCCCTTGCAATGATTGATGAGAGAACTCCAGACAGATGGGTGAGAGTTGCTCATATGGTGCCTGGGA
AGTCAGTGTCTGATGTGATCAACCGGTTCCAGGAACTGGCTGCAGATGTTAGCAATATCGAGGCTGGACTGGTCCCGGTC
CCCGGCTACTTAGCCTCCTCTTTCCCGGTGGAATTGGTCGATGATCATCGCGGGTTTGCAGGCTTCAGGAAGAGAGGGAG
AGGCTGTGATCAAGAAAGGAAGAAAGGTGTGCCATGGACAGAGGAAGAACACAGGCGATTCTTGATGGGTCTTGACAAGT
ATGGAAAGGGGGACTGGAGGAACATCTCGCGAAACTACGTGATCTCCAAGACGCCTACTCAAGTTGCAAGCCATGCTCAG
AAGTACTTCCTGAGGCAGCTTTCAGGCAGCAAAGATAAGAGGAGGCCAAGCATTCATGACATCACAACATTCAATCTCGC
GGATCCCAACAATCCTTCCGAGGCTAAAAAGTCCGTTTCGGATGAGAAGAGTATTCGTGGAACTCTGGTGCCAAAGACAA
TTGCAGGCACACCCGAACTGGAAAGCTGGAATTTCCCAGATGATGGAGTGGCTTCCATGTTTCGTGCACCTGCTGATAGT
TCTTTCGTGGCGTATCCATCACTGCAGGTCGGATATGCCAAGTTTGGACTCGAGATCAACCCGACGAGGTACCAAACTCT
AAGGGGGTGA
>Ipomoea_nil_DIVlike7_INIL07g33688.t1
ATGACGGTGACTGAATCAAGTAGCTCGGTGTGGACTAGAGAGCTAGATAAGGCGTTTGAGAAAGCCTTGGCAACTTACCC
TGAAGATTTGTCAGATAGATGGGAGAAGATTGCGGCAGATGTTCCGGGGAAGTCCTTGAAAGAGGTTAAGCTTCACTATG
AAATTTTAATGGATGATGTTAGCCGGATTGAGTCTGGCTGTGTTCCTCTGCCTTACTGTGATTCCTCCACGGATAGTTTG
ACAAGCCATGAGGAAGGAAATGGCAAGAAGGGTGGCAATTCTGGGCAGGGGAACAATGATTCACATAATGGAAAGTCTAC
AAGATCGGATCAGGAGCGACGCAAAGGGATTGCTTGGACTGAAGAGGAACACAGGTTGTTCCTTCTTGGTTTGGATAAAT
ATGGGAAAGGTGATTGGAGGAGTATCTCCCGGAACTTTGTTGTGACGAGAACTCCTACACAAGTTGCGAGCCATGCCCAA
AAATACTTTATCCGTTTAAACTCCATGAACAAGGATAGGAGACGGTCCAGCATTCATGACATAACTAGCGTCAACAGTGG
AGATGTTTCCACGCCACAGGGACCAATTACGGGCCAAACTAATGGCACTACTGCTGCAGGGAGCTCTTCTGGAAAATCAA
ACAAACAACCTGCTGCTCATCCCGGTGTTGGTGTATATGGGCCGACAACCATCGGACAACCTGTGGGGGGACCACTCGTT
TCTGCAGTTGGTACGCCTGTGAATCTTCCACCTCCCGCTCACATGGCTTATGGCGTTCGACCTCCCATTCCTGGACAGGC
GCTCCCCGGAGTTCCTGGTACCTATCCTATGCCTCATAGGTAA
>Ipomoea_nil_DIVlike8_INIL09g33209.t1
ATGACTGCGGATGAATCGAGTAATGCTGTATGGAGCAGAGAGCAAGATAAGGCATTTGAGAATGCCTTGGCAACATACCC
TGAGGATTCTTCGGATAGATGGGAGAAAATTGCAGCAGATGTTCCGGGGAAGTCCTTAGAGGAGGTTAAGCTTCACTATG
AGATCTTAATCGATGATGTTAGCAGGATCGAGTCTGGTTGTGTACCTGTGCCTTGCTACAACTCTTCTTCTGACAACTCC
GCAAGCCATGATGGTGATGAAGGAACTAGCAAGAAAGGTGGAAATTCTGGGAACACGAATAGTGATTCAAATCATGGAAA
GTCTATGAGGGCAGATCAGGAGCGTCGCAAAGGGATTCCTTGGACAGAGGAAGAGCACAGGTTCTTCCTTCTTGGTTTGG
AGAAATATGGGAAAGGTGATTGGAGAAGTATTTCTAGGAACTTTGTTGTGACGAGAACGCCTACACAAGTTGCAAGCCAT
GCACAGAAATACTTCATCCGTTTAAACTCTATGAACAAGGATAGGAGGCGATCAAGCATCCATGACATCACCAATGTTAA
CAGCGGAGATGTTTCGGTGGGCCAAGGACCGATTACTGGACAAACTAATGGAACTGCAGCAGCAGCAGCAGCAGGAGGTT
CTTCTGGAAAGTCGAACAAGCCACAGGCTCCGGCTCTGGCTCCTGGAGTTGCCATGTATGGGGGGGCCACAACTATTGGA
CAGCCAGTAGGGGTACCCCTTGTTCCTGCAGTCGGTACACCTATGAATCTCCCTCCGCAGGCTCACATGGCATACGGGAC
ACCTTCCATTCCCGGAGCAGTGGTTCCTGGCGCTCCGGTGAACATGGCTCCAATGCCTCATACATCTGCTCATAGGTAA
>Ipomoea_nil_DIVlike9_INIL11g08772.t1
ATGATGGGCGATTCGGTGACGGCGATGCAGTCGGCGGCGACGTGGACTCGGTACGAGGACAAAGTTTTTGAGCAGTCTTT
GGTGTTGTTCCCCGATGGGGATGATCGGTGGCAGAAGATCGCCTCTCGGATTCCGGGGAAGAGCGCCCTAGACGTTATTG
CGCACTTCGAGGCGTTGGTTCACGACGTCGGCGAGATAGACTCAGGCCGGGTTGAGTTACCGAGTTACCCGGACGACTCG
TTCGGCTGGGACCAGGGTGAGCCCAGCCAGATCTCTTTTGGTAATAGCAAGAAGCAGGGCGAGGCTGAACGCAAGAAGGG
AACTCCATGGACCGAAGAAGAACACAGGCTGTTCCTCATTGGTCTCGACAGGTACGGGAAGGGCGACTGGAGGAGCATTT
CCAGGAACGTGGTGGTGACGAGGACCCCAACTCAGGTGGCGAGTCACGCTCAGAAGTACTATCTCCGGCAACAGTCCATG
AAGAAAGAGCGAAAGCGGTCCAGCATCCACGACATTACCACCGCCGTGGATACTAAGACTGTGCCTCCTCAGACAAGTTT
TGCGAACCAAGGAGGAGTTGGAGGAGGAGGAGGAGGGGGGTATCATCAGAACTACAACTTCCCCACACAGCAGGGATGA
>Ipomoea_nil_DIVlike10_INIL11g10005.t1
ATGGAGCACTTAGCATCACTTTGGATGTATAACTCAACACCAAATTGGACTCGGCATGAAGACAAGATGTTTGAGATTGG
GCTTGTGCGATATGGAGAAGAAAGAGTTGACAGATGGGCAAAAATTGCAGAGTTGCTCCCTGGGAGAACAGACAAAGATG
TGGAACAACACTATCTCATTCTGCTGGCAGATGTAGCAGACATTGATGCTGGGCTTATTGAGGTTCCAAACTACCTCGAC
AACCCGGTTTTGAGGTTCTTGGAAGGGCTAAACAGATTTGGCAAAGGGGATTGGAAGAGCATAGCTAGACAGTGTGTTAG
GACAAGATCAGCTACCCAGGTTGCCAGTCATGCTCAGAAGTATTTTATTCATCTGGAGAAGGATGCCAAGAACAGGACCA
AGAAGAGGTCAAGCATCTATGATGTTTCCTTGGATGACTAA
>Ipomoea_nil_RADlike1_INIL04g34808.t1
ATGGCGTCATCACAGTCGGATTATCACGGTGGCGGTTCGTGGACTGCCGAGCAAAACAAGGTGTTTGAAACGGCGCTGGC
GGTGTACGACAAGGACACTCCCGACCGCTGGTCCAACGTTGCCAAGGCTGTCGGAGGGCATAAGACGCCGGAGGAAATGA
GGCGACACTACCAAATCCTCGTACGAGATATCAAGTCTATTGAGAGCGGTCGCGTCCCCTTCCCCGCCTACTGGACTACC
TCTAATGGTTACCAAACACATCCATAA
>Ipomoea_nil_RADlike2_INIL06g38388.t1
ATGGCCTCAAGTTCAATGTCGTCTCAAGGCTCCGGGTCTTGGACCGCCAAGCAGAACAAGGCGTTTGAAGAGGCATTGGC
GGTGTACGACAAGAACACCCCCGACCGCTGGTCCAACGTTGCCAAGGCGGTCGGCGGCGGCAAGACCGCCGACGAGGTGA
AGAGGCATTATGAAATCCTGGTTCATGACGTCAACTACATTGAGAGCGGCCGTGTGCCCTTCCCCAACTACCGGACCACC
ACCCGCCGCTCCTCCAATTGA
>Ipomoea_nil_RADlike3_INIL02g40514.t1
ATGGCGTCAGATTCCCTGTCGTCGCGTGCCTCATCATCATGGACTGCCGACCAAAACAAACAATTCGAGGAGGCTCTTGC
CCGCCACGACCGCGACACGCCTGACCGCTGGCAAAACATTGCCAGGGAAGTCGGCAAATCACCAGCCGAGGTCAAGCAAC
TCTACGACATCCTCGTACACGACCTTAAACACATCGAGTCTGGGGACGTCCCTGTCCCAAACTACAGGTCCACCGGAACC
CGCCGCCGTTGA
>Ipomoea_nil_RADlike4_INIL02g40513.t1
ATGGCTTCAAATTCCTTCTCTTCAACTTGGACTGCCAAGCAAAACAAGCAGTTCGAGAAGGCACTAGCCCTCTTCGACAA
GGACACCCCGGACCGCTGGCAAAACGTTGCCAGGGAAGTCGGCAAATCAGCGGAGGAGGTGAAACGACACTACGACATCC
TCGTACAGGATCTCAAACACATAGAGTCCGGCGAAATTCCTTTCCCCATATACTACACGTCCACCGGAAACCACCGTTGA
>Ipomoea_nil_RADlike5_INIL14g35155.t1
ATGGCATCAAGTTCCTTTCGTTCTTCATGGACTCCCCGCCAAAACAAGTTGTTTGAGAAGGCTTTGGCGACGTTTGACAA
GGACACGCCGGACCGGTGGCAGAATGTCGCCAGAGCTGTGGGTGGCGGCAAGTCCGCCGACGACGTCAAGCGCCACTATG
AGATCCTTCTGGAGGATCTGCGCCGTATAGAGTGCGGCGACGTTCCTCTCCCGGCCTACAAGACCACCGCCGTTGATGAG
CAAAGGCTTCTGAGGTTTCTTAAGCTGCAATAA
>Ipomoea_nil_RADlike6_INIL14g35140.t1
ATGGCCTCTAACAACGCAATGCCCTCTCGTCATGGTTGCGGGTCTTGGAGCGCCGAGCAGAACAAGGAGTTCGAGAAGGC
CTTGGCAGTGTACGACAAGGACATCCCCGACCGCTGGTCCAACGTTGCCAAGGCTGTCGGAGGCGGCAAGACCGCCGAGG
ATGTGAAGATCCATTATCAACTCCTCGTCCGAGATGTTATCTACATCGAGAGAGGCCTCGTCCCCTTCCCCGCGGACCAC
CAGACGACGGCGTGGAAGCTAGCTTAA
>Ipomoea_nil_RADlike7_INIL01g25481.t1
ATGGGGTCGAGTTCGACTACAACGTGGACATCGAAGCAGACCAAGCTGTTTGAGGATGCGCTGGTGACGTACGACAAGGA
CACGCCGGACAGGTGGCGGAACCTGGCGAGGGCGGTCGGCGGGAAGACGACGGAGGAGGAGGTTAAGAGGCAGTATGAGA
TGCTTGTGGAGGATGTGAACCACATTGAGACTGGCAAAATCCCTTTGCCCAATTACGACGCTCATGCCAAAGCCGGCTAT
GCATTCATGCACCAGGCACCAGACAGGATGAAATATATGAAGCTTCAGTGA
>Ipomoea_nil_RADlike8_INIL14g41369.t1
ATGGCGTCCAGTTCAGCGTGGACGGCCAAGCAAAACAAGCGTTTCGAGAATGCGTTGGCTGTCTACGACAAGGACACGCC
GGACCGGTGGCGCAACCTGGCCAGGGCGGTCGGCGGGAAGACGGAGGAGGAAGTCAAGCGCCACTACGAGATGCTCGTGG
AAGATATCAACCACATTGAGTCCGGGAAAGTCCCCTTGCCGAATTACGACGCGCATGCCGCCGGCGCCGGCGCCGCCAAC
GGCTCCTCGTCGTCGTCGTCGTCGTCGTCGTATGCACTGATGCAGCAGGAGAAGAAGCTGCAATATATGAAGCTTCAGTA
G
>Ipomoea_nil_RADlike9_INIL14g41364.t1
ATGGCCTCCTGGACCGCAAAGCAAAACAAGAAATTCGAGGAAGCTTTGGCCATATATGATAAGGAGACTCCTGATCGCTG
GCATAAAATTGCCAGGTATGTTGGGAAGTCCATAGAGGAAGTAAGGAGGCAGTACGAAATCCTCGAGAAGGATATAATGC
AAATAGAAAACGACGAAGTACCTTTGCCAAATTATAGAGCCACTGAAAGCAGTAGCAGAGGATTCGCTAGCAATGAGCAG
AGGCTTCTAAGGAATTTGAAGCTCCGGTAA
>Ipomoea_nil_RADlike10_INIL01g25486.t1
ATGGCCTCCTGGACAGCAAGACAAAACAAGAAGTTTGAAGAGGCTTTAGCCATATATGACCGGGAGACTCCTGACCGTTG
GTATAATATTGCAAGAATGGTAGGAGGGAAATCGGCAGAAGAAGTGAGGAGGCATTATGAACTTCTTGTCAAGGATATAA
TGCAGATAGAAAACGATCAAGTGCCATTGCCAAATTACAGGGCTGCTGAAAGCAACGGCAGAGGATATGCTAATGAACAG
AGGCTTCTGAGGAATCTGAGGCTTCAGTAA
>Ipomoea_nil_RADlike11_INIL07g34601.t1_MYB2_domain_lost
ATGGCAAACCAGAGGGCGACATGGACATGGGATGAAGAGAGGATCTTTGAGAGTGCTCTATTAACCTATGTAGAAGGAAC
ACCTAAAAGATGGAAAAAGATTGCGAAGTTAATTTCTGGAAAATCAGCCAAGGATGTTGAAGAACATTATCCCATTTTGT
TGGCCAAAATAGAAGCCATGGAAAGTAACATTACTCAGTTGCAAACCAACACAAATGATGCTTCGTCTTCGCAGCGTAGA
GAAGAGAAGGAAGTGGGCTCAGTTTGGGATTTGGATGAATTGGTTTCATGCTCGGAAGTATATCATGCTTTAAATAAATA
TAATTAA
>Ipomoea_nil_RADlike12_INIL07g34603.t1_MYB2_domain_lost
ATGGCAAACCAGAGGGCGACATGGACATGGGATGAAGAGAGGATCTTTGAGAGTGCTCTATTAACCTATGTAGAAGGAAC
ACCTAAAAGATGGAAAAAGATTGCGAAGTTAATTTCTGGAAAATCAGCCAAGGATGTTGAAGAACATTATCCCATTTTGT
TGGCCAAAATAGAAGCCATGGAAAGTAACATTACTCAGTTGCAAACCAACACAAATGATGCTTCGTCTTCGCAGCGTAGA
GAAGAGAAGGAAGTGGGCTCAGTTTGGGATTTGGATGAATTGGTTTCATGCTCGGAAGTATATCATGCTTTAAATAAATA
TAATTAA
>Ipomoea_nil_RADlike13_INIL07g34602.t1_MYB2_domain_lost
ATGGCAAACCAGAGGGCGACATGGACATGGGATGAAGAGAGGATCTTTGAGAGTGCTCTATTAACCTATGTAGAAGGAAC
ACCTAAAAGATGGAAAAAGATTGCGAAGTTAATTTCTGGAAAATCAGCCAAGGATGTTGAAGAACATTATCCCATTTTGT
TGGCCAAAATAGAAGCCATGGAAAGTAACATTACTCAGTTGCAAACCAACACAAATGATGCTTCGTCTTCGCAGCGTAGA
GAAGAGAAGGAAGTGGGCTCAGTTTGGGATTTGGATGAATTGGTTTCATGCTCGGAAGTATATCATGCTTTAAATAAATA
TAATTAA
>Ipomoea_nil_RADlike14_INIL07g34604.t1_MYB2_domain_lost
ATGGCAAACCAGAGGGCGACATGGACATGGGATGAAGAGAGGATCTTTGAGAGTGCTCTATTAACCTATGTAGAAGGAAC
ACCTAAAAGATGGAAAAAGATTGCGAAGTTAATTTCTGGAAAATCAGCCAAGGATGTTGAAGAACATTATCCCATTTTGT
TGGCCAAAATAGAAGCCATGGAAAGTAACATTACTCAGTTGCAAACCAACACAAATGATGCTTCGTCTTCGCAGCGTAGA
GAAGAGAAGGAAGTGGGCTCAGTTTGGGATTTGGATGAATTGGTTTCATGCTCGGAAGTATATCATGCTTTAAATAAATA
TAATTAA
>Ipomoea_nil_RADlike15_INIL07g34605.t1_MYB2_domain_lost
ATGGCAAACCAGAGGGCGACATGGACATGGGATGAAGAGAGGATCTTTGAGAGTGCTCTATTAACCTATGTAGAAGGAAC
ACCTAAAAGATGGAAAAAGATTGCGAAGTTAATTTCTGGAAAATCAGCCAAGGATGTTGAAGAACATTATCCCATTTTGT
TGGCCAAAATAGAAGCCATGGAAAGTAACATTACTCAGTTGCAAACCAACACAAATGATGCTTCGTCTTCGCAGCGTAGA
GAAGAGAAGGAAGTGGGCTCAGTTTGGGATTTGGATGAATTGGTTTCATGCTCGGAAGTATATCATGCTTTAAATAAATA
TAATTAA
>Ipomoea_nil_RADlike16_INIL07g34606.t1_MYB2_domain_lost
ATGGCAAACCAGAGGGCGACATGGACATGGGATGAAGAGAGGATCTTTGAGAGTGCTCTATTAACCTATGTAGAAGGAAC
ACCTAAAAGATGGAAAAAGATTGCGAAGTTAATTTCTGGAAAATCTGCCAAGGATGTTGAAGAACATTATCCCATTTTGT
TGGCCAAAATAGAAGCCATGGAAAGTAACATTACTCAGTTGCAATCCAACACAAATGATGCTTCGTCTTCGCAGCGTAGA
GAAGAAAAGGAAGTGGGCTCAGTTTAG
>Ipomoea_nil_RADlike17_INIL07g34607.t1_MYB2_domain_lost
ATGGCAAACCAGAGGGCGACATGGACATGGGATGAAGAGAGGATCTTTGAGAGTGCTCTATTAACCTATGTAGAAGGAAC
ACCTAAAAGATGGAAAAAGATTGCGAAGTTAATTTCTGGAAAATCAGCCAAGGATGTTGAAGAACATTATCCCATTTTGT
TGGCCAAAATAGAAGCCATGGAAAGTAACATTACTCAGTTGCAAACCAACACAAATGATGCTTCGTCTTCGCAGCGTATT
GAAGAGAAGGAAGTGGGCTCAGTTTGGGATTTGGATGAATTGGTTTCATGCTCGGAAGTATATCATGCTTTAAATAAATA
TAATTAA
>Ipomoea_nil_RADlike18_INIL07g34608.t1_MYB2_domain_lost
ATGGCAAACCAGAGAACGACATGGACATGGGATGAAGAGAGGATCTTTGAGAGTGCTCTATTAACCTATGTAGAAGGAAC
ACCTAAAAGATGGAAAAAGATTGCGAAGTTAATTTCTGGAAAATCAGCCAAGGATGTTGAAGAACATTATCCCATTTTGT
TGGCCAAAATAGAAGCCATGGAAAGTAACATTACTCAGTTGCAAACCAACACAAATGATGCTTCGTCTTCGCAGCAGCGT
AGAGAAGAGAAGGAAGTGGGCTCAGTTTGGGATTTGGATGAATTGGTTTCATGCTCCGAAGTATATCATGCTTTAAATAA
ATATAATTAA
>Ipomoea_nil_RADlike19_INIL10g11283.t1_MYB2_domain_lost
ATGGCAAACCAGAGGGCGACATGGACATGGGATGAAGAAAGGATCTTTGAGAGTGCTCTATTAACCTATGTAGAAGGAAC
ACCTAAAAGATGGAAAAAGATTGCGAAGTTAATTTCTGGAAAATCAGCCAAGGATGTTGAAGAACATTATCCCATTTTGT
TGGCCAAAATAGAAGCCATGGAAAGTAGCATTACTCAGTTGCAAACCAACACAAATGATGCTTCGTCTTCGCAGCAGCGT
AGAGAAGAGAAGGAAGTGGGCTGA
>Ipomoea_nil_RADlike20_INIL03g14985.t1_MYB2_domain_lost
ATGCCGGCAGTGGTTTGGAGTAGAGAAGAAGAGAAAGCCTTCGAGAATGCTATTGCCATGCACTGGGTCGAGGATTCCAA
GGAACAATGGAACAAGATTGCGTCTATGGTTCCCAGCAAGAGTGTCGATGAGTTAAAACAACATTATCAATTGTTAGTTG
AGGATGTTTGTGCTATTGAGGCCGGCCACGTTCCAGTCCCTACCTACATTGGGGAGGAACCCCCCACTTCTACCCATGGG
AATTCCGCCATTACATCCTCTGATAAGCGATCCAACGCCGCCGCCGCCGCCTATGGAACTGGGTTTTCCGGCGCCGCCAC
CCATGACTCCGCCGCTCCCGGTGGTGGTAAAGGAGGCTCCCGCTCCGACCAAGAACGCCGGCTTAGAATTGTTGGGCAAA
AGGGTCGAAGTTCAAGACTCTATCTCTAA
>Linaria_vulgaris_RAD_MW464171
GCATTGGCGGTTTACGATAAAGACACCCCTGATCGTTGGGCTAATGTGGCTAGGGCTGTGGAGGGGCGAACCCCCGAAGA
AGTCAAGAGGCATTATGAAATTCTAGTGGATGATATAAAGTATATTGAGAGCGGGAAAGTGCCCTTCCCTAACTACAGGA
CCACTAGT
>Nicotiana_benthamiana_DIVlike1_Niben101Scf00348g08003
ATGAACAGGGAAATGGGATTTTTATCCCCTGCAACATATATCAAGAATTCAAGCTGGTTATTTGAGGAAAACAAGGTAAC
AAAATGGACAGTTGAAGAGAACAAGATGTTTGAAGATGCACTTGCTTTATTTGATAAAGATACACCAGATAAATGGTACA
ATGTAGCAGCAATGATCCCTGGTAAAACAGTGAATGATGTGATCAAACAGTATAGAGAATTAGTTGAAGATATTACTGAT
ATTGAGGCAGGGTTAATTCCAGTACCTGGCAACACAACTAGTAATTCTTTTACATTAGAGTGGGTTAATAATCAAGATGG
ATTACATGGATTCAAGAAATTCTATGGTCAAAATGGAAAACGGGGCGCGTCGAATCGATCCTCTGAACATGAAAGGAAGA
AGGGTGTGCCATGGACTGAGGAAGAACACAGGCAATTTCTGTTGGGACTGAAAAAGTATGGAAAAGGAGACTGGAGAAAT
ATATCTCGGAATTTTGTGACCACAAGAACTCCAACGCAAGTAGCTAGCCATGCTCAGAAATACTTTATTAGGCAGCTTTC
TGGTGGAAAAGATAAAAGAAGATCAAGCATACATGATATCACTGTTGTCAATCTTTCTGAATCCAAGTCGTCTACTTCCC
CTGATAATCATTCACAACAACAACACCATTCCATGGTCAAAACACTATGTGACTATAATTCACCAAATCAAGAATCAGAC
GTAACATTCAACTCATCAGCTGGTACTCTGATCAACACACCTTTTCGAGGGGTTTCATCGTATAGCCTCGAGCATGGAAT
GCCTAACATTACTCTACAAAGTCTCCAGTTTGGTAATTACAATACTATGTGTTGA
>Nicotiana_benthamiana_DIVlike2_Niben101Scf01738g07002
ATGAACAGGGAAATGGGATTTTTATCCCCTGCAACATATATCAAGAATTCAAGCTGGTTATTTGAGGAAAACAAGGTAAC
AAAATGGACAGCTGAAGAGAACAAGATGTTTGAAGATGCACTTGCTTTATTTGATAAAGATACACCAGATAAATGGTACA
ATGTAGCAGCAATGATCCCTGGTAAAACAGTGAATGATGTGATCAAACAGTATAGAGAATTAGTAGAAGATATTAGTGAT
ATTGAGGCTGGCTTAATTCCAGTACCTGGCTACACAACTAGTAATTCTTTTACATTAGAGTGGGTTAATAATCAAGATGG
ATTTCATGGATTCAAGCAATTCTATGGTCAAAATGGAAAACGGGGCGCGTCGAATCGATCTTCTGAACATGAAAGGAAGA
AGGGTGTGCCATGGACTGAAGAAGAACACAGGCAATTTCTGTTGGGGCTGAAAAAGTATGGAAAAGGAGACTGGAGAAAT
ATATCTCGGAATTTTGTGACCACAAGAACTCCAACACAAGTAGCTAGCCATGCTCAGAAATACTTTATTAGGCAGCTTTC
TGGTGGAAAAGATAAAAGAAGATCAAGCATACATGATATCACTGTTGTCAATCTTTCTGAATCCAAGTCGTCTACTTCCC
CTGATAATCATTCACAACATCATTCAATGGTGAAAACACTATGTGACTATAATTCACCAAATCAAGAATCAGATTTAACA
TTCAACTCATCAACTGGTAGTCTGATCAACACACCTGCTCGAGGGATTTCATCGTATGGCCTCGAGCATGGTATGCATAA
CATTACTCTACAAAGTCTCCAGTTTGGTAATTACAATACTATGTGTTGA
>Nicotiana_benthamiana_DIVlike3_Niben101Scf03860g03001
ATGAGCAGTGAAATAGAATTTCTTTCTCCAACCACAACATACCTTAGAAACTCAAATTGGTTATTTGAGGAAAATAAGGG
AACAACAAAATGGACAACTGAAGAGAACAAGAGGTTTGAGGATGCATTAGCTTTATTTGATAAGGAAACACCAGATAGAT
GGTATAATGTAGCTGCAATGATCCCTGGAAAAACAGTGAATGATGTGATCAAACAGTATAGAGAATTAGTAGAAGATATT
AGTGATATAGAGGCAGGTTTAGTGCCAATACCTGGCTACACAACTAGTACTAATTCTTTCACATTAGAGTGGATTAATCA
TGATCAAGAAGGCGATTTTCACTACTTGAACAAGCGATTCTATGGTCCGCAATTTCTGTTGGGGCTGAAAAAGTATGGAA
AAGGAGATTGGAGAAATATATCACGCAATTATGTGACCACAAGGACACCAACACAAGTAGCAAGTCATGCTCAGAAGTAT
TTTATAAGACAACTTTCTGGAGGTAAAGATAAGAGAAGATCAAGTATACATGATATTACCACTGTCAATCTTACAGAAAT
GAAGTCGCCTTCGCCAGAGAATCATATATCTTCTATATATCCACACAAATCTGCACCTTCTCCACAAGAACAAGGTATAT
ATGAGTATAATTTACCAAATCAAGAAGCAGATATAGCATTCAGGACATATGGTCTAAAGTTGCATGAAAATGGCATGCAT
AGTGTTATTCTACAGGGACTCCAGTTTGGTCAGTACAATACCATGTGA
>Nicotiana_benthamiana_DIVlike4_Niben101Scf02250g00006
ATGGAGATTTTATCACCAGCTCCTTATCTTTCAAATTCAAGCTGGTTTCTTGATGAGGAAAAGAGCACAAAATGGACTCC
AGCTGAGAATAAGGCATTTGAGAATGCTCTTGCTTTGTTTGATAAAGATACACCAGATAGATGGCAAAGGGTAGCAGAAA
TGGTTCCAGGGAAAACAGTTGTTGATGTAATTAGGCAATATAAGGAATTAGAAGATGATGTGAGCAGGATAGAAGCTGGA
TTAATTACTATTCCTGGTTATACTACTACTACTTCTTCTTCTTCACCTTTTACATTAGAATGGGGGAATAGTCATAGTAG
CTTTGATGGATACAAACAATCTTATGTTGTTGGAGGCAAAAGATCTTTGTCCAATAGACCTCCAGAACAAGAGAGGAAGA
AGGGTATTCCATGGACAGAGGAAGAACATAAGTTGTTTCTAATGGGGCTTAAAAAGTATGGAAAAGGCGATTGGAGGAAT
ATCTCACGAAATTTCGTTATTACTAGAACCCCAACTCAAGTGGCAAGTCATGCTCAGAAGTACTTTATCAGACAACTTTC
GGGTGGCAAAGATAAAAGACGCGCCAGCATTCATGACATTACAACAATAAATCTCAACGATAATCAAACGCCTTCACCGG
ATCACCAAAAACCAACTCCAATCGATCAATCCACTGTGATTTCCCAGCAACCAAAATCGGCTGACAATGCCATGCACAAA
ATGCCATTTCAGTGGAGTCAGGTGAATAATGGCTTTAATTATGCAGAAGGAAGTTTGTTCATGTCTCCTCCTTATGGAGG
TAACTCCTATGGAGACACTAAAATGCAAAGCCAAAGTCTGCAGCAAAGAGCTGCGATGCGTGAGCCTTACTTTGGATCTC
AAAGTATGAATTTTCAGCTTCAATCGGCACAGCCTTACTATCATGCATGA
>Nicotiana_benthamiana_DIVlike5_Niben101Scf06189g02007
ATGGAGATTTTATCACCAGCTCCTTATCTTTCAAATTTAAGCTGGTTTCGTGATGAGGAAAAGAGCACAAAATGGACTCC
AGCTGAGAATAAGGCATTTGAGAATGCTCTTGCCTTGTTTGATAAAGATACGCCAGATAGATGGCAAAGGGTAGCAGAAA
TGGTTCCAGGGAAAACAGTTGTTGATGTAATTAGGCAATATAAGGAATTAGAAGATGATGTTAGCAGGATAGAAGCTGGA
TTAATTACTATTCCTGGTTATACTACTACTTCTTCTTCACCTTTTACATTAGAATGGGGGAATAGTCATAGCTTTGATGG
ATACAAACAGTCTTATGTTGTTGGAGGCAAAAGATCTTTGTCCAATAGGCCTCCAGAACAAGAGAGGAAGAAGGGTATTC
CATGGACAGAGGAAGAACATAAGTTGTTTCTAATGGGGCTTAAAAAATATGGAAAAGGTGATTGGAGGAATATCTCGCGA
AATTTCGTTATTACTAGAACCCCAACTCAAGTGGCAAGTCATGCTCAGAAGTACTTTATCAGACAACTTTCCGGTGGCAA
AGATAAAAGACGCGCCAGCATTCATGACATTACAACAATAAATCTCAATGATAGTCAAACGCCTTCACCGGATCACCAAA
AACCTACTTCAATCGATCAATCCACTGTGATTTCCCAGCAGCCAAAATCGGCTGACAATGCCATGCACAAAATGCCATTT
CAGTGGAGTCAGGTGAATAATGGCTTTAATTATGCAGAAGGAACTTTGTTCATGTCTCCTCCTTATGGAGGTAACTCCTA
TGGGGACACTAAAATGCAAAGCCAAAGTCTGCAGCAGAGAGGTGCTATGCGTGAGCCTTACTTTGGATCTCAAAGTATGA
ATTTTCAGCTTCAATCGGCACAGCCTTACTATCATGCATGA
>Nicotiana_benthamiana_DIVlike6_Niben101Scf01227g00005
ATGGAAACATTATTTCCTACTACTTTTATGCCAAATTCAAATTGGATGATGCAACAGAGCAAAAGCACAGAATGGACTAA
GGAAGAGAACAAGAAATTCGAAAGTGCACTTGCAATATACGACGAAAAAACTCCGAATAGATGGTCTATGGTAGCAGCTA
TGATCCCTGGGAAATCAGCACTTGATGTGATGATGCAGTACAAAGAATTAGTTGCAGATGTTAGTGATATTGAAGCTGGA
TTTGTTCCAACTCCGAGGCCTTTTGCTTCTTCTTTTACGTTAGAATTCGTCGATCATCGCGAGATTCATGCGTTTAGAAA
GAGAGGCAAGTCTTGTGATCAAGAAAGAAAGAAAGGTGTACCATGGACAGAGGAAGAGCACAGGAGATTTCTAATGGGGC
TTGAGAAGTATGGCAAAGGAGACTGGAGAAACATATCAAGGAATTTTGTAATCTCTAAACTCCAACACAATCATGCTCAA
AAGTACTACCTAAGGCAACTTTCAGAAGGGAAAGACAAAAAGAGACCTAGCATCCACGATAACACCACCGTTCATCTCGC
AGACGACGAGTTGCTCAACAACAACAACAACAAA
>Nicotiana_benthamiana_DIVlike7_Niben101Scf03500g02001
ATGGAAACTTTGTCGCCTACTTCGCTTATACCAAATTCAAGCTGGATGATGATGGAACAGAGGAAAAGCAGTGAATGGAC
ACAAGAAGAGAACAAGAAGTTTGAAAGTGCACTTGCAATATACGATGAGACAACTCCGAATAGATGGTTTAAGGTTGCGG
ATTTGATACCTGGGAAGACAGTGTATGATGTGATGAAACAGTACAAAGAATTAGCAGCAGATGTTAGTGACATAGAAGCT
GGATTATTCCCAGTTCCTCCTACGTATTTTGCCTCGTCTTTTATGCTTGATTTGGTCGATGATCATCATTTTTATCATCA
TCATCATCATCATCGCGGTGTTCAATCGTTTAAAAAGAGAGGCAGATGTTATGATCAAGAAAGAAAAAAAGGTGTCCCAT
GGACTGAGGAAGAACACAGGCGGTTTCTGATGGGACTTGACAAGCATGGAAAAGGGGACTGGAGGAACATATCAAGAAAT
TTTGTGATCTCAAAAACACCAACACAAGTGGCGAGTCATGCTCAAAAATACTATTTGAGACAGCTTTCAGGAGGGAAAGA
TAAGAGGAGACCTAGCATCCATGACATTACTACTGTCAATCTCACCAACATCGACTTTTCCAACAACAATCTAAACAGCA
ACAACAACAACAACAACAACAATAAATCTCTATCTTCTTTTGTGGTTAACAACCCGTTTCAGAACTCAAATGATGGTGGA
GCCTTCATGGCATTTGGATCGTCTTATAACAGCAGCTCGTACCCCTATGAGCTTGGTTCAGTACTGTTTCGCGGTAGATA
TGGAGCTGACACTATTGGCGCTAGTGACAGTTCCCAGATATGGGGTTGA
>Nicotiana_benthamiana_DIVlike8_Niben101Scf05017g06021
ATGGAAACTTTGTCGCCTACTTCGCTCATACCAAATTCAAGCTGGATGATGATGGAACATAGGAAAAACAGTGAATGGAC
ACAAGAAGAGAACAAGAAGTTTGAAAGTGCACTTGCAATATACGATGAGACAACTCCGAATAGATGGTTTAAGGTTGCGG
ACTTGATACCTGGGAAGACAGTGTATGATGTGATGAAACAGTACAAAGAATTAGCAGCAGATGTTAGTGACATAGAAGCT
GGCTTGTTCCCGGTTCCTCCTACGTATTTCACCTCGTCTTTTATGCTTGATTTGGTCGATGATCATCATCATCATCATCA
TCATCATCATCGCAGTGTTCAATCGTTTAAAAAGAGAGGCAGATGTTATGATCAAGAAAGAAAAAAAGGTGTTCCATGGA
CTGAGGAAGAACACAGGCGGTTTCTGATGGGACTCGACAAGCATGGGAAAGGGGATTGGAGGAACATATCAAGGAATTTC
GTGATCTCAAAAACGCCAACACAAGTGGCGAGTCATGCTCAAAAATACTATTTGAGACAGCTTTCAGGAGGAAAAGATAA
GAGGAGACCTAGCATCCATGACATTACTACTGTCAATCTCACCAACATCGACTTGTCCAACAACAATCTAAACAGCAGCA
ATAATAAATCTCTATCTTCTTTCGCGGTCAACAACCCGTTTCAGAACTCAAATGATGGAGCCTTGATGGCGTTTGGATCG
TCTTATAACGGCAGCTCCAACCCCTATGAGCTTGGTTCACTACTGTCTCGGGGTAGATATGGAACTGACAATATTAGTGC
TAATGACAATTCTCAGATACAGCGATATCAGATATGGGGTTGA
>Nicotiana_benthamiana_DIVlike9_Niben101Scf03779g06005
ATGGAAACTATATTTCCTACTTCATCAAGTTGGATGATACAGCAGAACAAGAACTCAATATGGACTAAAGAAGAGAACAA
ACTGTTCGAAAGTGCTATCGCGATATACGATGAGAATACTCCGAATAGGTGGTTTAAGGTGGCAGATATGATCCCTGGAA
AGTCAGTGCTTGATGTGATGATGCAATATCAGGAACTAGCTGCAGATGTTTGTGACATTGAAGCTGGACTGGTCCCAAAT
CCCGGTTATTTCGTGTCTTCTGATTGTGGATTACAAACATTTAGAAAGAGAGGCAGGTCTTCTGATCAAGAAAGAAAGAA
AGGAGTACCATGGACAGAGGAAGAACACAGGCGATTTCTAATGGGTTTAGACAAGTATGGAAAAGGGGACTGGAGGAATA
TATCCAAGAAAATGGTAATCTCAAGAACACCAACACAAGTAGCAAGTCATGCTCAGAAATACTACCAGAGACAGCTCTCA
GGATGCAAAGATAAGAGGAGACCTAGTATCCATGACATTACCACTTTCCATTTCGTGGCCGATGACGCATCTCAAAACTA
CGTTAATTCTCTCTCTAAAGAAAAGTTTCACAAATTCATAACTACAACAGATGTAGTGAAATACTGGAATAACTCAAGTG
ATGAACATCTTATGGATTTTCGATCGTCTTATGGAAGTTCAACTGTGGCATACCCGTATGAGATTTCTTCACAGTCTTGG
GATGTACATGGAGCTATATGGGATTGA
>Nicotiana_benthamiana_DIVlike10_Niben101Scf07311g00005
ATGGAAACTATATTTCCTACTTCATCAAGTTGGATGATGCAGCAGAACAAGAAGTCAATATGGACAAAAGAAGAGAACAA
ACTGTTCGAAAGTGCTATCGCGATATACGACGAGAATACTCCGAATAGGTGGTTTCATGTGGCAGATATGATCCCTGGAA
AGTCAGTGCTTGATGTGATGATGCAATATCAGGAACTAGCTGCAGATGTTTGTGACATTGAAGCTGGATTGGTCCCAAAT
CCTGGTTATTTCGCGTCTTCTGATTGTGGATTACAAACACTTAGAAAGAGAGGCAGATCTTGTGATCAAGAAAGAAAGAA
AGGAGTACCATGGACAGAGGAAGAACACAGGCGATTTCTAATGGGTTTAGACAAGTATGGAAAAGGGGACTGGAGGAATA
TATCCAAGAAAATGGTAATATCAAGAACACCAACACAAGTAGCAAGTCATGCTCAGAAATACTACCAGAGACAGCTCTCA
GGATGCAAAGATAAGAGAAGACCTAATGTTGTGAAATACTGGAATAGCTCAAGTGATGAAGATCTTATGGATTTTCTGGC
ATACCCGTATGAGATTTCTTCAAAGTCTTGGGATGAACATGGAGCTATATGGGATTGA
>Nicotiana_benthamiana_DIVlike11_Niben101Scf00725g03014
ATGTCAGTTTCAGATTTACCTTCAGAATTGTGGAGCAAAGAAGAAGAAAAAGCTTTTGAAAATGCAATTGCTGTGCACTG
GGTTGAGGATTCTGAACAACAATGGGAGAAATTTGCTGAAGTGGTCCCCACTAAAACCATTGATGAAATTAAACGACATT
ATCAGCTCCTTGTTGATGATGTTGCAGCAATTGATGCTGGTCACGTTCCACTTCCTAATTATATAGGAGAAGAATCTTCT
TCCTCTTCAAATAAGGAAACCAATTTAGGTTATTCTGGGTCAGTTGACAGACGCTCCAATTGTGGTTATACAAATGGATT
TTCGGGTCCAACACATGACCCGATTGGCCATTCTGGTAAAGGAAATTCTAAGGCCGAACAAGAAAGACGAAAGGGTATTC
CTTGGACTGAAGAAGAACATAGGTTATTTTTGCTAGGTTTAGACAAATTTGGGAAAGGAGATTGGAGGAGTATTTCAAGG
AATTTTGTGATATCAAGAACACCAACACAAGTGGCTAGTCATGCCCAAAAGTACTTTATTCGTTTAAATTCAATGAATAG
AGATAGAAGAAGGTCAAGTATTCATGATATTACAAGTATTAACGGTGGAGATGTATCAACTCATCAGGCTCCTATTACGG
GCCAACAGCCCAATCCAAATCCATCTAATCCAACTGCACTTGGGCCCAATATCAAGCATAGAAACCAGCCCAATATGCAT
AGTTATGGCATGTACGGTGCTCCGATGGGACATCCCGTCGCTGCTCCGCCGAGTCACATGGCGTCGGCCGTCGGAACTCC
GGTTATGCTTCCTCATGGACACCATCCTCCTTATGTTCTTCCAGTTGCATATCCCATACCGCCGCCGCACGCGCCATCTA
TGCACTATTTCTATGTGTTTTCAGGAGTTAATCAACAATTATTTTGCACAACGTACAAGGGGATCTTTTTGGCATCTTAG
>Nicotiana_benthamiana_DIVlike12_Niben101Scf02786g00005
ATGTCAGTTTTAGATTTACCTTCAGAATTATGGAGCAAAGAAGAAGAAAAAGCTTTTGAAAATGCCATTGCAATGCACTG
GGTTGAGGATTCTGAACAACAATGGGAGAAATTTGCTGCAGTGGTCCCCACTAAAACCATTGATGAAATCAAGCGACATT
ATCAGCTTCTTGTTGATGATGTTGCAGCCATTGATGCTGGTCATGTTCCACTTCCTAATTATATAGGAGAAGAATCTTCT
TCCTCTTCAATTAAGGAAACCAATTTAGGTTATTCTGGGTCATCTGACAGACGCTCCAATTGTGGTTATGTAAATGGATT
TTCGGGTCCAACACATGACCCGATTGGCCATTCTGGTAAAGGAAATTCCAAGGCTGAACAAGAAAGACGAAAGGGAATAC
CTTGGACTGAAGAAGAACATAGGTTATTTTTGCTAGGTTTAGACAAATTTGGTAAAGGAGATTGGAGAAGTATTTCAAGG
AATTTTGTGATATCAAGAACACCAACACAAGTGGCTAGTCATGCCCAAAAGTACTTTATTCGTTTAAATTCAATGAATAG
AGATAGAAGAAGGTCAAGTATTCATGATATTACAAGTATCAACGGTGGAGATGTATCAACTCATCAGGCTCCTATTACGG
GCCAACAGCCCATTCCAAATCCATCAAATCCTGCAGCACTTGGGCCCAATATCAAGCATAGAAATCAGCCCAATATGCAT
GGTTACGGCATGTACGGTGCTCCGATGGGACATCCCGTCGCTGCTCCGCCGAGTCACATGGCGTCCGCCGTCGGAACTCC
GGTTATGCTTCCTCATGGACACCATCCTCCTTATGTTCTTCCCGTTGCATATTCCATACCGCCGCCGCACCCGCCACCTA
TGCACTATTTCTATATGTTTTTGAGGGGTTAA
>Nicotiana_benthamiana_DIVlike13_Niben101Scf07611g01002
ATGTCAGCATCAACAATATCACTAATGTGGAGTAGAGAAGAAGAGAAAGCCTTTGAAAATGCAATTGCTATTCATTGGAT
TGAGGACTCCAAATTACAGTGGCAAAAGATTGCTTCTATGGTTCCATGTAAAACCATTGAAGAACTAAAACAACATTACC
AACTGTTAGTGGATGATGTTACTGATATTGAAGCTGGCAATGTTCCAATTCCAATATACACTGGAGAGGAAACATCTTCA
TCAACCAAAGATACTAGCCATTGCTATTCTGGGATATCGACCGGGCGGTCCAATTGTAGTTATATAAAGGGATTTTCAGG
TAGTGTCCATGACCAAATTGGCCAAGGAGGAAAAGCAAGTTCCAAGTCTGAACAAGAAAGAAGAAAAGGAATACCTTGGA
CTGAAGAAGAGCATAGGTTATTCTTGCTTGGTTTAGATAAGTTTGGAAAGGGAGATTGGAGAAGTATTTCAAGGAATTAT
GTGATTTCTAGAACACCAACTCAAGTGGCTAGTCATGCCCAAAAGTACTTTATCCGATTAAATTCCATGAATAGAGATAG
GAGAAGGTCCAGCATACATGACATTACAAGTGTCAACAATGGGGAGGTTGTTACAAATCAGACTCCTATAACAGGACAAC
AAACCAATTCAAGCCCATCAAATGCAGTTGGACCCAATGTCGGGCAAAGAAACCAGCTCAATATGCATGGGTTGGGAATT
TATGGTGCTCCGATGGGTCATCCGGTCGCTGCTCCACCAGGGCACCATGTGTCAGCAGTCGGAACACCGTTTCTAAGAAG
TGATTGA
>Nicotiana_benthamiana_DIVlike14_Niben101Scf16660g01003
ATGTCAACATCAACATCACCACTAATGTGGAGTCGAGAAGAAGAGAAAGCCTTTGAAAATGCAATTGCTATTCATTGGAT
TGAGGACTCAAAATTACAATGGCAAAAGATTGCTTCTATGGTTCCAAGTAAAACAATTCAAGAACTAAAACAACATTACC
AACTACTAGTGGATGACGTTACTGCCATTGAAGCTGGCAATGTTCCAATTCCAATATACACAGAAGAGGAAGCCTCTTCT
TCAGCCAAAGATAGCAGCCATGGCTATTCAGGGATATCCAACGGGCGTTCTTTTTGTAGTTATGTAAATGGATTTTCAGG
TAGTGTACATGAAATTGGCCAAGGAGGAAAAGGAAGTTCCAAATCTGAAAACGAAAGAAGAAAAGGAATACCTTGGACTG
AAGAAGAGCATAGGTTTTTCTTGCTTGGTTTAGATAAGTTCGGAAAGGGAGACTGGAGAAGTATTTCAAGGAATTATGTG
ATTTCTAGAACACCAACTCAAGTGGCTAGTCATGCCCAAAAGTACTTTATCCGATTAAATTCCATGAATAGAGATAGGAG
AAGGTCCAGCATACATGACATTACAAGTGTCAACAATGGGGAGGTTGCTACAAATCAGACTCCTATAACAGGCAAACAAA
CCAATACAAGCCCATCAAATGCAGCTGAACCCAGTGTCGGGCAAAGAAACCAGCCCAATATGCATGGTTTGAGTATGTAT
GGTGCTCCGATGGGTCATCCGGTCGCTGCTCCACCGGGGCACCACGTGTCAGCAGTCGGAACACCGGTCATGCTTCCTCC
TGGACATCATCCACCTTATGTTCTTCCAGCTGGATACCACATGCCGCCGCATCCTCTTCCACCCATGCACCATCAATAA
>Nicotiana_benthamiana_DIVlike15_Niben101Scf03595g13001
ATGACAATAGATGAGTCAAGTAGCTCCATATGGAGTAGAGAGCAGGATAAAGCATTTGAGAATGCCTTGGCAACTTATCC
TGAGGATTCTCCGGATAGGTGGGAGAAAATTGCCTCTGATGTTCCTGGGAAAACCTTAAAAGAGGTTAAGCATCACTACG
ACCTCTTACTAGATGATGTTAGCAGGATCGAGTCTGGCTGTGTTCCTTTACCTTGTTATAACTCTTCTTCCGACAGTTCT
ACAAGCCATGGTGCTGATGAAGGAATAGGAAAGAAGAGTGGGAATTCAAATGGTGAATCAAATCATGGAGGTAAGTCTAC
GAGGGGGGATCAGGAGCGTCGCAAAGGCATTGCATGGACAGAGGATGAACATAGATTGTTCCTTCTTGGTTTGGACAAAT
ACGGGAAAGGTGATTGGCGAAGTATTTCACGAAATTTTGTTGTGACGCGTACTCCTACACAAGTGGCCAGTCATGCTCAA
AAATACTTCATACGTTTAAATTCTATGAATAGGGACAGGAGACGGTCAAGCATACATGACATTACCAGTGTTAACACTGG
AGAAGTTTCAGTGCCTCAAGGTCCGATTACTGGCCAATCAAATGGTTCTGCTGCAGGAAGTTCTAGCAAACAGAGCAAAC
AACCAACACCTGCATCAGTTGCTCCTCCTGGCGTTGGTATATATGGAGCAACTAGCATTGGACAACCAATAGGAGGACCC
TTTGTTTCTGCAGTTGGCACGCCAGTGAATCTTCCACCATCAACACATATGGCATATGGTGTCCGGCCTCCACTTTCAGG
GGTAGTTCCTGGTGGTCCATTGACGTATCCAATGCCACATACAATGCATAGTCAAAACCTTTTTCTATTGCTACTCATCG
GAGATGATTGA
>Nicotiana_benthamiana_DIVlike16_Niben101Scf01834g04018
ATGTCGAAATGGACGAGGGAGGAGGACAAGCTATTCGAACACGCCCTGGTTCTGTACCCTGAAGACATCGCCAATCGATG
GCAATTAATCGCCGATCATGTACCCGGAAAAACAACCGAGGATATAATCGCTCATTATGATGACCTCGTTCACGATCTAT
TGGAAATTGATTCGGGTCGGATCGAACTCCCGACCTATACGGATGATCCGGTTGAATCAAACAAGAAGAACACTGAAATT
GAGAGGAAAAAGGGTACCCCTTGGACGGAAGAAGAACACCGGTTATTCCTTATTGGGCTGGAGAAATACGGGAAGGGTGA
TTGGAGAAGCATTTCAAGAAACGTAGTGGTAACAAGGACGCCAACACAAGTGGCAAGTCATGCTCAAAAATACTTCATTA
GACAGCAGGCAATGAAGAAAGAACGAAAAAGGTCGAGCATTCATGATATTACAACTGCAGTGGATACCAACCCAGTACCT
CCTCAAAGCAGCTTTCAAAATCAAAGAGGCAACTTTACCATGTAG
>Nicotiana_benthamiana_DIVlike17_Niben101Scf02648g02004
ATGATGTATACTACGAACAATCGGTGGATGATTGGTAGCGATTCAAGGGCAGCGATGATTCACTCAAATTCGCCATGGAC
GAGGTTTGAAGACAAGTTATTTGAACAAGCCCTAGTTATGTATTCCGAAAACGATGTTGAACGTTGGCATAAAATTGCAA
GTCGCATACCTGGGAAGACCGCTGAGGATGTTATGGCTCACTATGATGCACTTGTTCATGATGTTTTCGAGATTGATTCG
GGTCGAGTAGATCCGCCCAGTTATCCGGATGATTCGTTTGATTGGGAATCGGATTCTAAAACGAGTCGGATCTCTTTCGG
GTCGAATAAGAAACATGAGGTTGAAAGGAAAAAGGGTACTCCTTGGACCGAAGAAGAGCACAGGTTATTCCTTATTGGGC
TGGACAAATACGGGAAGGGTGACTGGAGAAGCATTTCAAGAAATGTAGTGGTGACAAGGACGCCAACACAAGTGGCTAGT
CATGCTCAAAAATACTACCTTAGACAGCAATCAATGAAGAAAGAACGGAAAAGGTCGAGCATACATGACATAACGACTGC
TGTGGATACAAAGACAGTGCCTCCTCAAAACAGTCTTCAGAGTCAAGGAGGGTATCAGAATTTCGACTTCCCCATGTAG
>Nicotiana_benthamiana_DIVlike18_Niben101Scf03993g06007
ATGATGTATACTATGAACAATCGGTGGATGATTGGTAGCGATTCAACGGCAGCGGTGATTCATTCAAATTCGACATGGAC
GAGGTTTGAAGACAAGTTATTTGAACAAGCCCTGGTTATGTATTCCGAAAACGACGTTGAACGTTGGCAAAAAATCGCTA
ATCGTGTACCTGGTAAGACGGCTGAGGATGTTATGGCTCACTATGATGCACTTGTTCATGATGTTTTCGAGATTGATTCG
GGTCGAGTAGATCCGCCCAGTTATCCGGATGATTCGTTTGAATGGGAATCGGATTCTAAAACGAGTCAGATATCTTTCGG
TTCTAATAAGAAACACGAGGTTGAAAGGAAAAAGGGTACTCCTTGGACCGAAGAAGAGCACAGGTTATTCCTTATTGGGC
TGGACAAATACGGGAAGGGTGACTGGAGAAGCATCTCAAGAAATGTAGTGGTGACAAGGACGCCAACGCAAGTGGCCAGT
CATGCTCAAAAATACTACCTTAGACAGCAATCAATGAAGAAAGAACGGAAAAGGTCGAGCATACATGACATAACAACTGC
TGTGGATACCAAGACAGTGCCTCCTCAAAACAGTCTTCAGGATCAAGGAGGGTATCAGAATTTCAACTTCCCTATGTAG
>Nicotiana_benthamiana_DIVlike19_Niben101Scf01478g07015_MYB2_domain_absent
ATGACAATAGATGAGTCGAGTAGCTCCATATGGAGTAGAGAGCAGGATAAAGCATTTGAGAATGCCTTGGCAACTTATCC
TGAGGATTCTCCCGATAGGTGGGAGAAAATTGCGTCTGATGTTCCTGGGAAAACCTTAAAAGAGGTTAAGCATCACTACG
ACCTCTTAATAGATGATGTTAGCAGGATCGAGTCTGGCTGTGTTCCTTTACCTTGTTATAACTCTTCTTCGGACAGTTCT
ACAAGCCATGGTGCTGATGAAGGAATAGGAAAGAAGAGTGGGAATTCAAATGGTGAATCAAATCATGGAGGTAAGTCTAC
GAGGGCGGATCAGGAGCGTCGCAAAGGTATTGCATGGACAGAGGATGAACATAGTGTATATCTTTCTATGCAAATGCTCC
TGACATCTTCTTTGGCAAGCTTGAGCGAAGGTCCTCACTGTTTCTGTTTTGGCATCTGA
>Nicotiana_benthamiana_RADlike1_Niben101Scf04784g00003_NbS00039964g0007.1
ATGAACTCAATGTCCTCACAACATGGCTCTGGCTCTTGGACAGCTAAACAGAACAAGGCATTTGAGAAGGCATTGGCAGT
ATATGACAAAGACACTTGTGATCGTTGGTCCAATGTTGCCAAAGCAGTTGAAGGAAAAACTGCTGAAGAGGTGAAACGAC
ACTATGAAATCCTTGTGCAAGATGTTTTGTACATTGAGAGTGGGTGCCCTTCCCCAAATACAAAACTACTACTCGTGGAA
GCCATACCACATCTCAATAACTTCATCAAAAGGGTGCAAAATCTAACAGCTCATTGA
>Nicotiana_benthamiana_RADlike2_Niben101Scf03214g00003_NbS00009478g0124.1
ATGAGCTCAATGTCCTCACAACATGGCTCTGGCTCTTGGACAGCAAAACAGAATAAGGCATTTGAGAAGGCATTGGCTGT
ATATGACAAAGATACTTGTGATCGTTGGTCCAATGTTGCCAAAGCTGTTGGAGGAAAAACTGCTGAAGAAGTGAAACAAC
ACTATGAAATCCTTGTGCACGATGTTCTCTATATTGAAAATGAGTGCCCTTCCCCAAATACAAGACTACTACTCGAGAAT
AACTTCATCAAAGGATGCAAAATCTAA
>Nicotiana_benthamiana_RADlike3_Niben101Scf05279g03005_NbS00010545g0203.1
ATGGCATCAAGCTCAATGTCCTGCCATGGCTATTGGACAGCAGAGCAGAACAAGGCCTTTGAGAAGGCTCTGGCGGTGTA
CGACAAGGACACTCCCGACCGGTGGTCCAACGTTGCCAGAGCTGTTGGAGGGAAGACAGCTGAAGAAGTGAAGCGACATT
ATGAAATCCTAGTACTGGATGTCATGGTGCCCTTTCCCAACTACAGGACTACTACTGGAGGTCGCACTAGCACGAACACT
GGTGATAATTAA
>Nicotiana_benthamiana_RADlike4_Niben101Scf08718g00004_NbS00008820g0002.1
ATGTCTACTTCTCAAGCCCAAGGATCATGGACAACTAAGCAAAACAAGGCATTTGAGAAGGCATTGGCTGTGTATGACAA
AGACACTCCTGACCGTTGGTCCAACGTTGCCAAAGCCGTTGGAGGAGGCAAAACTGCTGTAGAAGTTAAACGACATTATG
AAATTCTTGTCCATGATATCATGTTTATTGAGAATGGCGGTGTCCCTTTCCCCAACTACACTGGAGGAGACACTACTAAT
AATTAG
>Nicotiana_benthamiana_RADlike5_Niben101Scf04113g12015
ATGGCGTCAAATTCGACGTGGACTCACCAGCAAAACAAGTTGTTTGAGAATGCGTTGGCCATTTATGACAGGGAAACGCC
AGACCGGTGGCATATTAAACACATTGAATCTGGAAATGTTGCTTTGCCTAATTACAACAACAAGGCAAATAATGGTAAAG
GCTACAATTTCATGGATGAAGAGCAAAGGTGTGCTGAAGTAGTTGAAGCTCCAATAAGAGCAAGAAAAAGCGACGTAGAT
TATATTATTCAGGAGGAGCCTATTTATATGAGCAGTGGAACTCCAAATGCAGAAAGCAAATAA
>Nicotiana_benthamiana_RADlike6_Niben101Scf00350g04009_NbS00012763g0111.1
ATGGCCTCATGGACTACAAGGCAAAACAAGAAGTTTGAGGAGGCTTTGGCTTTATTTGACAAGGAAACTCCTGACCGCTG
GCATAACATTGCCAGGTGTGTAGGTGGAAAATCAGCAGAGGAAGTAAGGACACATTATGAGTTGCTTGTGAAGGATATCA
TGCAAATTGAAAATGGCCAAGTACCTTTGCCCAATTACAAAGCCATTGGAAGCAATAGCAGAGGTTATGCCAGTGAACAA
AGGCTTCTGAAGAACCTAAAGCTACAGTGA
>Nicotiana_benthamiana_RADlike7_Niben101Scf03911g05010
ATGAACGCCTCATGGACTACAAGGCAAAACAAGAAGTTTGAGGAGGCCTTAGCCTTATTTGACAAGGAAACTCCTGACTG
CTGGAATAACATTTCCAGGACATCATGCAAATTGAAAAAGGCCAAGAAAATTGCCATTGCGAGAGAGATAGCCAGTCCAC
TCCATGGGTTTACCGAAAATGGCGATTAA
>Nicotiana_benthamiana_RADlike8_Niben101Scf05082g00002_NbS00050599g0001.1
ATGGGTTCATGGACAACAAAGCAAAACAAGAGATTTGAGGAAGCGTTGGCATTATATGACAGGGATACTCCAGATCGCTG
GCATAACATTGCGAGGAGTGTAGGAGGGAAATCAGCAGAAGAAGTGAGGAGACACTATGAGCTGCTTCTCAAGGATATCA
TGCAAATAGAAAATGACCAAGTACCGTTGCCCAAATACAAACCTGCTCAAACCAATGTTAGAGGTTATGCTAATCATGAA
CAGAGGCTTCTGAAGAATCTAAAGCTACAGTAA
>Nicotiana_benthamiana_RADlike9_Niben101Scf01859g00003_NbS00042524g0004.1
ATGGGTTCATGGACAACAAAGCAAAACAAGAGATTTGAGGAGGCATTGGCATTATATGACAGGGATACTCCGGATCGCTG
GCATAACATTGCGAGGAGTGTAGGAGGGAAATCGGCAGAGGAAGTGAGGAGACACTATGAGCTGCTTCTCAAGGATATCA
TGCAAATAGAAAATGAGCAAGTACCTTTGCCCAAATACAAGCCTGCTCAAACCAATGTCAGAGCTTATACTAATGAACAG
AGGCTTCTGAAGAATCTAAAGCTACAGTGA
>Nicotiana_benthamiana_RADlike10_Niben101Scf01110g00002
ATGACCACTAATTGGACAACAAAGCAAAACAAGAGGTTCGAGGAGGCTTTGGTCATGTACGACAAGGGCACTAGTTCTGA
AAGATTGCAAAACATAGCCAAATATGTTGGTGGGAAATCAGTAGAGGAAGTTAGAAGGCATTATGATCTCCTCGTTAAGG
ATATAACCCAAATTGAAAATGGTCAAGTCCCTTTGCCTAATTACAGGACTACTACCGCACCAGAAACCAACGCTAGAGGA
GGATATGCTAATGAACAGAGTATAAGTAGGATTGTATCAGTTGGGTTTGCTCGCTGTGCAAGACTGATTCATGAATAA
>Nicotiana_benthamiana_RADlike11_Niben101Scf04629g03007_NbS00054005g0002.1
ATGGCTAATTGGACAGCAAAACAGAACAAGAAATTCGAGGAGGCATTGGCTTTATACGACAAAGACACTTGTGATCGCTG
GAATAATATTGCGAGGTGTGTAGGTGGAAAATCAGCAGAGGAAGTGAGACGGCATTATGAATTGCTTGTAAAGGATATCA
CGCAGATAGAAAATGATCAAGTTCCTTTACCCACATACACTACTGCTGGAACCAATGGCAGAAGTTATGCTAATGAACAA
AGGAAGCTGTGCATGTTGCCTATTTAA
>Nicotiana_benthamiana_RADlike12_Niben101Scf04655g04019_NbS00038817g0010.1
ATGGCATCAAATTCGACGTGGACTCACCAGCAAAACAAGTTGTTTGAGAATGCATTGGCCATTTATGACAGGGAAACACC
AGACCGATGGCGTAATTTGGCCAAAGCTGTAGGTGGAAAATCTGAGGAAGAAGTGAAAACACACTATGAAAAACTTGCTG
AAGTATTTGAAGCTCCAATGAAAGAAACAGCGAAGTACATTATATTATTCAGAAGGAGCCTATTTTATATGAGCAGTGGA
ACTCCAAATGCAAAATAA
>Nicotiana_benthamiana_RADlike13_Niben101Scf03690g00017_NbS00024585g0002.1
ATGGCCTCGAATTCAACATGGACTCCTCAACAAAACAAGAAGTTTGAGAATGCATTGGCCATTTATGACAAAGACACACC
AGATCGCTGGCGTAATTTGGCTAAGGCAGTTGGTGGTGGTAAGACAGAAGAAGACGTGAAAATTCACTATGAAAAACTTG
TGGAAGATATCAAACGCATTGAGTCTGGTCAAGCTGAGGTATCTCAAGCTCCAATAGAAGCAAGAATTGGCAAAGTAACA
AAGCAGATGGAGCCTATTATTTATGTTGAAGTATGA
>Nicotiana_benthamiana_RADlike14_Niben101Scf02594g00002_NbS00032738g0001.1
ATGGCCTCGAACTCAACATGGACTCCTCAACAAAACAAGAAGTTTGAGAATGCATTGGCCATTTATGACAAAGACACGCC
AGATCGGTGGCGTAATTTGGCTAAGGCAGTTGGTGGTGGTAAGACAGAAGAAGACGTGAAAATTCATTATGAAAAACTTG
TGGAAGATATCAAACGCATTGAGTCTGGTGAAGTTCCTTTGCCTAAATACAATAAGCCAAATGGTGGCCATAACAACAAA
GGCTACACGTTCAACGATGAAGAACAAAGATATATACAGCTAGCTGCTGAGGTATCTCAAGCTCCTATAGAAGCAAGAAT
TGGCAAAGTAAAAAAGCAGATGGAGCCTATTATTTATGTTGAAGTATGA
>Nicotiana_benthamiana_RADlike15_Niben101Scf03660g01001_NbS00012106g0001.1
ATGGCATCAAATTCGCTATCTGCTTGGACCCCAAAAGAAAACAAGAAATTTGAGCAGGCACTTGCTGTCTATGACAAGGA
CACACCTGATCGTTGGCAAAATATTGCCAAATATGTCGGTGGAGGAAAATCAGTTGACGATGTTAAGCAACATTATGCTA
TCCTTATAGAAGATCTCAAGCACATTGAGTCCGGTGACGTCCCATTCCCAAAATACAGATCAGGCGGAAATACTCGCTAA
>Nicotiana_benthamiana_RADlike16_Niben101Scf00481g05001
ATGGCCACTAATTGGACAACAAAGCAAAACAAGAGGTTCGAGGAGGCTTTGGTCATGTACGAGAAGGGCACTAGTTCAGA
AAGATTGCAAAACATAGCCAAATATGTTGGTGGGAAATCAGTTGAGGAAGTTAGAAGGCATTATGATCTCCTTGTTAAGG
ATATAACCCAAATTGAAAATGGTCAAGTCCCTTTGCCTAATTACAGGACTGCTACTGCACCGGATACCAATGCTAGAGGA
GGATATGCTAATGAACAGAGGCATCTGAAGAATCTATCCCTACAGTGA
>Nicotiana_benthamiana_RADlike17_Niben101Scf00226g01005
ATGGCATCAAATTCTATTAGAAATTCATGGACTCCGCAGCAAAACAAATTGTTCGAAAGAGCTTTAGCACAGTTCGATAA
GGACACTCCTGACCGCTGGCAAAATGTGGCTAGGGCTGTAGGTGGTGGAAAATCTGTCGACGAAGTCAAGCGACACTATG
AAATTCTTATTGAGGATCTCAGGCGCATTGAATCTGGCCTTGTTCCTCTTCCTACTTATAGGAATGGTGGCACCACTGGA
GTTGCGGCCGATGAAGAACAAAGGCTACGCATAAACGCTTACTAA
>Nicotiana_benthamiana_RADlike18_Niben101Scf06885g00003_NbS00012043g0008.1
ATGGCATCAAACTCTATTAGAAATTCATGGACGCCGCAGCAAAACAAGTTGTTCGAAAGGGCTTTGGCGCAGTTCGATAA
GGACACTCCTGACCGCTGGCAAAATGTGGCTAGGGCTGTTGGTGGTGGAAAATCTGTCGACGAAGTCAAGCGACACTATG
AAATTCTTATTGAGGATCTCAGGCGCATTGAATCTGACCTTGTTCCTCTTCCTACTTACAGGAATGGTGGTACCACTGGA
GTTGCAGCCGATGAAGAACAGAGGCTTCTGAGGTATCTGAACCTGCACTAG
>Olea_europaea_DIVlike1_LOC111397902
ATGGAGACCTTGTTTCAAGCTTCATTCGCATCGAATTCGGGTTTGTTGATGCAACAGAGGAAAACCACGGTATGGACAAA
AGAAGAAAACAAGAAATTTGAGAGTGCACTTGCAGTTTTTGATGAAAATACTCCCAACAGATGGTCTATGGTGGCGTCCA
TGATCCCTGGTAAATCAGTTTATGATGTGATAAACCAGTACAAAGAATTGGTGTCAGATATTAGTGATATAGAAGCTGGT
TTGGTCCCAGTACCTGTATACTTGAACTCTTCTTTTACATTGAAATTACCCGATAATCACAGTTTTGATGTGTATAGGAA
GAGAGGCAGGTCTTACAATCAAGAAAGAAAAAAAGGTGTACCATGGACAGAGGAGGAGCATAGACGTTTCCTGTTGGGAC
TTCAAGAGCATGGCAAAGGGGACTGGAGGAACATCTCGCGAAATTTTGTTATCTCTAAAACACCTACTCAAGTTGCAAGC
CATGCTCAAAAGTACTATCTAAGGCAGCTTTCAGGAGGGAAAGATAAGAGGAGACCGAGCATCCACGATATAACATCAGT
CCAACTCACAAAAAATTGTCCCTCGGATAATAAAAAATCTCCATCATCAGATAATTTTTCTTCGGTTACATTCATACAGA
AGTCCATTGGCACTCCAAAAATGTTACTTGACTGGAATCACAAAAATAATGGAGCTTCAATGGTTTTCGACTCAGCTTAT
GACGATCCATTCATTACATATCCACGAGAAATTGCATCGCTTGGTACCTGTATAGTTGACACCGTTGCTGCCAATCGAGG
GTTCCAATTCCAGTTCACGGGAACATTCCAATCCGAAAGATCTCTTGAGTGA
>Olea_europaea_DIVlike2_LOC111398410
ATGGCGACTGATGAATCAAGGAGCTCTATGTGGAGTAGAGAACAAGATAGGCAATTTGAGAAAGCGCTGGCAACGTACCC
CGAAGATTGTTCAGAAAGATGGGAGAAAATTGCTGCCGACGTTCCTGGAAAATCCCTGGAAGAGGTTAAACATCACTATG
AGCTTTTAGTTGATGATGTCGACCGGATTGAGTCGGGCTGTGTACCTCTGCCTAGTTATAATTCTTCAGATGGTTCCACA
AACCATGCGGGTGATGAAGGAACTAGTAAGAAAGGTGCCAGTTTTTGGCACTTAAATAGCGATTCCAATCATGGAGGCAA
GGCTTTCAGGTCTGATCACGAGCGCCGCAAAGGGATTGCTTGGACAGAGGAAGAACACAGGTTGTTTCTTCTTGGTTTGG
ATAAATATGGAAAAGGCGATTGGCGAAGCATTTCCAGGAACTTTGTGGTGACCAGAAATCCTACACAAGTGGCTAGCCAT
GCCCAAAAATACTTCATTCGTCTGAACTCCATGAACAAAGATAGAAGGCGGTCGAGCATTCATGACATCACTAGTGTCAG
CAGTGGAGAAGTTTCAGTGCCACAAGGTCCGTTCACTGATCAAACAAATGCTTCTGCCGTGGGAAGTTCATCTGTGAAAT
CAAAGAAACAACCTCCTCAAGTCCCAGCTACAGCTCCTGGAGTTGGGATGTATGGAGAACCAACTATAGGCCACCCAATA
GGAGGACCACTTGTTTCTGCAGTCGGCATGCCAGTGAATGTTCCACCATCGACTCACATGGCATATGGTGTCCAAGCTCC
AATTCCAGGACCCAAACGCCAGACGAAAATGGGTCCCATGACTTACCCAATGCCGCATACATCTGCGAATAGGTGA
>Olea_europaea_DIVlike3_LOC111365662
ATGAACAGAGGAATAGGGTTTCAATCTCCTGCGTCATATATGAGTACATCAAATTGGTTGTTCCAGGAAAGTGTGGCGAC
AAAGTGGACTCCTGAAGAGAACAAAAGGTTTGAGAATGCTCTTGCATTATTCGACAAAAATACTCCAGACAGATGGAACA
ATGTGGCAGCTATGATCCCGGGAAAGACTGTAAGTGATGTGATCAAACAGTATATGGAATTGGTAGAAGATGTTAATGAT
ATAGAAGCTGGGATAATACCAATACCTGGGTACAACAATAATTCTTTCACATTGGATTGGGTGAATAACCAATGTTATGA
TGGATACAGATCTCCCTGTGGTTCGGCCGGTAGTCGGCACTCATCCACTCGGTTGTCTGAACACGAAAGGAAAAAGGGTG
TACCATGGACGGAAGAAGAGCACAGGCAATTTCTGTTGGGGCTGAAAAAATATGGAAAAGGAGACTGGAGAAATATCTCG
CGCAACTTTGTGACGACGAGGACTCCAACTCAGGTTGCTAGTCATGCTCAGAAGTACTTTATCAGGCAGCTTTCTGGAGG
GAAGGATAAGAAAAGATCAAGTATACATGATATCACAACTGTCGATCTTACAGAAATGAAATCGCCTTCATCAGACAAAG
ATAGACCTCAATCACCAGATAAATCTACCTTTGTTATGCATTTTCAACAGAATTCAGTCTGTAATCAGCCAAATCAAGGT
GCAAGAACGGCGTTCAACCTACCAAATAGTAGCCTGATCACGACGCATCTTCGAGGTACTCCTTCATTTGCAGTACTAAA
TCCGCATAACCGTCACATGCAAAGTATTAGTCCTCATGTACTCGAGTTGGGACATCCTGATACAATTTTTCAAATGCAGC
CCTCCCCACATAAGTGA
>Olea_europaea_DIVlike4_LOC111393855
ATGGAGATTTTATCACCAAGTTCTTACTTTTCTAATTCAAATTGGTTGCTTGAGGAGAGCGGGAGCACAAAATGGACTCC
AGCTGAAAACAAGGCCTTCGAGAATGCTCTTGCTCTATACGATAAGGATACGCCCGATAGATGGCAAAAAGTCGCAAAAA
TGGTTCCAGGGAAAACTGAGTGGGATGTGATTAGGCAATATAAGGTATTGGAAGATGATGTTAGTAATATAGAGGCAGGG
CTAATTCCAATTCCTGGGTATAGCATGTCGTCGCCTTTTACACTTGAATGGGGGAGTGGCCACGGATTTGATGGATTCGA
TCATGCTTATGTTTCCGAGGGAAAGAGATCCTCTTCGATTAGGCCTAATGAACATGAAAGGAAAAAGGGTGTTCCATGGA
CAGAAGAGGAGCACAAGTTGTTTCTGATGGGGCTTAAGAAGTACGGAAAAGGGGATTGGAGAAATATCTCGCGCAATTTT
GTGATTACTAGAACACCAACGCAAGTTGCTAGCCATGCTCAAAAGTACTTCATTAGGCAACTTTCCGGAGGAAAAGACAA
GAGAAGAGCGAGCATTCACGATATAACAACGGTTAACCTCAACGAGAATCAAAACCCTTCACCGGAGAATAAAAACCCGC
CTTCACCGGAGCCGTCTGCTGTTCTTCCACGGCAGTCGAATTCTGCTCCGGTGCAAAAGCATACTTTCCACTGGAATCGA
TCACCCAATGATGCAGTTGGTGGCTTTCAACCTGGAGGAGGCCTTGGAAATATGTTTTCTCCTCCCTATGCTGTGAATTC
TTATGGAAATAAAATGCAGGGACAACTCATCCAAAGAGGTGGGATCCATGAATCATTACTGGGATCTCAGAACATGGCGT
TTCAGATGCAGTCAGGGCATTATTTTCCTCATGCATGA
>Olea_europaea_DIVlike5_LOC111395410
ATGCCAACCGGTGAGTCAAGCACATCTGTGTGGAGTAGAGAGCAGGATAAGCAATTTGAGAAAGCATTAACAACTTATCC
TGAGGATTCTTTAGATAGATGGGAGAAAATTTCTGCTGATGTTCCAGGAAAATCTCTGGAAGAGGTTAAACATCACTATG
AACTTTTAATGGATGATGTCAGCCGGATTGAGTCTGGCTGCATACCTTTGCCTTGTTATAATTCTTCTTCAGATGGTGGA
ACAAGCTATGCTAGTGATGAAGGAGCTGATAAGAAAGGTGGGAATTTTGGGCACTTAAATGGTGATTCAGGTCATGGAGG
CAAAGCTTCGAGGTCAGATCAGGAGCGGCGCAAGGGGATTGCTTGGACAGAAGATGAACACAGATTGTTTCTTCTTGGTT
TGGATAAATATGGAAAAGGTGATTGGCGAAGCATTTCCCGGAACTTTGTTGTGACGAGAACTCCAACTCAAGTTGCCAGC
CACGCGCAGAAGTATTTCATCCGTTTGAACTCTATGAATAAAGATAGAAGGCGATCAAGCATTCATGACATCACTAGTGT
CAATGGTGGAGATGTTTCTTCGGTGCCTCAAGGTCCGATCACAGGTCAAATGAACGGTTCAGCCGCAGGAGGTTCTTCCG
GCCAATCAAATAAACCAACTTCTCAGGTTCAGGTTTGTCCCCCGGGAGTTGGCATGTACGGCGTACCAACAATTGGACAG
CCAATAGGACCGCCTCTCGTTTCTGCTGTTGGGACTCCAGTGAATCTTACACCACCAGGGCACATGGCATATGGTGTTCG
AGCTCCAATTCCTGGACCAATGGTTCCTGGTGCCCCGATAAACATGGGTTCTATGGCTTACCCAGTGCAACATACATCTT
CACATAGGTGA
>Olea_europaea_DIVlike6_LOC111400292
ATGGAATGGCCAGATTTTCAGTGTTCACCTTTCAATAATGATCTTTCTTGGTATGATCTGTTCACCCCTGAATTCGAGGT
TGAGAAGCCGGCAAATTGGACCTTTGAAGAGAACGAGTTGCTCGAAAATGCTTTGGCTGAAGTTGATCCAGAAAATCCTG
CCTTCTTTGAAAATGTTGCTTCTAGGATTCCATGGAAATCAATTGATGAAATCAAAATTCACTACCAAGCCTTGGTTGAA
GATGTAGAGATGATTCAGTCTGGTATTTACCCTATTCCCAAATATGAAACTGATGATAAGGACAACCAAGATGAATTACA
AGTTTGCAATGAAAAGGAATCTCCATCACCGGTGACTAAAAAGACATGCAATGGCCAGCATCGCCGAAGGGGAGTTCCAT
GGACTGAAGAAGAACACCAGTTGTTCCTCATGGGTCTGAACAAGTATGGGAAAGGAGACTGGAGGAGCATATCAAGGTAT
TATGTCCTTTGTAAGACCCCAACCCAAGTTGCAAGCCATGCACAGAAATACTTTCGACGAAGAAACAGTTCGACCCCAAT
GGATAAGCGTCGACCCAGCATCCATGACATTCAGAGAGTCAATCCCACCATGTTGGCTTCAGTGCCTCCAACCAATACCA
ACTATATTAATAATCTCCCAACCATTGAAGAACCTACCTCTTTCCCCTCTGGCAACCCTCTTTCAATGTTCAATAACAAT
TTTGAACCCAATTTTAATGGGCAGTTTGGTGATTTTTCAAGGGTCCAAAACCCTATGTTTCCACCAATTGATACCACATT
CCTAGCAACTGATCATATGCTCAATCATTCTTCTACTTCCTATTCTCCATCATGCATGTTCCCATCCATGCAAAACCAAC
CCTGGGGTTGA
>Olea_europaea_DIVlike7_LOC111401430
ATGGCGACTTCATGTTCATCAGTGGTATGGAGCAGAGAAGAAGAGAGAGCTTTTGAAAATGCCATTGCAATGCACTGGAT
AGAGGACTCCAAGAATCAATGGGATAAGATTTCCTCAGTGGTTCCGAGCAAAAGCATTGGAGAGTTGAAGCACCATTATC
AACTCCTTGTCGAAGATGTAACTGCAATTGAAGCAGGACATGTTCCATTACCCAATTATATTGGACAGGAAACATTCTCA
TCAATTAAGGATCATCATCAAGGGTTGCCTCCGGGTACATGTTCTATTGGACAATCCAGTTCTGGGTTTTCAGGATTAGG
CCACGACTCAACTGGCATGGGTCAGGCATGTAAAGGAGGATCCAGGGCAGACCAAGAGCGCCGGAAAGGGATTCCGTGGA
CAGAAGAAGAGCACAGGTTATTTTTGCTTGGTCTGGACAAGTTTGGGAAAGGGGATTGGAGAAGCATTTCGAGAAACTTT
GTCATATCCAGAACCCCCACACAAGTTGCAAGCCATGCCCAAAAGTACTTCATTCGACTCAATTCCATGAACAGAGACAG
AAGGAGATCCAGCATCCATGACATCACTAGTGTGAACAGTGACGTGGCGTCTCATCGGGCACCGATCACTGGACAACAGA
TGAACCCCAATCCGAACAATGAAGCGGCACTTTCTCATGCAATTAAGCACAGAAACCAACCAAACATGCATGGTTTAGGC
ATGTACGGTGTAGGGCATCCAATTGCTGCTGCTCCTGGTCACATTGGATCCGCGGTTGGCACTTCTGTTTTGATTCCACC
AGGACATCATCATCCCCCTTATGTTGTTCCGATGGCGTACCACATGCATCAATAA
>Olea_europaea_DIVlike8_LOC111405941
ATGCCGACTGATGAATCAAGTAGCTCTATGTGGAGTAGAGAGCAAGATAGGCAATTTGAGAAAGCACTGGCAACCTACCC
CGAAGACTGTTCAGATAGATGGGAGAAAATCGCAGCCGATGTTCCGGGTAAATCCCTAGAAGAGGTTAAGCATCACCATG
ACCTTTTAGTTGATGATGTCGACCGGATTGAGTCGGGCTGTGTGCCGCTTCCTAGTTATAATTCTTCATCAGATGGTTCG
ACTAACCATGCCGGCGATGAAGAAACTGGTAAAAAGGGTGGCAGTTTTGGGCACTTGAATAGAGATTCCAATCATGGAGG
CAAGGGTTCAAAGTCAGATCAGGAGCGCCGCAAAGGGATTGCTTGGACAGAGGAAGAGCACAGGTTGTTTCTTCTTGGTT
TGGATAAATATGGAAAAGGTGACTGGCGAAGCATTTCCCGGAACTTTGTGGTGACGAGAACTCCTACGCAAGTGGCGAGC
CATGCCCAAAAATACTTCATCCGTTTGAACTCTATGAACAAAGATAGGAGGCGGTCGAGCATTCATGACATCACTAGTGT
CAGCAGTGGAGAAGTTTCAGTGCCACAAGGTCCAATCACTGGCCAAACAAATGCTTCTGCTGTGGGAAGTTCCTCTGCCA
AATCAAACCAACCACGTCCTCAAATCCCAGATGCTGCTCCTGGAGTTGGGATGTATGGAGGAGCACCAACTATTGGGCAA
CCAATAGGAGGACCCCTTGTTTCCGCAGTCGGCGTGCCAGTGAATGTTCCACCACCCTCTCACGTGGCATATGGTATCCG
AGCTCCAATTCCAGGACCCGACCCTCAGACTGGCATGGGTCCTATGACTTATCCAATGCCACACACATCTGCGCATAGAT
GA
>Olea_europaea_DIVlike9_LOC111405984
ATGGAAACTTTGTTTCCAGCTTCATTCATATCGAATTCGAGTTTGTTGATGCAACAAAGGAAAAACCCAATATGGACAAA
AGAAGAAAACAAGCAATTTGAGAGTGCACTTGCAGTGTTTGATGAAAGTACTCCCAATAGATGGGTTATGGTGGCTGCCA
TGATCCCTGGAAAATCAGTTTGTGATGTGATAAACCAGTACAAAGAACTGGTGGCAGATGTCAGTAATATAGAAGCTGGT
TTGGTCCCAATTCCTGGATACTTGAACTCTTCTTTTACAATGAAAATACCCGATAATCACAGTTTTGATGTGTATAGGAA
GAGAAGCAGGTCTTGCAATCAAGAAAGAAAGAAAGGTGTACCATGGACAGAGGAGGAGCACAGACTTTTCTTGTTGGGAC
TTCAAGAACATGGCAGAGGGGATTGGAGGAACATTTCGCGAAATTTTGTTATTTCTAAGACACCTACTCAAGTTGCAAGC
CATGCTCAAAAGTACTATCTAAGGCAGCTTTCAGGAGGGAAAGATAAGAGGAGGCCAAGTATCCACGATATAACATCAGT
TCACTTCACAAACAATTGCTCCTCTGATAATATAAAATCTCCATCATCTGATAATTCTTCTTCGGTCACGGTACAGAAGT
CCATTGGCACTCCAAAAATACTACTCAACTGGAATCACAAAAATAATGGAGCTTCAATGTTTTTTGACTCGGCATATGAT
AATCCATTAACTAAATTTTCATATGATATTGCCTCGCATTCTACCTGTATAGTTAACACCGGTGCTGCCAATCAAAGTTT
CCAGTTCCCGTTCCAATCCAAAAGATATCTTGAGTGA
>Olea_europaea_DIVlike10_LOC111407974
ATGAACTGGGAAATGGAACTCTTATCTCCTGCATCATATTTGAGTTCCTCAAATTGGCCTTTTGAGGAGAACAAGGGGAC
AAAATGGACACCTGAAGAGAACAAAATGTTTGAGGAAGCTCTAGCATTATTCGACGAGGATACTCCGGATCGATGGGATA
ATGTTGCAGCTATGATCCCTGGAAAGACTGTAAGTGATGTGATCAAACAATACATTGAATTGGTAGATGATGTCAGTGAT
ATAGAAGCAGGGCTTTATCCAATACCAGGCTATACCAATAATATTAATTCTTTCACATTGGAGTGGGTGAATAGCCATGG
CTATGATGGATTGAAACATCTCTATGGTCCTGGAGGGAAGAGGAATTCGTTGGCTCGTTCTTCTGATCATGAAAGGAGAA
AGGGAGTTCCATGGACTGAGGAAGAACACAGGCAATTTCTTTTGGGGCTCAAAAAGTATGGAAAAGGAGACTGGAGAAAT
ATCTCTCGAAATTTTGTAACGACAAGGACTCCGACTCAGGTTGCCAGTCATGCTCAGAAATACTTTATCAGGCAGCTTTC
TGGAGGGAAAAATAAAAGAAGGTCCAGCATACATGATATCACAACTGTCAATCTTACAGAAACTGAATGGACCTTACCAG
AAGAAGATAGGCCTCATTCACCACAGAAACAGAATCCGAATATGAATGCCAAGATCAAAGTAGAACGTGATTCTACTATG
CCGAGTCAAGGATTCAATCTACCAAATTGCAGCTCAATCCGAACGCATCTCAGAGGGACTGCTCCGTTTGGATTAAATCT
GCATGATCTACATATGCAGAATGTTACATCGAATGGACTCGAGTTTGGACATCCCAGTGCAATTTTTCAGGTGTAG
>Olea_europaea_DIVlike11_LOC111365240
ATGAACAGAGGAATGGGGTTTTTGTCTCCTGCATCACGTGTCAGTACATCAAATTGGATGTTTCAAGATAGTAAGGTGAC
AAAGTGGACTCCAGAAGAGAACAAAAGGTTTGAGAATGCTCTTGCATTATTTGACAAAGATACTCCAGATAGATGGTACA
ATGTGGCAGCCATGATCCCGGGAAAGACTGTAAGTGATGTGATCAAACAGTATATGAAATTGGTAGAAGATGTTAGTGAT
ATAGAAGCAGGGCTAATACCAATACCAGGTTACACCAATGATTCTTTGACAATGGACTGGGTGAATAGCCTAGGCTATGA
TGGGTTGAGAAAAGGTGTAGCCTGTAGTCGGAACTCGTCTGCTCGATCTTCGGAACATGAAAGGAAAAAGGGCGTGCCAT
GGACCCAAGAAGAGCACAGGCAATTTCTGTTGGGGCTGAAAAAGTATGGAAGAGGAGACTGGAGAAATATCTCTCGCAAT
TTTGTAACAACGAGAACTCCGACTCAGGTTGCTAGTCATGCTCAGAAGTACTTCATCAGACAGCTTTCCGGAAGGAAGGA
TAAGAAAAGATCGAGTATACATGATATCACAACCGTCAATCTTATAGAAGTGAAATCAGACACAGATAGACCTCATGCAC
CGGATAAATCTACCTTGGTTAGGCACTTTCAACAGAATATAGACTCTAATCAGCCAAATGAAGGAGGGACAAAAGCGTCC
AACTTACCGAATAACAGCCTAATCACAACACATCTTCCAGGCACACCTTCGTTTGCAGTACTAAATCAGCGTAACCATCA
CATGCAAAGTATTAGTCCCTGTGTACTCGAGTTAGGACATCACGGTACAGTTTTCCGAATGCCGCCTACCCCACATGAGC
GATTTCACAATGCAGATAGAAACCAAGTACAGAGTTATTCGACATCATGTGAAGGTGTTTATGAAGGCTAA
>Olea_europaea_DIVlike12_LOC111372114
ATGTCAGTTTCGTGTTCTCCAGTGGTATGGAGCAGAGAAGAAGAGAAATCTTTTGAAAATGCCATTGCAATGCACTGGAT
AGAGGACTCCAAGGATCAATGGGATAAGATTTCCTTGATGGTTCCGAGCAAAAACACTGAAGAGTTGAAACACCACTATC
AACTTCTTGTGGAAGATGTAAATGCAATCGAAGCTGGACATGTTCCATTACCCAATTATATTGGAGAGGAAACATCCTCA
TCAATCAAGGATCATCATCAAGGTATGCGTCATGGTACATATTCCATCGGAGAATCCCATTGTGGGTTTTCAGGATTAGG
ACACGATTCCACCAGCACGGGTGTAGCTTGTAAAGCAGGATCCAGGGCGGACCAAGAGCGCCGAAAAGGGATCCCATGGA
CAGAAGAAGAGCATAGGTTATTTTTGCTTGGCCTGGACAAGTTTGGGAAAGGGGATTGGAGAAGCATCTCAAGAAACTTT
GTCGTTTCCAGAACCCCGACACAAGTTGCAAGCCATGCCCAAAAGTACTTCATTCGACTCAATTCCATGAACAGGGACAG
AAGGAGATCGAGTATCCACGACATTACTACTGTGAATGGTGACGCGGCATCCCATCTGGCACCGGTTACAGGACAACAGA
CGAACCCCATTCCGCTTAATGTAGCGGCACTTTCTCCTGCAATGAAGCATAGGAACCAACCAAACATGCATGGTTTAGGC
ATGTATGGAGTCGGGCATCCAATTGGTGCCGCTCCTGGTCACATTGAATCTGCAGTTGGCACTCCGGTCATGATTACTCC
AGGACATCATCATCCCCCTTATGTTGTTCCAATGGCGTACCACATGCCACCACCGCCACCCTCCATGCACCAATAA
>Olea_europaea_RADlike1_LOC111388262
ATGTCATCCCGTGGAACTTGGACTGCCCAGGAGAACAAGGCCTTTGAGAGAGCCCTGGCTCAGTACGACACAGACACGCC
TGACCGTTGGGCCAAAGTTGCAAGAGCTGTCGGAGGGAAAACCCCAGAAGAGGCGAAGAGGCATTATGAAATTCTTGTGG
AAGATGTTAAATACATTGAGAGTGGCCAAGTGCCCTTCCCCTACTACAGGGCCTCCAGGGAGACTAGGAGCAGAGGATAA
>Olea_europaea_RADlike2_LOC111394595
ATGTCATCCCATGGCTCAGGCACTTGGACAGCTAGGGAGAACAAGGCCTTTGAGAAGGCTCTGGCTGTGTACGATAAGGA
CACACCGGACCGTTGGGACAGTGTCGCCAAGGCCATCGGAGGGAAAACTGCGGAAGAAGTGAAGAGGCATTATGAAATCC
TTGTGGAGGATATCAAGTGTATCGAGAGTGGCCATATCCCCTTCCCTAACTACAAGACTACTGGAGGTGGTAATGTGAAA
GACGGGAGCAAAGGCCTTCGGAGGTTGTTATTGATGGGCGTACGTTTTCTAAACATTAATTTCTGTGGATTTTGGCGGTG
TTTCTCACCAATGTTGGGTCGCTGTTCATCTCGACCGATGGGTTTCTTGGAGGACGAAGAGATTACAGCAAATTGA
>Olea_europaea_RADlike3_LOC111401437
ATGGCTTCAGATTCATTTTCGTCTTGGACTCCAAAGCAAAACAAACAGTTTGAAAAGGCCCTAGCTCTTTATGATAAGGA
GACCCCAGATCGTTGGCAAAATGTAGCCCGGGCTGTGGACGGAAAATCTGCCGAGGAAGTAAAAAGGCACTACGAGATTC
TTGTAGAGGACCTCAAGCACATTGAGTCCGGTAACATCCCATTTCCAAATTACGGGTCAGGCAGAAACAAACGCTAG
>Olea_europaea_RADlike4_LOC111402647
ATGGCATCAAACTCCCCATGGACGCCTGAAGAAAATGAGCGATTCGAGGATGCTTTAGCTATGTATTCCGAGAACACTTC
CAACCGGTTTCATAAGATAGCCAGGGCAGTAGGGACCAAAACCGTAGAGGAAGTAAGGAGACACTATGAGATCCTAGTGA
AGGATATCATAAAAATAGAAACTGACCAAATACCTTTGCCCAAATACAGAGTTATTACAAGCAATGGCAGAGCATATGGT
AATGAACAGAGGCAGCCTATGAGGAATGCTAAGCTACAGTGA
>Olea_europaea_RADlike5_LOC111408949
ATGGCATCATCCTCTCTTTCGTCTACACGAAGCTCCTCATGGACGCCTAGACAGAACAAGCTATTTGAGGAGGCTTTGGC
ACGGTATGACAAGGACACACCAGACCGCTGGCACAACATAGCACGGGCAGTAGGCGAGAAATCAGCAGACGAAGTGAGGA
GGCATTATGAGGCCCTAGTCAAGGACATCATGCAGATAGAAACTGATCAAGTACCAATACCTAATTACAGGTCTATTCCA
AACAATGGTAGAGGATATGGCAAGAACAGAGGCTTCTGA
>Olea_europaea_RADlike6_LOC111408948
ATGGCATCATCCTCTCGTTCATCTACACGAAGCTCCTCATGGACACATAAACAAAACAAGAAATTCGAGGAGGCTTTAGC
ACGATATGACAAGGACACACCAGACCGCTGGAACAACATAGCACGGGCAGTAGGCGAGAAATCAGCGGACGAAGTGAGGA
GGCATTATGAGGCCCTAGTCAAGGACATCATGCAGATAGAAACTGATCAAGTACCAATACCTAATTACAGCTCTATTCCA
AACAATGGGAGAGGATATGGCAATAACAGAGGCTACTGA
>Olea_europaea_RADlike7_LOC111410971
ATGGCTTCTAGCTCTATGTCCTCCCATGGCTCAGGCACTTGGACTGCCGAGGAGAACAAGGAGTTTGAGAAAGCTCTGGC
CGTTTATGATACTGACACACCTGACCGTTGGGCCAAAGTTGCAAGGGCTGTCGGAGGGAAAACCCCAGAAGAGGTGAAGA
GGCATTATGAAATTCTTATGGAAGATGTCAAATACATTGAGAGTGGCCAAGTGCCATATCCCTACAGCAGAACCTCTCGG
GCCGCCTGTAACAAAGGAGGATGA
>Olea_europaea_RADlike8_LOC111411200
ATGGCTTCTAGCTCGATATCTTCCCATGCCTCAGGCACTTGGACTGCCCAGGAGAACAAGGAGTATGAGAAAGCTCTTGC
CGTTTATGATACTAACACACCTGGCCGTTGGGCCAAAGTTGCAAGGGCTGTTGGAGGGAAACCCCCAGAAGAGGTGAAGA
GGCATTATGAAATTCTTGTGGAAGATGTCACATACATTGAGAGTGGCCAAGTGCCCTATCCCTACTGCAGAGACTCTCGA
GCTGCCTGTAACAGGGGAGGTATACAGCATATACCACCCCAGCCCACGCCATCAAAACACCACGAACACTTTAAAATCCA
TCATATAATCATCAGTCATCATGGATTGGATGAAGAATCCATAAGTTCCACTGATGCGTCATTATACTCGTAA
>Olea_europaea_RADlike9_scNC_036251_manually_predicted
ATGGCATCTAGCTTGATATCATCTTGTGGAACTTGGACTGCTCAGCAGAACAAGGCCTTTGAGAAAGCCCTAGCCGCGTA
TGACACTGACACGCCTGACCGTTGGGCCAAAGTTGCTAGGGCTGTCGGGGAAAAACTCCAGAAGAAGCAAAGAGGCATTA
TGAAATTCTTGAGGTTCAAAGAAATCTGTGACAATCTCGCTGCCATTGAGCCACTTTGGGACGTAGACAATGTTTTTCAA
GTCTCAAAAGGCCTTGGAAACAAATACAAGAAGTTTTGA
>Olea_europaea_RADlike10_LOC111411044
ATGGCATCTAGTTCGATAACATCCCATGGTTCGCCCACTTGGACTGCTAAGGAGAATAAGGCGTTCGAGAAGGCATTAGC
AATTTACGACCAGGACTCACCCGACCGGTGGGCGAACGTGGCAAGGGCTGTGGGCGGGAAAACCCCGGAAGAGGTGAAGA
AACACTATGAAATCCTTGTTGAGGATGTCACGTATATTGAGAATGGTCACGTGCCTTTTCCCAACTACAAGACCACCATA
GGCGACGACAATCGAGGCAGTAACATCAACGCCCAGGATTCAGGAACAAAGGTAGTAGTATAA
>Olea_europaea_RADlike11_LOC111410972
ATGGCCTCTAGCTCGATGTCTTCCCATGGCTCAGGCACTTGGACTGCCCAGGAGAACAAGGAGTTTGAGAAAGCTCTTGC
CGTTTATGATGCTAACACACCTGACCGTTGGGCCAAAGTTGCAAGGGCTGTCGGAGGGAAAACCCCAGAAGAGGTGAAGA
GGCATTATGAAATTCTTATGGAAGATGTCAATTACATTGAGAGTGGCCAAGTGCCCTATCCCTACTGCAGAACTTCTCGG
GCCGCCTGTAACAAAGGAGGATGA
>Olea_europaea_RADlike12_LOC111410968
ATGGCGTCTAGCTCGATGTCTTCCCGTGCCTCAGGCACTTGGACTGTCCAGGAGAACAAGGAGTTCGAGAAAGCTCTGGC
CGTTTATGATACTGACACACCCGACCGTTGGGCCAAAGTTGCAAGGGCTGTCGGAGGGAAAACCCCAGAAGAGGTGAAGA
GGCGTTATGAAATTCTTGTGGAAGATGTCACATACATTGAGAGTGGCCAAGTGCCCTTCCCCTACCGCAGAACCTCTCTG
GCCGCCTGTAACAGGGGAGGATGA
>Olea_europaea_RADlike13_LOC111410969
ATGGCGTCTAGCTCGATGTCTTCCCGTGCCTCAGGCACTTGGACTGTCCAGGAGAACAAGGAGTTCGAGAAAGCTCTGGC
CGTTTATGATACTGACACACCCGACCGTTGGGCCAAAGTTGCAAGGGCTGTCGGAGGGAAAACCCCAGAAGAGGTGAAGA
GGCGTTATGAAATTCTTGTGGAAGATGTCACATACATTGAGAGTGGCCAAGTGCCCTTCCCCTACCGCAGAACTTCTCTG
GCCGCCTGTAACAGGGGAGGTATACAGCATACACCACCCCCAACCCACCCCTTCGAAACACCACAGACACTTCAAAATCC
ATCATACAATCGATGA
>Olea_europaea_RADlike14_LOC111411195
ATGGCTTCTAGCTCGATATCTTCCTATGCCTCAGGCACTTGGACTGCCCAGGAGAACAAGGAGTTTGAGAAAGCTCTTGC
TGTTTATGATGCTAACACACCTGACCGTTGGGCCAAAGTTGCAAGGGCTGTTGGAGAGAAAACCCCAGAAGAGGTGAAGA
GGCATTATGAAATTCTTGTGGAAGATGTCACATACATTGAGAGTGGCCAAGTGCCCTATCCCTACTGCAGAAACTCTCGG
GCTGCCTGTAACAGGGGAGGTATACAACATATACCACCCCAACCCACCCCATCAAAACACCACGAACACTTTAAAATCCA
TCATATAATCATCAGTCATCATGGATTGGATGAAGAATCTATAAGTTCCATTGATGCGTCATTATACTCGTAA
>Sesamum_indicum_DIVlike1_LOC105156121
ATGCCGGCCGATGAATCAAGTAGCTCTATGTGGAGTAGGGAGCAGGATAAGTTATTTGAGAAAGCAATAGCAACTTATCC
CGAGGATTCTTCGGATAGATGGGAGAAAATTGCAGCAGATGTTCCAGGAAAATCTGTGGAAGAGGTTAAACACCATTATG
AACTTTTAGTTGACGATGTTAACCGGATAGAATCTGGTTTTGTACAGGTTCCGTGTTACAATTCTTCTTCAGATGGTTCG
ACTAGTCATGCTGGGGATGAAGTGACCGGTAGGAAAGGCGGCAATTTTGGACACTTGAACAGTGAGTCCAATCACGGAGG
CAAGTCTTCCAGGTCAGATCAGGAGCGCCGCAAGGGAATTGCTTGGACAGAAGATGAACACAGGTTGTTCCTTCTTGGCT
TGGACAAATACGGCAAAGGTGACTGGAGAAGCATTTCCCGGAATTTTGTTGTGACGAGGACTCCTACCCAAGTTGCCAGC
CATGCCCAGAAGTACTTCATTCGTTTGAACTCAATGAACAAAGACAGGAGACGATCGAGCATCCACGACATCACTAGCGT
CAACAGCGGAGACGTCTCAGTTCCCCAAGGCCCAATCACCGGTCAGACAAATGGTCCTGCTGTAGCAGGTCCATCTGGAA
AATCAAACAAATCGCTTCCTCAAACCCCAGTTGCTGCTCCAGGGGTCGCCATGTATGGGCCACCAACCATCGGACAGCCA
ATAGGCGGGCCCCTTGTATCAGCAGTCGGCACACCAGTGAATCTCCCGCCGCCACCACACTTGGCGTACGGCGTTGGAGC
TCCACTTCCCGGATCCGTGGTTCCTGGGGCCCCCTTGAACATGGGTCCTATGACCTACCCAGTGCCACACACATCCGCAC
ACAGGTGA
>Sesamum_indicum_DIVlike2_LOC105160914
ATGGAAACGTTGTGTCCGAGTTCAGGGTGGATGATCCACCAGGGCCACAGCACGACATGGACGAAAGAGGAGAACAAGAA
GTTCGAAAGCGCTTTAGCGATTTTCGATGAGAAAACTCCCAACAGATGGTTTAAGGTGGCTGCAATGATCCCTGGAAAGT
CGGTTTACGATGTGATCAATCAGTACAGGGAATTAGTGGCAGATGTTAGTGATATAGAGGCAGGTTTGGTCCCAATTCCC
GGCTACTTGGCTTCGTCGTTTACGTTGGAATTGGCGGATCATCGCGGTTTTGATGTGTATAGGAAGAGGGCCGGCAGGCC
CTGTGATCACGAACGGAAGAAGGGCGTGCCTTGGACAGAAGATGAACACAGACGTTTCCTATTAGGACTTGAGAAGCACG
GAAAAGGGGACTGGCGGAACATTTCCAGGAACTTTGTGATCTCCAAAACCCCGACACAAGTTGCTAGCCACGCGCAGAAG
TACTACCTAAGGCAGCTCTCGGGAGGCAAAGACAAGAAGAGGCCTAGCATTCATGACATAACGACAGTCAGTCTCACCGG
CACTCCTCCAACAGAGAGCGACAGATCTCCTCCTTTGGAGAAATCTAACGTTGGACTTATCACATCCGACCATAACCCCA
CAAGTGCTCCAAAGGTAGTATTGGACTGGAATCACAACAACAACGACGAAGCCCTCATGGTGTTTAACCCGTCTTGTGTC
GACCCTTTCGCTGCACATCCGCACGACATTGCCACACATAGTCGTTATGTCGTTAGCAATGTTGGTTCTGGTCCAGGTTT
CTGCATGCAGTTGCCAAGATTTCATGCCTGA
>Sesamum_indicum_DIVlike3_LOC105161556
ATGATGAACAGAGAAATGGGACTTGATTCTCCTGCATCTTCATCGAATTGGTTGTTTGGCGAGGACAAGGTGACTAAATG
GACTGCGGAGGAGAACAAGAGGTTTGAAAACGCTCTTGCTTTGTTCGACAAGGATACTCCGGATCGGTGGCACAATGTGG
CTGCCATGATCCCTGGAAAGACTGTCAGCGACGTGATCAAACAGTACAAGGAATTGGTTGAAGATGTCAGTGACATAGAA
GCAGGGCTGATACCAATTCCAGGATATGGTAATACTCCTTTCACTTTGGAGTTGGCGAGTGATCCAGATTATCAGGGGGG
CTTCAAACAACTTTACAGCCCAGGTGGGAAACGGAACACTTCGACTCGGTGTCCTGATCATGAAAGGAAAAAGGGAGTGC
CTTGGACTGAGGAAGAACACAGGCAATTTCTCTTGGGGCTGAAAAAGTACGGAAAAGGAGACTGGCGAAATATCTCTCGC
AATTTCGTGACCACGAGGACTCCCACACAAGTTGCTAGCCATGCTCAGAAGTATTTCATCAGGCAGCTTTCCGGAGGGAA
AGATAAGAGGAGATCAAGTATACATGACATCACAACTGTCAATCTTAACGAAACTGCATCTCCTTCTCAAGACAAAGGAG
GGCCTCGTGCTGAAGATAAATCACATTTGGTTGTGGAGAGGCAACAAAATTCAGATGTAAATGATATGGTCCAAGGAATG
TATAATTCATACCAGACCGATCCAGGAGCAATGATGGGGTTCAGCCCACCAAATAGCAGCTTAATGTTCACGCATCTCCA
AGGGACGACTCCGTTTGGGCTATATCTGCATGAACATCATATGAGGAGCAATGATCCACATGGAGTCCTGTTAGAACATC
ACGGTTCAAATTTTCAGATCCATTCGACCAGACATCTCTGA
>Sesamum_indicum_DIVlike4_LOC105164009
ATGAGTTGGGGTATGGAGATTCTATCACCAAGTTCATATTTTTCCACTTCAAGCTGGTTGCTGGATGAGAGCAGGAGCAC
AAGGTGGACTCCAGCTGAGAACAAAGCCTTTGAGAATGCTCTGGCCTTGTTCGACGAAAACACCCCGGATCGATGGCAGA
AGGTGGCTGCAATGGTTCCTGGGAAGACTGTGGGTGATGTAATTCGGCAGTACAAGGAATTGGAAGATGATGTGAGTAGT
ATAGAAGCTGGGCTTATCCCAGTTCCTGGTTATGCCACTTCTTCACCTTTTACACTTGAATGGGGCAGTGGCCATGGCTA
TGAGGGCTTCAAGCAATCTTATGTAGCCGGGGGACGGAAATCTTCATCCGCCAGGCCGTCCGAGCAAGAACGGAAAAAGG
GCGTGCCTTGGACTGAAGAGGAGCACAAGTTGTTTCTGATGGGGCTCAAAAAGTATGGAAAAGGGGACTGGAGAAATATA
TCCCGCAATTTCGTGATCACCAGAACACCTACACAAGTTGCTAGCCATGCACAGAAGTATTTCATCCGGCAACTTTCAGG
GGGGAAAGATAAGAGGAGGGCGAGCATTCATGATATCACAACAGTAAACCTCAATGACGATCAAACCCCTTCACCGGACA
ACAAGAAGGCGCCCTCACCGGAGCAGTCGACGTCCGTTCTTGGTCAACAGTCAAATTCCAGCGCCATTCAAAAACTTCCT
TTCCAGTGGAACCAGACGAATAACGAGACGGTCATGGGTTTCGGCTCACCCTGTAATGGGAATAATGTCTTCACATCTCC
ACCCTACGGTGTGAACTCATACGGGCTTAATAAAATTCACAGCCAACATCTGCAAAGAGGTGCTAATTCGATGCACGAAC
CATACTTGGGATCTCAGAACATGGTCTTCCAGATGCAATCAGGGCTTCACTACCCTAATGCATGA
>Sesamum_indicum_DIVlike5_LOC105166546
ATGTACGGAATTGATGCCAACAGCAATCGGTGGACGCCGCCGGCGGTGGATTCGGCCGCCGCAGTATGGAGTCGGCAAGA
GGACAAGATTTTTGAGAAGGCTCTGGTGGAATTCCCGGAAGGAATCGACCACCGGTGGCGGAGAATAGCTGAATTTCTTC
CAGGTAAATCGCCGGACGAAGTCAGACTGCATTACGAGACTCTCTTGCATGACATCGCGGAGATCGACTCGGGCCGCGTT
GAGCTGCCGAGTTATTCGGATGAGTCGGCGCCGCTTGGGTGGGACCAGCATGCCAGGCCGAGGACGCCGGGTCAAATCTC
ATTCGGCGGTGGGAACCGCAGTCGGCACTCCGAAGTTGAACGGAAAAAGGGTACGCCATGGACAGAAGATGAACACAGGT
TGTTCTTGATTGGACTTGATAGGTATGGTAAAGGTGACTGGAGAAGTATTTCAAGGAATGTAGTAGTTACAAGGACCCCA
ACACAAGTTGCTAGCCATGCTCAGAAGTATTTCCTTCGTCATAATTCAGGAAAGAAGGAGAGAAAAAGATCTAGCATTCA
CGACATCACCACAGCCATGGACAGCATGCCGGTGCCTGCTCCCACCAATCTTCCCAACCAGGGAGGATCGCAAAATTGTA
GTTTTGCAATGCCTAGATGA
>Sesamum_indicum_DIVlike6_LOC105167079
ATGGAAGCTTTATGTCCAACTTCACTTGTACAAGATTCAAGCTGGTTCATAGGCCAGGGCAAGAGCACAAAATGGACAAA
AGAAGAGAACAAGAAGTTTGAGAGTGCTCTTGCGATTTTCGATGAGAAAACTCCAAACAGATGGTTTAAGGTAGCAGCCA
TGATCCCAGGAAAGTCCGTTTATGATGTAATAAATCAGTATAAGGAATTAGTGGCAGATGTTAGTGATATCGAGGCAGGT
TTGGTTCCTGTTCCCGGATACATGGCTTCTCCATTTACATTGGAGTTGTCAGATTATCGCAGTTTTGATGTGTGTAGGAA
GAAGGGCAGGACTTGTGATCAAGAACGGAAAAAGGGCGTGCCTTGGACAGAAGATGAGCATAGGCGTTTTCTTTTGGGAC
TGCAAAAGTACGGCAAAGGGGATTGGAGAAGTATCTCACGGCACTTTGTTGTATCCAAAACGCCGACTCAAGTAGCAAGC
CATGCTCAGAAATACTATCTGAGGCAGCTTTCTGGAGGCAAAGACAAGAAAAGACCGAGCATCCATGACATAACAACAGT
CGACCTCGTTTCTCCATCAGACAACAATAGACCTCGTCCTCTTGAGAAGACTAATGAACTTTCCTTTCAGCAGAAGCTCA
ATGAAGCCTTAACGGTTTTTGACTCGTCTTGTGGTGATTCTTATGCTGCGTATCCCTTCAATGTTTCGACACAAAGTCAT
CCTAGCTCGTGTCTTCACATCCAAGTGCCAAGATTTCGAGGTTGA
>Sesamum_indicum_DIVlike7_LOC105174541
ATGAACAGAGAAATGGGACTTGTTTCTCCAGCTTCATATCTCAGCGATTCGAGTTGGTTGTTCCAGGAGGATACGGTCAC
CAAATGGACTCCTGAGGAGAATAAGAGGTTTGAAAATGCTCTTGCCTTATTTGATAAGGATACTCCTGATCGCTGGCACA
ATGTGGCGTCCATGATCCCGGGGAAGACCGTCAGCGATGTGATCAAACAGTACAGGGAATTGGTGGAAGATGTGAGTGAT
ATAGAAGCTGGGCTTATACCCATACCGGGCTATACCAATAACTCATTCACATTGGAGTGGGTTAGTAATCATGGCTATGA
GGGGTTGAAACAGCTGTATGGCCCTGGTGGGAAACGGAACTCTTCCACTCGATGTTCTGACCATGAAAGGAAAAAGGGCG
TGCCTTGGACTGAGGAAGAGCACAGACTGTTTCTGTTGGGACTAAAAAAGTACGGAAAAGGAGATTGGCGAAATATCTCT
CGCAACTTTGTAACCACGAGGACTCCAACTCAGGTTGCTAGTCACGCTCAGAAGTATTTTATCAGGCAGCTTTCTGGGGG
GAAAGATAAGAGAAGATCAAGCATACATGATATCACAACTGTCAATCTTGAGGAAACCAAGTCTCCTTCGCCAGAGAAAG
ATAGGCCCTCTCGCTCACCAGAAAAATCAAACTTGATCATGCAGTCACCACAAAATTTGGATACAGATGTTGTGGTCCGA
GCAACATATGATTCCAGCCTTACGAATCCTGGAGCAGTGATGGGGTTCAGCCCAGCAAACAGCAGCTTAATGATCACTCA
TCTTCAAGGGATGTATTCATTTGGGCTTAATCTGCACGAACACCGTATGCAGAGCATTGATTCACATGCATTCCGGCTAG
GACATCATGGTACAATTTTTCAGATGCATCCGACCCGACATCTATAA
>Sesamum_indicum_DIVlike8_LOC105174995
ATGGTTAATACGAGTGGCTGCAGTTTAGAAACGGAGATTTCGAGGTGGAGCTGGGAAGAAAACAAGCGATTTGAAAATGG
GTTGGTGGAATTCCCTGAAGGTTTCCCCAATCGGTGGGAGAAAATCGCCGCCAGGCTTGGAACGAAATCGGCGGCGGAAG
TTGAGCAACACTATGCCGTCTTGTTGGATGACGTGACGGCGATCGAAGCAGGGTTGATTGAGTCGCCGGAGTATGTAGAA
AGGGATGCACCACGGTCGTCGGAACCCCAAAAGTACCCTAAATCCGATAAGAAGCCGATCGGCGTTCAGAGGAAAGCAGG
CAGACCGTGGACTGAAGATGAACATAGATTATTTCTTCTCGGATTGGAGAAATATGGAAAAGGAGACTGGAAAAGCATTT
CAAGATACGTGGTCCTGACCAGAAATCCTACACAAGTCGCTAGTCATGCCCAGAAGCACTTTGAACGTCAAGAAAAGGAG
GAACAAAATAAGAAAAGACGAAGCATATTTGATAGTTCGATTGCTGAAACCTCTATGACTAAGTTCGCTAACTGA
>Sesamum_indicum_DIVlike9_LOC105176579
ATGGAAAATGCAAGCCGGTGTGATTCCAAGGTGGGGAATTCGAAGTGGACTTGGGAGGAGAACAAGCAATTTGAGGATGG
TCTGGTGGAATTCCCCGAGGATTGTCCGAATCGGTGGGAGAGGATCGCGGCGAGGCTTCAGACGAAATCAGCGCCGGAAG
TTGAAAGGCACTTCGCCGTATTGTTGGATGATGTGGCGGCGATCGAGGCTGGGTTGATTGAGTTGCCGGAGTATGTGGAG
AAGGTCGGGTTCGGGTCATCGGAACCCCAGCAAAACCCTAAATCGGAGAAGAAACCGATTGTCGCGCAGAGAAAGGCAGC
CAGACCGTGGACCGCAGATGAGCACAGGTTATTTCTACTTGGATTGGAAAAATACGGAAAAGGGGACTGGAAGAGCATTT
CCAGATACATGGTCCTGACTAGAAGTCCTGCCCAGGTTGCCAGCCATGCTCAAAAGTACTATGAGCGTCAAGAAAAGGAG
GAGCAGAACAAGAAAAGACGAAGCATTTTTGATAACTCGGCTGCTGAAGGTAGTTCTCTGACTTCTAAGTTCTGTTGTTG
A
>Sesamum_indicum_DIVlike10_LOC105176804
ATGGAATGGTCAGATTTTCACTACTCTCCACTGGAAGAATCTTTGTGTGGGCTTTTGTCACCCCAGTTCGAAATGGACAA
GGCAGAGTGGACTTCTGAAGAGAACAAGCTGTTTGAGAATGCCTTGGCTGAAATTGATCCTGCTTCTCCAGCTTTCTTCG
AGCATGTTGCATCCCGAGTTCCCTGGAAATCCATCCAAGAGATCAAAAACCATTACCAAGCATTGGTTGAAGATGTGGAG
ATGATCGAATCAGGCCATTTTCCACTTCCCAACTACCAAAACCTCGATGATCACGAGAAGCAAGAGGAGATGGAGGCCAA
GAAAGAGGACGGATCCCCATCGGTTGAAGCTAAAACCAGGAACGGCCAGCAAAGGCGGCGAGGTGTTCCGTGGACTGAGG
AAGAACACCAGTTGTTCCTTATGGGACTCAACAAGTACGGGAAAGGCGACTGGCGGAGCATCTCAAGGTACTACGTCATC
ACCAAGACCCCAACGCAGGTTGCTAGCCATGCACAGAAGTATTTCAGACGACAAACGAGCTCCACTCCAGTGGACAGGCG
CCGCCCTAGCATTCATGACATCCAGACCGTGAATCCCACCACCTTCGCCTCAGTGCCCCAAAGGCATGCGGCCAACAACA
CTCACCCAGATATGGACGAACCAATTCCTTTCTCTTCTTGCAGCTTCATTCCAATGCTCAACCACAACTTCAATGGAGGT
GGTATCAATGTTGAGCAAAACCCTATGTTTTTGCCACCCGTGAACTCCACTTCCTTTCCATCTGCTGATCCCCTCTTCAA
TCAGACTTCAGCTGCCTATCCTGCACCCTACATGCTTCCATCTTTCAGGAACCAACAATGGGGTTAA
>Sesamum_indicum_DIVlike11_XP_011073055.1_MYB2_domain_lost
ATGTCAGGTACAGGTGGGGTGGGGGAGGGGGTGGGGTGGAGCAGAGAAGAAGAAAAAGCATTCGAAAATGCAATTGCCAT
GCACTGGAGTGATGACTGCACAGAGCAAAACTGGAGCAAGATAGGGTGCATGGTTCCGAGTAAAAGCATTCAAGAACTGA
AGCACCATTTCGAAATTCTTGTTGAAGATGTGGCTGCCATTGAAGCTGGAGATGTCCCATTGCCCAACTATAGTGCTGCA
GGAGCTGGAGATGAGCGTGCCTCCAGCTCTTTGATTTCCACTAATAACCATTACCATGAAAAAGATAGACCCTACATGAC
TACTAACCCTAATTTCTCAGGCGTGGGGACTAGTGACTCCGTCTCCGGACGTCAGGCAAGCAGCGCGTCGGAAAGGACTT
CCGTGGACGGAAGAGGAGCACAGGTTATTTTTGCTTGGTTTAGACAAGTTTGGGAAAGGGGATTGGAGAAGTATCTCAAG
AAACTTTGTTATCTCTAG
>Sesamum_indicum_RADlike1_XP_011092800.1
ATGGCGTCGAGCTCCATGACCCGTGGCTCCGGCAGCGCCTGGACTGCCAAGGAAAACAAAGACTTTGAGAAGGCACTAGC
AGTCTACGACAAGGACACCCCCGACCGTTGGGCCAATGTTGCCAGGGCTGTCGGAGGACGCACCGAGGAAGAGGTCCGAA
GGCATTACGACATCCTCGTTGAGGACATCAACTGTATCGAGAGCGGCAGAGTGCCCTTCCCCAACTACCGTACCACCTCC
TCCTCCGGAGGTGGTTACATGAGAAACAATGAGGAGCAAAGGATGAAAAACCTGAAGCTGCAGTGA
>Sesamum_indicum_RADlike2_XP_011088399.1
ATGGCATCAAGCTCGATGAGCCGTGGAGCAGGCAGCACTTGGACTGCCCAAGAAAACAAAGCCTTTGAGAGGGCTCTAGC
CATTTTCGACAAGGACACCCCGGACCGATGGGCCAATGTGGCCAGGGCCGTGGGAGGTCGAACCCCAGAGGAGGTGAAAA
GGCATTATGAAATCCTTGTGGAGGATATCAAATACATTGAGAGTGGTAAAGTGCCATTCCCCTACAGGACCACTGGTTGA
>Sesamum_indicum_RADlike3_XP_011099631.1
ATGGCATCAAATTCCCTGTCTTCTTCTTCGAACAGCTCCAGTTCCTCCTGGACGCCAAAACAGAACAAACAATTTGAGAA
GGCTCTAGCAGTCTATGATAAGGATACCCCGGACCGCTGGCAAAACATTGCCAGGGCTGTGGGTGGAAAATCTGCTGAGG
AAGTTAAAAGGCACTATGAGATTCTTGTCGAGGACCTCAAGCACATCGAGTCTGGTAATTACCCGTTCCCAAACTACAGA
ACAAATGGGAACAGCCGCTAA
>Sesamum_indicum_RADlike4_XP_011083673.1
ATGGCGTCGAGCTCCATGACATCCGCACGTGGCTCAGCCTCAGCGTGGACGTCTAAGCAAAACAAGCAGTTCGAGGAGGC
TTTGGCAATGTACGACAAGGACACGCCTGACCGTTGGCATAATATAGCCCGAGCCGTGGGTGGGAAGTCAGCAGAGGAAG
TGAGAAGGCATTATGAGATCCTGGTTAAGGACATTATGCAGATAGAGACGGATCAGGTGCCAATACCTAACTACAGAGCC
ATGGGGAGCAACAGCAGAGGATACGGCAATGAGCAGAGGCTTCTGAAGAATCTGAAACTGCAGTGA
>Sesamum_indicum_RADlike5_XP_011083676.1
ATGGGGTCTAATTCGACATGGACAGCGAAGCAAAATAAGCGGTTTGAGGATGCACTGGCTATGTACGACAAGGACACGCC
CGACCGGTGGCAGAATCTGGCCAGGGCGGTGGGCGGGAAGACGGTGGAGGAGGTGAAGAGCCACTACCAGAAGCTGGTCG
AAGATATCGACCACATTGAGTCCGGCAAGGTGCCGCTGCCTGATTACAGGCCTTATGGAGAAGCTGCCAAGGAAAAGAAA
ATAATGGATGATCAAGAACAAAGGTTGAGGTCTCTAAAGCTCCGATGA
>Sesamum_indicum_RADlike6_XP_011074553.1
ATGGCATCAAGCTCCATGTCTTCATCACGTGGCTCGTCCTCCTCGTGGACACCGAAGCAAAACAAGCAGTTCGAGGACGC
TTTGGCCATGTACGACAAGGATACACCAGACCGGTGGCATAACATAGCCAGAGCGGTCAGTGGGAAGACAGCCGAGGAAG
TCAGGAGGCATTATGAGGCGCTAGAGAAGGACATTATGAAGATCGAAACTGATCAGGTGCCTATACCTAATTACAAGGCC
ATGGCCAACGGCAGAGGATATGGCAATGAGCAGAGGCTCCTCAAGAATCTCAAGCTACAGTGA
>Sesamum_indicum_RADlike7_XP_011099630.1
ATGGCATCAAATTCCCTGTCTTCTTCTTCGAACAGCTCCAGTTCCTCCTGGACGCCAAAACAGAACAAACAATTTGAGAA
GGCTCTAGCAGTCTATGATAAGGATACCCCGGACCGCTGGCAAAACATTGCCAGGGCTGTGGGTGGAAAATCTGCTGAGG
AAGTTAAAAGGCACTATGAGATTCTTGTCGAGGACCTCAAGCACATCGAGTCTGGTAATTACCCGTTCCCAAACTACAGA
ACAAATGGGAACAGCCGCTAA
>Sesamum_indicum_RADlike8_XP_011088407.1
ATGGCTTCCAGTTCACACTCATGGACCCCCCAAGAGAACAAACTCTTCGAGAAGGCACTCGCCCGCTTCGACAGGGACAC
TCCCGACCGCTGGCAGAACGTCGCTCGCGCCGTCGGCGGTGGCAAATCTGTCGAGGACGTCAAGACCCACTACCAGATTC
TAATTGAGGATCTCCGCCGCATAGAATCCGGGCATGTCCCCATTCCCAACTACACCAACACTAACTCCATACATGAAGAG
AAGAGGCTTATGAAGTTTCTGAAGATGTAA
>Sesamum_indicum_RADlike9_XP_011092801.1
ATGGCATCGAGTTCACTGAGTTCACGTCGGCCCGATTCCTGGACACCCCAGGAGAACAAGCTCTTTGAGAAGGCACTCGC
TCGGTTCGACCAGGACACACCCGACCGGTGGCAAAACGTCGCCAGGGAAGTCGGCGGCGGAAAATCGGCGGAGGAAGTCA
AAAGGCACTACGACGTTCTGATGGAGGATCTCCGGCGGATAGAATCCGGCCACGTGCCAATTCCCAACTACGCCACCAGG
AACTCTACGCCGTAA
>Solanum_lycopersicum_DIVlike1_Solyc03g096350.2.1
ATGAACAAGAATAAGAGAGAATGGACTAAAGAAGAGAACAAGCAATTTGAAAGTGCTATTGCAATCTATGATGAGAAAAC
TCCTGATCGATGGTTTAAAGTGGCTGCCCTCATCCCTGGAAAGTCAGTTATTGATGTAATCAATCAATATAAAGAACTCG
TTTCAGATGTTTATGATATTGAAGCTGGATTGGTACCAAATCCTGGCTATTTCGCCTCTTCGATTACGTTGGAATTGGTT
GATCATTGTGGATTACAAACATTCAGAAAAAGAGGGAGTAAATCATCTGATCAAGAAAGAAAAAAAGGTGTACCATGGAC
TGAAGAAGAACACAGGAGATTTCTGATGGGACTTGAGAAGTATGGAAAAGGGGATTGGAGGAACATATCGAAGAAAATGG
TAATTTCTAGAACTCCAACTCAAGTAGCTAGTCATGCTCAGAAATACTATCAGAGACAGATTTCAGGGGGCAAAGATAAG
AGGAGGCCTAGTATTCATGACATTACCACTGTCCATATCACAGCGGACTCTGCGTCCCCAAATAACCTACTATATAACAT
CAATTCCTTTTCTAAAGAAAAAAAATTATATGCAACACACAACTCCTCTTTCCAGAAAACCACAACGCCAGACATAGTCA
ACTGTTGGAATGCTAACTTATCAAATGATCATGAAGATGTGATGGATTTTGGATCATCATTTGTCGCCTATCCGTATGAG
ATTGCTTCACAGTCTTGGGATGAACATGGAATTGACGACATTACTATGAATGCTGATTCACAACTCCAGTTCCAATCAAC
AAGATATCAGATATGGGGTTGA
>Solanum_lycopersicum_DIVlike2_Solyc03g119740.2.1
ATGTCACCTTCAGATTCATCATCATCTTCAGTAGTGTGGAGCAGAGAAGAAGAAAAAGCTTTTGAGAATGCCATTGCACA
GCACTGGGTTGAAGATTCTGAACAGCAATGGGAGCAGTTTGCTTCTATGGTCCCCACAAAGACCATTGATGAGCTTAAGG
AACATTACCAGCTACTTTTGGAAGATGTTGCAGCCATTGAAGCAGGACAAGTTCCAATACCCAATTACAAAGGAGAAGAA
GCTTCGTCCTCTTCAACGAAAGAAGTAAATCTAGGATATCCTGGGTCAGTGGATGGGCGGCGGTCCAATTGTGGTTATGC
AAATGGATTTTCAGGTACGAACCATGACCCGATTGGGCATGGTGGAAAAGGAAATTCTAGGTCTGAACAAGAGAGACGAA
AAGGAATACCGTGGACTGAAGAAGAACATAGGTTGTTTTTGCTAGGTTTAGACAAATTTGGGAAAGGAGATTGGAGAAGT
ATTTCAAGGAATTTTGTGATATCTCGAACACCAACACAAGTAGCTAGTCATGCCCAGAAATACTTTATTCGTTTGAATTC
CATGAATAGAGATAGAAGAAGGTCAAGTATTCACGACATTACAAGTATCAATAATGGAGGAGACGTTTCAACTCATCAAG
CTCCAATTACAGGCCAACAGGTGAATCCTAATCCATCGAATCCAGCTGCACTTGGACCCTCAGTCAAGCACAGAACCCAA
CCCAATATGCATAGTATGGGCATGTACGGTGCTCCGATGGGTCACCCCGTCGCTGCACCGCCAAGCCACCTCGCCTCAGC
CGTCGGAACACCGGTTATGCTTCCTCATGGACACCATCCTCCTTATGTACTTCCACTTGCATATCCTATACCACCGCCGC
CACCCCCCATGCACCAGTAA
>Solanum_lycopersicum_DIVlike3_Solyc04g008870.2.1
ATGACAGTAGATAAATCAAGAAGCTCAATTTGGAGCAGAGAGCAAGATATAGAATTTGAGAATGCATTAGCAACTTATCC
TGAGGATTGTGTAGATAGGTGGGAGAAAATTGCAGCTGATGTTCAAGGGAAAACCTTACAAGAGGTTAAGAATCATTACG
AAATTTTACTCGATGATGTGAGTCGAATCGAGTCTGGTTATGTTCCTTTGCCTTGGTACAACTCTACTTTTGACAGGTCT
TTGTGCAATGATGTTGGTGGTGAAAGAATTGGCAAGAAGAGTGGGGTTTCAGGGAGGCTAAATAGTGAGTCAAATGATGG
AGGTAAATCTACTAAATTGGAGCAGGACCGGCGTAAAGGGGTTGCTTGGACGGAGGATGAGCACAGATTGTTCCTTCTTG
GACTGGAAAAATATGGGAAAGGTGATTGGAGAAGTATCTCTCGAAACTTTGTTGTGACAAGAACTCCTACACAAGTGGCC
AGTCATGCCCAAAAATATTTCATACGTTTAAACTCGATGAACAAGGACAGAAGACGAACAAGTATACATGACATTACTAG
TGTTAATAACGGAGATGTCTCCGTACCTCGAGTTCCAATCACTGGCCAAACAATTGGTTCTTCTGGCAAATCCAACAAAC
TATCTCCAACAGCACCAATTGCTCCCATTGGAGTTGGTATATATGGAGCAACCACCATCGGACAACCAGTAACAGGACCA
ATGGTTAACGTAGTTGATCAGAGGCAGATTCAGGATTTGGACATTATGGGTTCAAGTTTGGGATATTACTACGACCAACC
TTGA
>Solanum_lycopersicum_DIVlike4_Solyc05g052610.2.1
ATGGAAACTTTATATCCAACTTGTTTTGTACCAAATTCAAATTGGATTATGCAACAGAGTAAGAGTAATACAGAATGGAC
TAAAGAAGAGAACAAGAGATTTGAAAGTGCACTTGCAATATACGACGAGACTACACCAAATCGATGGTTTAAAGTAGCAG
AAATTATCCCTGGGAAATCAGTTCTTGATGTGATAATGCAGTATAAAGAATTGGTTGCAGATGTTAGTAACATAGAGGCT
GGATTGCTCCCAAATACGAGGCGTGGTTATACGTCTTCTTTTGCGTTGGAATTTGTTGATCATCGTAACATTCAAACGTT
TAATAAGAGAGGCAAGTCTTATGATCACGAAAGAAAGAAAGGCGTACCATGGACAGAGGAAGAACATAGGCGATTTCTTA
TGGGGTTAGAGAAATATGGTAAAGGAGATTGGAGAAACATATCGAGGAATTTCGTGATCTCTAAAACTCCAACACAAGTG
GCTAGTCATGCTCAGAAGTACTATTTGAGGCAACTTTCAAGGGAGAAAGAGAGGAAGAGACCTAGTATTCACGATATCAC
CACCGTTCATCTCACAAACGATGAGTTTCTCAATAATAACAACAACGACGACAAAAAATCCATGTGTGAAGAGAGGTTGT
ATATGTCCTCAACAAGCACAACAGACTTACTAATCGGCTGTTGGAACAACTCGATCGATGAAGACCTAATGGCATTTGGT
CAATTTGTGTGA
>Solanum_lycopersicum_DIVlike5_MYBI_Solyc05g055240.2.1
ATGTCGACATGGACGAGGGACGACGACAAGCTCTTCGAACACGGCCTGGTTTTGTACCCTGAGAACAGCGCCGACCGGTG
GCAATTGATCGCCGATCATGTCCCCGGGAAAACAGCCGACGATATCATGGCTCATTACGATGACCTTGTTCACGATGTAT
ATGAAATTGATTCGGGTCGGATTGATCTACCGAGCTATACGGATGATCCGGTTGAATTGGAAGGCGATTGTCAGATTACA
TCGGGGTCAAACAAGAAGAGTAATGAAATTGAGAGGAAAAAGGGTACACCATGGACTGAAGATGAACACAGGTTATTCCT
TATCGGGCTGGACAAATACGGGAAGGGTGACTGGAGAAGCATTTCAAGAAACGTAGTGGTATCAAGGACACCAACACAAG
TGGCTAGTCATGCTCAAAAATACTTCATTAGACAACAGGCAATGAAGAAAGAACGGAAAAGGTCAAGCATCCATGATATT
ACAACTGCAGTGGATACCAACCCAGTGCCTCCTCAAAGCAGCTTTCAAAACCAAAGTGGCAGTCAAAATTTCAACTTCGC
GATGTAG
>Solanum_lycopersicum_DIVlike6_Solyc06g076770.2.1
ATGGAGATTCTATCACCAGCTCCTTATCTTTCAAATCCAAGCTGGTTTCTTGATGAGGGTAAGAGCACAAAATGGACTCC
AGCTGAAAATAAGGCTTTTGAGGATGCACTTGCCTTGTTTGATAAAGATACACCAGATAGATGGCATAGAGTTGCAGAAA
TGGTTCCAGGGAAATCAGTTGTTGATGTGATGAGGCAATATAAAGAATTAGAAGATGATGTGAGCAGAATAGAAGCTGGA
TTAGTTACTATTCCTGGTTATAGTACTTCACCTTTTACATTAGAATGGGGGAATAGTCATAGTTTTGATGGATACAAACA
ATCTTATGTTGTTGGAGGTAAAAGGCCTTTGTCTAATAGGCCACCAGAACAAGAGAGGAAGAAGGGTATTCCATGGACAG
AAGAAGAACATAAGTTGTTTCTAATGGGGCTTAAAAAGTATGGAAAGGGTGATTGGAGGAACATTTCGCGTAACTTTGTT
GTTACTAGAACTCCAACTCAAGTGGCTAGTCATGCTCAGAAGTACTTTATTAGACAACTTTCTGGTGGAAAAGATAAAAG
GCGGGCGAGTATTCATGACATTACAACAATAAATCTCAACGATAATCAAACACTTTCACCAGATTACCAGAAACCAACTT
CACCTGATCAATCCACTATGATTTCCCAGCAGCCAAAATCGGCTGCTAATGTCATGAACAAAATGCCATTTCAGTGGAGT
CAGGTCAATAATGGGACAGCCACGGGCTTCAATTCTGCACAAGCAAGTTTGTTCATGTCCCCAGCTCTTTATGGAGGAAA
CTCTTATGGGAACACTAAAATGCAAATCCAAAGTTTACAAAGAGGTGGTATGCATGAGCCATACTTCGGATCCCAAAGTA
TGAATTTTCAGCTACAATCAGCACATCCGTATCATCAAGCATAA
>Solanum_lycopersicum_DIVlike7_Solyc09g014250.2.1
ATGAATAGAGAAATGGGATATCTATCCCCTGCAACATATATCAAGAACTCAAGCTGGTTGTTTGAGGAAAACAAGGGAAC
AAGATGGACACCTGAAGAGAACAAAGTGTTTGAAGAAGCACTTGCTTTGTTTGATAAAGATACACCTGATAAATGGTATA
ATGTAGCAGCAATGATCCCTGGGAAAACAGTGAATGATGTGATTAAACAGTACAGAGAATTGGTAGAAGATATTAGTGAT
ATAGAGGCAGGGCTAATACCAGTACCTGGCTATACTACTAGTAATTCTTTCACATTAGAGTGGGTTAATAATCAAGATGC
TTTTCATGGATTTAAGCAATTTTATGGTCAATCTGGGAAAAGAGGCTCGTCGAATCGATCTTCTGAACATGAAAGGAAGA
AAGGTGTGCCATGGACTGAAGAAGAGCACAAGCAATTTCTACTGGGGCTGAAAAAGTATGGAAAAGGAGACTGGAGAAAT
ATTTCACGCAATTTCGTGACCACAAGAACTCCAACTCAGGTAGCTAGCCATGCTCAGAAATACTTTATTAGGCAGCTTTC
CGGTGGAAAAGATAAAAGGCGATCAAGCATACATGATATCACAGTTGTCAATCTTTCGGAATCCAAGTCTACTTCCCCTG
AGGATCATAAATCTGCCCCTTCTCAACAAGCACAACAACATTCAAAAATGAATGGCATGGTAAAAACACTATGCGAGTAT
AATTCACCGAATCAAGAATCAGACATAACATTCAACTCATCAAGTGGTGGTCTGATGGCCGTGCCTTTTCGAGGGGCTCC
ATCGTATGGACTCGAGCATGGAATGCATAACATTGCTCTACAAGGTCTCCAGTTCGGTAACTACAATACTATGTGTTGA
>Solanum_lycopersicum_DIVlike8_Solyc10g076820.1.1
ATGAGCAGAGAAATGGGATTTCTTTCTCCTCTTCCTGAAGAAACAACATACCTTAGAAACTCAAATTGGTTATTTGAGGA
AAACAAGGGAACAAATTGGACAGTTGAAGAGAACAAGATGTTTGAGGACGCGCTCGCGTTGTTTGATAAGGAAACTCCTG
ATAGATGGTATAACGTAGCAGCAATGATCCCCGGAAAGACGGTGAATGATGTGATCAAACAGTATAGAGAATTGGTTGAT
GATGTTACTGATATTGAAGCTGGATTAATACCAGTACCTGCTAGCTACATGACTACAACTAGCTGTACTACTCGTTCATT
CACATTGGATTGGATCAATCATGATCAAGAAATAGGCGCCTTCCACGACTTTAACAAGCGATTCCATGGTCCATCTCATG
GCAAGAGAAACACATCAAATCGATCTTCTGAATACGAAAGAAAAAAAGGAATCCCATGGACCGAGGAAGAACACAGGCAA
TTTCTGTTGGGGCTGAAAAAGTACGGAAAAGGTGATTGGAGAAATATATCTCGCAATTTTGTGACTACAAGAACTCCAAC
ACAAGTAGCGAGTCATGCTCAGAAGTATTTTATTAGACAAATTTCCGGGGGTAAGGACAAGAGAAGATCAAGTATACATG
ACATTACCACTGTCAATCTAACAGAAATGAAAGAGAATCATACATCTTCTAATTCCCCCGAAAACTCTGTTCCATCTCCA
CAAAAACAGCACAATTTGTCAAATCAAAAATCATATATAGGTTTCAAAACATATGGACTAAAATTGCATCAACGTCGAAT
GCATAGTGTTATTCTGCAGGGACTTCAGTTTGATCAGTACAATACTATGTGA
>Solanum_lycopersicum_DIVlike9_Solyc11g071500.1.1
ATGAGCCTCAACCGAACATGCAATAGCTCCTTCTGGACTAAGGAGGAAGACAAAGCATTTGAGAATGCTTTGGCTTTATT
TTCTGGAGATAGTGATAAATTTCTGAAGATCGCTGCTGCTGTTCCTGGGAAATCTCTTCAAGAAATTATCGATCATTATA
ATGTATTAGTGGAAGATGTTAATGACATAGAGTCTGGCAAAGTTCCGCTACCTAAATATGAGAGAATGCGAAGTTCTTCT
AGCCGCAGAAGGAGATCATCGGGAGCAGGGGTAGAACGGCGAAAAGGGGTTCCTTGGACTGAAGAGGAACACAGGTCATT
TCTCCAGGGGTTGGCAAAACACGGAAAGGGTGATTGGCGGGGTATATCAAGGAACTTTGTGTTTTCTAGAACACCAACAC
AGGTGGCAAGCCATGCCCAGAAGTACTACAGTCGATTAAATGGCAATAACACAAATAGGAGAAACAGCATTCATGATGTC
AGTAGTGTGGGTGCTGCTAATATTACTGAACCTTCACAACAAAAATCTGACGAGTTGACAGGACCTTGTGGAGGACAATC
GCAGTTGCCAATTGCCGACTATGTGACTGAAGCTTTTGAAGCAGGCATGCTATCTTTACCAGGGCCAGTTACAAACTGCA
CGACTGATGCTTTTGAAGGACCATCAGCTGTTAACCCCGAGAAATTCCCGCTTGGTGCTGCTCTTGGTAGTGACTTGAAT
AGCTCATTTCCCCGCGTGGATGAGTTCCTGCAAAGTGTAGAAGACCTAATCATCGTACCAGCAGAAGGCACCTCTGGAGT
ATGCTGTGAGGTTGACTCTAGGACATCTCCATCACTTAGCATGCAACCATCAGTTACTGGTGGAACCGGAATGTACACTC
ATCCAGTTTCATTTCCCGACGTGCATGAGTTCCTGCAAGGTGTAGAAAACCTAATCACTGTACCGGGAGAGGGTGCCTCT
GGAGCAAACCGTGGGATTGACAGTAGGATATCTCCATCACTTAGCTTGCAACCATCAGTTGCTGGTGGCACCAGAATGTA
CCCTCATCCAGTCAATGTACCGGCAGAGGGAACCTCTGGAGTGAGCCATGGAGTTGACACTAGGACATCTCCATCAATTA
GCTTGCAACCATCAGTTGTTGGTGGCACCAGAATGTACCCTCATCCAGTCAATGTACCGGCAGAGGGCATCTCTGGAGCG
AGCCATGGGATTGGCGCTAGGACATCTCCATCACTTAGCTTGCAACCATCAGTTGTTGGTGGCACCAGAATGTACCCTCA
TCCAGTCAATGTACCGGCAGAGTGCATCTCTGGAGCGAGCCATGGGGTTGACACTAGGACATCTCCATTACTTAACTTGC
AACCATCAGTTGTTGGTGGCAGCAGAATGTACACTCATCCAATCATCGTACCGGCAGAGGGCACCTCTGGAGCGAGGCGT
GGGGTTGACACTAGGACATCTCCATCACTTGGCTTGCAACCATCAGTTGGTGGTGGCACCGGAATGTACACTCATGCTGT
CAATAATGTTAGGTATGATCTGGAAGAGCTAATGACCAAGCAGTTGGTTGGAGCTAGTCAAGTAGGTCCTACCATTAACA
CTGCAAGTTTGCCATCACCAATTGCTGATCATATTGGAGTCCGTGGTTGTACAACTTCTAGCAGTGCCGCTAGGAATGAT
TTTGCGAGTACCATGGAAGCTCCTGGGGAAGGTTTTTCTGTTGATTCCATGCAGATGCCATCAATTCCTGACCATATTGG
AGGTGGAACTTACCCATGTTGGGAACCTAGCAGCAAGGAAGACAGTATCTTTGATCTGGAAGACCTATACACAGATCACA
TGTTTGGGTTTCACAAATGA
>Solanum_lycopersicum_DIVlike10_Solyc11g006720.1.1
ATGATGTATCCGGCGAACAATCGGTGGCTAATCGGCGAATCACCGGCGATGATTCATCCAAATTCAACATGGACGAGATT
TGAAGACAAGTTATTTGAACAAGCTCTAGTTATGTACTCTGAAAACGATATTGAACGGTGGCAGAAAATTGCTAATCATG
TTCCGGGAAGGACGCCGGAAGATGTTATGGCTCACTATGATGCACTTGTTCATGATGTTTTTGAGATTGATTCAGGGAGA
GTAGAGCCGCCAAGTTATCCTGATGATTTGTTTGATTGGGAATCGGATTGTAAGACTAACCAGATCTCGTTTGGGACGAA
CAAAAAACATGAAGTTGAGAGGAAAAAGGGAACTCCATGGACTGAAGAAGAACACAGGTTATTCCTTATTGGGCTGGATA
AATATGGGAAGGGTGATTGGAGAAGCATTTCAAGAAATGTAGTGGTGACGAGGACACCGACACAGGTGGCCAGTCATGCT
CAAAAATACTACCTTAGACAGCAGTCGATGAAGAAAGAACGTAAAAGGTCAAGCATACATGACATTACCACTGCAGTGGA
TACAAAGATGGTGCCACCTCAAAACTGTCTTCAGAATCAAGGAGGGTATCAGAATTTCAACTTTCCCATGTAG
>Solanum_lycopersicum_RADlike1_Solyc01g109670.2.1
ATGTCTTCTTCTCAAGTTGGACAAGGATCATCAGTTACATGGACTGCACAACAAAACAAGGCATTTGAAAGGGCATTAGC
AGTGTACGACAAAGACACCCCTGACCGTTGGTCTAACGTTGCTAGAGCTGTTGGAGAGTGGTGGTGTGCCTTTCCCAAAC
TACACCACTCCTACCGGAGGCCGATCCCGCGATAA
>Solanum_lycopersicum_RADlike2_Solyc01g109690.1.1
ATGGCATCAAGCTCACTTCAATCTTCATCATGGACACCGCAGCAAAACAAGTTATTTGAAAGAGCGTTAGCTCAATTCGA
TAAGGACACACCTGACCGCTGGCAGAATGTGGCACGGGCCGTTGGTGGTGGAAAATCGGCCGATGAAGTGAAGAGACACT
ATGAAATTCTTATTGAGGATCTCAGGCGTATCGAATCGGGACGTGTTCCTCTTCCTAATTACACTCATGAACAACAAAGG
TATTCTTAA
>Solanum_lycopersicum_RADlike3_Solyc04g080500.2.1
ATGGCCTCGTGGACTGCAAGGCAAAACAAGAAGTTCGAAGAGGCTTTGGCGTTATATGACAGAGACACACCTGATCGTTG
GCATAACATTGCAAGGTGTGTAGGTGGAAAATCAGCTGCAGAAGTGAAGAGGCATTATGAAGTACTTGTGAAGGATATCA
TGCAAATAGAAAATGGTCAAGTACCTTTACCAAATTACAAAGCCGCGGCTGAAACCAATAACAGATCAGGTTATGCCAAT
GAACATAGGCTTCTGAAGAACCTGAAGTTACAGTGA
>Solanum_lycopersicum_RADlike4_FSM1_Solyc10g052470.1.1
ATGAGCTCGATGTCGTCTCAACATGGTTCTTCTGGATCATGGACTGCGAAACAAAACAAGGCGTTTGAGAAGGCATTGGC
TGTGTATGACAAGGAAACTCGCGATCGTTGGTCCAATGTTGCTAAAGCAGTTGGAGGCAAAACAGCAGAAGAAGTGAAAA
GACACTATGAAATCCTTTTGAGGGATGTTTTCTTTATTGACAATGGTATGGTGCCCTTCCCCAAATACAAAACTACTGGA
GGATCCCATAATTCCACCTCTGATTAA
>Solanum_lycopersicum_RADlike5_Solyc10g080920.1.1
ATGTCCCAAAATTGGACAACAAAACAAAACAAAAAGTTTGAAGAGGCATTGGTTATGTATGACAAAGACAATAATGGTGA
AAAATGGCATAATATAGCAAGATATGTTGGTGGAAAATCAGTTGAAGAAGTTAGAAGGCATTATGATCTTTTGCTAAAAG
ATATTACTCAAATTGAAAATGGTCAAGTCCCTTTGCCTAATTATAGGACTACTTCTGATCAAACCAATGCTAGAGGTTAT
GCTAATGAACAAAGGCTTCTGAAGAATTTAAAACTACAGTGA
>Solanum_lycopersicum_RADlike6_Solyc12g089170.1.1
ATGGCAACCAAATCTACATGGACTAGAGAGGAAAACAAAATGTTTGAAAATGCATTGGCTATTTTTGACAAGGATACACA
TGATAGATGGAGTAATGTAGCTAAGGCCACAGGCAAAACTGAAGAAGAGGTAAAATTACATTACCAAAAACTTGTAGAAG
ATATCGAAAATATCGAGGCTGATCTAGTTCCCTTGCCTAAATATAACGAGGTAAGTGTTGATCATGACAACAAAACAACG
ACGACAAACAAAGGTAAAATACATGCTCCTATCTGA
>Solanum_lycopersicum_RADlike7_Solyc12g089190.1.1
ATGGCCAATTGGACAAAAAACCAAAACAAGAAATTTGAGGAGGCATTGGCTTTATTTGACAAAGACACTCCAGATAGGTG
GCATAATATTGCTAGGTGTGTTGGTGGAAAATCAGCAGAGGAAGTGAAGAGACACTATGAATTGCTTGTAAAAGATGTCA
TGCAAATAGAAAATGATCAAGTTCCTTTGCCTAATTATAGGGGTGCTAGTAGCAATGGAAGAAGTTATTCCAATGAACAA
AGGCTTATGCAGAATCTGAGGTTATAG
>Solanum_lycopersicum_RADlike8_Solyc02g085145.1.1
ATGGCATCAAATTCACTCACTGCTTGGACTCCAAGAGAAAACAAGAAATTCGAGCAGGCACTCGCGGTCTACGATAAGGA
CACATCTGATCGATGGCAAAACATTGCTAGATACGTTGGTGGGAAATCAGTTGAAGAAGTTAAACATCACTATGCTATAC
TTGTAGAGGATCTTAAGCACATTGAATCTGGTGACGTCCCATTCCCAAAATACAAGTCAGGTGGAAAGTCTCGAGTACGA
GGTATAATACCAGTCAAAGTCAAAGATATGTGGTACGTGGAAAGACATTATTCTCTCAAAATTATGAATACACTAAGT
>Solanum_lycopersicum_RADlike9_Solyc04g150172.1.1
CCTTCTCTACATTTTTCTTTTATTATTACATACATTTTTCTCTTTTTTTTTTTGCAAATTATGGCCACAAATTCAACGTG
GAGTCATCATCAAAACAAGTTATTTGAGAATGCATTGGCCATTTACGACATCGATACACCAGATCGATGGCGTAAATTAG
CCAATGCAGTTGGTGGAAAAACAGAAGAAGAAGTGAAAAATCACTATGAAAAACTTGTTGAAGATATTAAGCGTATCGAA
TCTGGAAATATTCCATTACCTAATTATAATGGTGGTCGTAATAATAAAGGCTACAATTTCATGGATGAAGAACAAAGGCT
GAAGTATTTGAAGCTCCAATGA
>Solanum_lycopersicum_RADlike10_Solyc05g014570.1.1
ATGACCTCAAATTCGATATGGACTTGGGAGGAACAAATGAAGTTTCTCGAAGCATTAGCTATTTGTGGTTTTGATGATAC
ACTAGGTATCTGGCGTTATTTGGTTGATGTCACGGGGAAGAACCAGGAAGAAGTGAAATTTCACTTTGAAAAAGTTATGG
TAGAAATAAAAAATATTGAGGCAAGTCTAATTCATTTGCTTAAAAATGAAGAGATAAGTGGTGGCCATAATAACAATCGT
GATGATGATGAACAAAGGTAA
>Galium_porrigens_var._tenue_DIVlike1_JAAGWI010017818
ATGAAGTGGGATATGGAGATCATTCCACCAGGGCCATTTATTTCGAGCTCAAGTAACTCGAGCTGGATGCTGGAGGATAC
GAGGAGCTTCAAGTGGACTCCCGAGGAGAACAAGGCGTTCGAGAATGCTCTCGCCAAGTACGATAAAGACACCCCAGATA
GGTGGCAAAGGGTTGCTGAAATGGTTCCTGGGAAAACTGTGGCCGATGTGATTAGGCAGTATAAGGAGCTTGAAGATGAT
GTGAGCAGCATAGAGGCCGGACTTTTTCCTTTCGCGGGCTATTCTTCGCCGACCTCTACTTTTACTCTAGAATGGGGCGG
CAGTCAGCTCGGTTTTGATGGATTCAAGCAGTTTTCCGGCGCTTCTACCAGTAAAAAATCGCCTAATGGCCGGCCTTCTG
AGCAAGAGAGAAAGAAAGGCGTTCCGTGGACAGAGGAAGAACACAGGTTGTTTTTGATGGGGCTGAAGAAATATGGGAAG
GGAGATTGGAGGAACATATCGAGGAATTTCGTGGTTTCGCGAACGCCTACTCAGGTGGCTAGCCATGCTCAGAAGTACTT
CATCAGGCAGCTTTCTGGTGGCAAAGACAAGAGAAGAGCGAGCATTCATGATATCACGACAGTAAACCTCAGTGAAGATC
ATCAGATGCCTTCTCCAGACAGTGCTAAGAAACCTCAGTCTCCAAACACTTCCAACAAGATGACTTTTAATCCATGGAAT
CATCAAACTGATGGAAGTAATGGATCATCGCCGGTTATGAATTTTAACATGGATCATGGGAATTTCTTTGCGTCTCAGGG
GCAGAATTTGCAGAGAGGTGTTATGCAAAATAATCATCACCATGGCTCTTATTTAGGGTGTCAAAGTTTGGCATTTCAGA
TGCAACCTGCTCATCACTATCCCCATGCTTGA
>Galium_porrigens_var._tenue_DIVlike2_JAAGWI010198851_plus_JAAGWI010089507
ATGGATCACTTCCCTGTGAATTATAATGTTGGCTCATCATTCCATCAAGATATATATGCAGATTACTGGACTTTTGAAGA
GGAAAAATTGTTTGAAAGAGCCCTAGCTACTTTACCAGCCGGCCAAGATATCTATTCATTGGATCTGTTGGAGAAGATTG
GTTATCAGATCAGTGTCCCAGGAAAAACCCCTGATCAGATTAGGAAACATCTGGAGTTGCTGATTAAGGATGTTAACTTC
ATCGAATCATACGATGGTCCGATTCACTATGATCCGGCACCGGAGGGCAAAAACACAACTATGAATAGCCCTTCAATTTG
CCCTGATGATCAGAAAAAGAAAGGAATTGCTCGCTGGACCAAGGAAGAGCACGAGAAGTTTCTGGTTGGTTTAGCAAAAT
ATGGCAGGGGGGATTGGAAGAGCATTTCCAGGTACATTGTAACAACAAAGTCACCGACTCAAGTGGCAAGTCATGCACAG
AAGTACTTCATTCGAGAAGCCAAGGCTGCCAAGGCTGCCAAGCAATCCTCTTCCTCATCATCCACACAGCAAACATCAAT
TTCTCAGACCACCTTTCCACCAAAACCTGCAGATCAGACCCCCTTCACCAATTAA
>Galium_porrigens_var._tenue_DIVlike3_JAAGWI010186602
ATGAAAAAAGGCAAGATGAAAGCTGAGGAATCAACTAGTTCTGTGTGGAGTAGGGAGCAAGACAAGGCTTTTGAGGATGC
CCTGGCCACCTACCCCGAGGATTCCGCAGATCGATGGGAGAAAATTGCAGCTGATGTGCCTGGGAAATCCATTGAAGAGA
TTAAGCTTCATCATGAGGTTTTGCTCGATGATTTGAACCGGATCGATTTGGGCTACGTGCCCCTGCCTTGTTATAGCTCT
GATGGTGGTTCGAACAGCCAGGATGCTGATGAAAGAACTGGGAAGAAAGGTGGCAGTTCGGGGAAGTTTAGCAATGATCA
TGGAGGCAAGGGTTCGAGAGCAGACCAAGAGAGACGAAAAGGGATTGCTTGGACAGAGGATGAACACAGGTTGTTCCTCC
TTGGTTTGGACAAATACGGGAAAGGTGATTGGCGAAGCATTTCCAGAAACTTTGTTGTGACCAGGACCCCTACTCAAGTT
GCCAGTCATGCTCAGAAGTATTTCATCCGTTTGAACTCCATGAACAAAGACCGAAGACGATCAAGCATTCACGATATAAC
CAGTGTAGCCTCTGGAGATGTTTCAGTTCCTCAAGGACCAATCACTGGTCAGACAAATGGTCCTCCATCTAGCAGCTCAG
GAAAACCTAGTAAACCATCTCCCCAACCCCCTGTAGGCCCTCCTGGAATTGGTATGTATGGCACAACTATAGGGCAGCCG
GTTGGAGGAGGACCTCTCGTTTCAGCAGTTGGCACACCAGTAAACCTTCCTCCACAGGCACACATGGCATATGGCGTGCG
GGCCCCTGTGCCAGGAACAATGGTTCCCGGCGCACCTATGCAGATGCCGCCTATGGCATACCCAATGCCTCATTCATCTG
CACACCGGTGA
>Galium_porrigens_var._tenue_DIVlike4_JAAGWI010151732
ATGAATTATCATCATCCCCTGATGAATGGCGGGGTGTTTCCGGCGGGCGGCGGCGCCACGTGGATGCCGCTGGAGGACAA
GCTGTTCGAGAGAGCGCTGGTGGAGTACCCCGACGGCGTCGAGCACCGGTGGCAGAGGATTGCTCTCGTGCTCCCCGGGA
AGTCGCCGGAGGACGTCAGGGCCCACTACGACGCCCTCGTCCGCGACGTGTCCGACATCGAGGCCGGCAGGGTGCAGCTG
CCGCCGTACGCCGACGACGACGTGTTTGAGTGGGACCCGCCTGCGCCGCCGAGGACCAGCCAGATCTCTTTCGGGAAAGG
AAAGCACGGCGGCGAGTGCGGCAGCGAGCGGAAGAAGGGCAATCCCTGGACTGAGGAAGAGCATAAGTTGTTTCTGATCG
GACTTACAAAATACGGCAAGGGAGATTGGAGAAGCATATCGAGGAACGTGGTGGTGACAAGAACTCCAACTCAGGTAGCC
AGCCATGCTCAGAAATACTTCCTCCGGCAGACTTCCGGCGGGAAGAAAGAGAGGAAGCGATCCAGCATCCATGACATAAC
TGCTCCAATGGATACAGAAACTCTGCCAGCTCCACCAATCAGTTTACCTAATCAGGGAGGCTACTTGCATCAAAATCTCA
ACTTTCCTGATTCGAAGCAGAGGTGA
>Galium_porrigens_var._tenue_DIVlike5_JAAGWI010189196
ATGGAGGCGATGTATCCAGCTTCGTATCTCTTGGATTCGAGCTTGTTTATGGCGAAGGGCAGCGGCGGCGGCGTCGGCGG
CCGGGAAGAATGGAGCCGGGAGGAGAACAAGGCGTTCGAGCGCGCTCTGGCGATGGTGGATGAAGCGACTCCGGACAGGT
GGTATAAGGTGGCGGAGATGATTCCGGGGAGGTCTGTTTCCGATGTGATTGTGCAGTACCAGGAGCTGGTTGCCGATGTG
AATAACATAGAGGCCGGTCTGGTTCCGGTTCCCGGTTACCTAGCCTCGTCTCTAACGTTTGATTTGATGGGTGATCGCGG
GTTCGATAACGGTCGGAAAAGAGGCAGATCTTCATCAATTGATCAAGAGAGAAGAAAGGGCGTCCCCTGGACTGAGGAAG
AACACAGGAGATTTCTGATGGGACTTCAGGCATTTGGTAAAGGGGACTGGCGGAACATCTCCCGGAAGTTTGTGATATCC
AAGACTCCGACACAGGTGGCGAGCCATGCTCAGAAGTACTTCCTCCGGCAGCATTCCGGCGGGAAAGACAAGAAGAGGCC
GAGCATCCACGACATCACCACCGTAAACCTCCTGCATGCCAGTGCTCCGTTGCAGGACACCAAATGTGGTAACTTTGGAC
AGAAACCTACGAACGAATCGAAAATATGGCTGGACGACTGGAAGGACTCAGATGAAGAGTTCCTGATGGTTATCGACGAC
GCCGTCGGATCGCTACATGGTCAGAACTACGCTGCGAATCACTGTATTGCCAATTCGAAGTTTCAAATCCAGCCAAGAAA
GTACGTTCTATGA
>Galium_porrigens_var._tenue_DIVlike6_JAAGWI010076265
ATGAGTAGAGGAATGGAAATCCTATCTCATTCTCCGGCGGCTTACCTCGGCAGTTCCAGTTGGCTGTTCGAGGAAAACAA
GGGGACTAGGTGGACTCCGGAAGAGAACAAGAGGTTCGAGGAAGCGCTTGCTTACTTCGATAAGGACACGCCGGATCGGT
GGTACAATGTGGCAGCGTGGATCCCAGGAAAGACAGTGAACGATGTAATGAAGCAGTACAGAGAGCTGGTGGAAGATATT
AGCGACATTGAGGCCGGATTGATTCCGATTCCGGGATATCTAGCGAGCTCTTTCACTCTCGAGTGGGTCGATGCTCAGGG
ATACGATGAGACATTGAAGCAGTTCTATGGCTCCGGCGGAAAGCGAAACGGATCCGGCCGCTCCGATCACGAAAGGAAGA
AAGGCATACCATGGACTGAGGAAGAACACAGGCAATTTCTGTTGGGGCTGAAGAAGTATGGGAAAGGAGATTGGCGGAAT
ATATCGCGAAATTTCGTGACATCGAGGACGCCGACTCAGGTGGCGAGTCATGCTCAGAAGTACTTCATTAGGCAGCTTTC
CGGCGGGAAAGATAAGAGGAGATCGAGCATACATGATATCACAACCGTTAATCTTGCAGCAGAACATAATAACACTAGCA
AGCAGTCGTCTTCTTCGTCTGATCAGGACAACAATCCATCTCCATCCTCTGCGGATCATAATAGATCAAACGTTGTTTCA
AAGTCCTTCTACAACTTCAACATGCCACCGGAGAATCAAGCTGCATTTAGCCTTTCGAATAGAGCATCGCCTCATCAGAG
GAATGTTAGTTTGCATGGATTCCAGTTTGGAGATTACAACACAGTTTTCCAGATGCAGTAG
>Galium_porrigens_var._tenue_DIVlike7_JAAGWI010039657_(MYB2_domain_absent)
ATGAGCAGCACTCCGCCTCAGCCTCCGGCCGCAATAACCGCCCCGCCTCCACCCGAGCAGCCACCCGCCACCACCGTGAC
ACCGCCAGTGCAACCTCATCAAGGCAGCTGGAGCTTTGAGGAAAATAAAGTGTTTGAGAATGCTCTGGCTCTGGTTGACC
CTAACTCGACCTCCTTTTTCGAGGACTTGGCTCGAATCATGCCCTGGAAGACTCTGTGCGACATAAAGGCGCACTACGAT
GCCCTAATCGAAGACCTAAACGCGATCGAATCAGGTAACTATCCGTGCCCGATGTATTATGTTGATGATGCAGATTATGA
TGCTGATCATGAAACTGGGGAAGAGGACGATGGCCAAGATGGTGACAGTGACTTGGAGAATTAA
>Galium_porrigens_var._tenue_DIVlike8_JAAGWI010236085_(MYB2_domain_absent)
ATGTCAGATGTATCAGGTTGGAGCAGGGAAGAAGAGGATGCATTTGAGAATGCCATTGCCGTGCACTGGAATACTGATGA
CTCTTCCGAAGAGCAATGGGAGAAGATGGCCTCCATGGTTCCTGAGAAGACCATTGATGAGCTCAAGCAACACTACCGGA
TGCTTATTGATGATGTTGGAGACATCGAGGCCGGGCTCGTGCCGATTCCACTTTACAATGGAGATGAGGTTTTTACTTCA
GCTGACAAGGACCATTCAAGCTTTTCGGCCGACAAGCGATCAAGCTGCGGCTATGGCAGTGCATTTCCGGCATCATTTCA
GGATTCCAGCAGTCAGGGAGGGGGGAAAGGCGGGTCCAGGGCCGAGCAGGAGCGCCGGAAAGGGATTCCATGGACTGAAG
AAGAGCATAGGTATGGATAA
>Galium_porrigens_var._tenue_DIVlike9_JAAGWI010218130_(MYB2_domain_absent)
ATGTCAGATGTATCAGGTTGGAGCAGGGAAGAAGAGGAGGCATTTGAGAATGCCATTGCCGTGCACTGGAATACTGATGA
CTCTTCCGAAGAGCAATGGGAGAAGATGGCCTCCATGGTTCCTGAGAAGACCATTGATGAGCTCAAGCAACACTACCGGA
TGCTTATTGATGATGTTGGAGACATCGAGGCCGGGCTCGTGCCGATTCCACTTTACAATGGAGATGAGTTTTCTACTTCA
GCTAACAAGGACCATTCAAGCTTTTCGGCCGACAAGCGATCAAGCTGCGGCTATGGCAGTGCATTTCCGGCATCATTTCA
GGATTCCGGAAGTCAGGGAGGGGGGAAAGGCGGGTCCAGGGCCGAGCAGGAGCGGCGGAAAGGGATTCCATGGACTGAAA
TGGATAATTGA
>Galium_porrigens_var._tenue_DIVlike10_JAAGWI010209280_(MYB2_domain_absent)
ATGTCAGATGTATCAGGTTGGAGCAGGGAAGAAGAGAAGGCATTTGAGAATGCCATTGCCGTGCACTGGAATACTGATGA
CTCCTCCGAAGAGCAATGGGAGAAGATGGCCTCCATGGTTCCTGAGAAGACCATTGATGAGCTCAAGCAACACTACCGGA
TGCTTATTGATGATGTTGGAGACATCGAGGCCGGGCTCGTGCCGATTCCACTTTACAATGGAGATGAGGTTTCTACTTCA
GCTAACAAGGACCATTCAAGCTTTTCGGCCGACAAGCGATCAAGCTGCGGCTATGGCAGTGCATTTCCGGCATCATTTCA
GGATTCCGGCAGTCAGGGAGGGGGGAAAGGCGGGTCCAGGGCCGAGCAGGAGCGCCGGAAAGGGATTCCATGGACTGAAG
AAGAGCATAGGTATGGATAA
>Galium_porrigens_var._tenue_RADlike1_JAAGWI010259975
ATGGCATCGAACTCCCTCTCTTCGTCCTCGTCGTGGACAGCCATCGAAAACAAGCGATTCGAGAAGGCGCTCGCTAAGTA
CGACAAGGACACGCCCGACCGCTGGCAGAATGTTGCGAGGGCCGTCGGAAAATCCGAGGAAGAAGTTAAACGACAGTATG
CAATCCTCGTTGAAGACCTTAACCGCATTGAGAATGGCAATGTTCCATTTCCCAACTATCATCGATCAGGCAGAAACGGC
AGTTAG
>Galium_porrigens_var._tenue_RADlike2_JAAGWI010184480
ATGGCATCCAGTTCAATGTCCCGAGGATCATCCGGTACCTGGACCGTGTCTCAAAACAAGGCGTTCGAGACGGCATTAGC
CGTCTACGACAAGGACACACCGGATCGTTGGGTCAATGTAGCCCGAGCTGTTGGTGGGAAGACTCCGAATGAGGTTAAGA
GGCACTATGAGATTCTCGTTGCAGATGTTCAATGCATCGAGAATGGCCGTGTCCCATACCCATATCAAAGAGGTAAATTG
TTATAA
>Galium_porrigens_var._tenue_RADlike3_JAAGWI010140880
ATGGCGTCCAGCTCCATGCGCAGCTCGGCTCAATCGTGGACCGCGAAGCAGAACAAGCAGTTCGAGGAGGCTCTGGCCAG
GTTCGACAAGGACACTCCCGACCGCTGGCACAACATTGCCCGCGCTGTCGGCGGCAAGTCGGCCGAGGAGGTTCGGAGGC
ACTATGAAATGCTCGTCAACGATATTATGCAGATTGAGTCCGACCAAATCCCGCCGCCTGTTTACCGGACCATGGCCTCC
AATGCTAGAGGGTACCCCAGTGAGCAGAG
>Galium_porrigens_var._tenue_RADlike4_JAAGWI010191646
ATGGCTTCAACCTCTTCATCCTCATGGACGGCTAAGCAGAACAAGCTGTTTGAGAACGCGATAGCGACCGGAATGTACCA
CAAGGATACCCCGGACAGATTTCAGAGGCTGGCCAAGGCGGTGGGAGGCGGCAAGACGGTGGAAGAAGTGAAAAGGCACT
ATGAATCGCTGGTTGAAGATGTGCACCACATTGAATCTGGCAAAGTTCCCTTGCCCAACTATGGAGGCACCACCACCAAG
GACTATCAATTCATGGACTATGAACAGAGGATGAAGTATCTGAAGCTCCAGTGA
