# Supplementary material for: A CYC–RAD–DIV–DRIF interaction likely pre-dates the origin of floral monosymmetry in Lamiales
Source: EvoDevo. 2022 Jan 29;13:3. doi: 10.1186/s13227-021-00187-w (PMC8801154; doi:10.1186/s13227-021-00187-w)
Supplement: Supplementary file 5 — Additional file 5: Table S1. Antirrhinum majus tissue collected for qRT-PCR. Table S2. Solanum lycopersicum tissue collected for qRT-PCR. Table S3. Source of genes used in this study. Table S4. PCR primers. Table S5. Predicted TCP-binding sites within the first 3000 bp immediately upstream of AmRAD orthologs. [file 13227_2021_187_MOESM5_ESM.xlsx]

## Sheet: Table S1
table S1. Antirrhinum majus tissue collected for qRT-PCR.
	Name of sample	Description of stage	Tissues included	Reference
	Pre-floral induction vegetative shoot	Plantlets with two cotyledons and four true leaves.	Includes all tissue above the cotyledons (leaves, stem, and shoot apex)	Our observation
	Inflorescence	ca. 8.0 mm long, ca. 3.5 mm wide	Entire inflorescence	Our observation
	Stage-11 flower bud	ca. 4.0 mm long, corolla equal in length to calyx, petal tips white in wildtype	All five whorls	Vincent and Coen, 2004; our observation
	Carpels from stage-13 (pre-anthesis) flower buds	Flower bud ca. 1.0 cm long	Includes ovary, style, and stigma	Vincent and Coen, 2004
	Carpels from stage-14 (anthesis) flowers	Corolla mouth open; anthers bright yellow, turgid, but yet to dehisce	Includes ovary, style, and stigma	Vincent and Coen, 2004; our observation
	Dorsal ovary locules from stage-14 (anthesis) flowers	Corolla mouth open; anthers bright yellow, turgid, but yet to dehisce	Includes carpel wall, placenta, septum, and ovules on the dorsal side	Vincent and Coen, 2004; our observation
	Ventral ovary locules from stage-14 (anthesis) flowers	Corolla mouth open; anthers bright yellow, turgid, but yet to dehisce	Includes carpel wall, placenta, septum, and ovules on the ventral side	Vincent and Coen, 2004; our observation
	Carpel wall from stage-14 (anthesis) flowers	Corolla mouth open; anthers bright yellow, turgid, but yet to dehisce	Includes ovary wall, style, stigma but not any septum, placenta or ovules	Vincent and Coen, 2004; our observation
	Ovules from stage-14 (anthesis) flowers	Corolla mouth open; anthers bright yellow, turgid, but yet to dehisce	Includes ovules, septum, and placenta	Vincent and Coen, 2004; our observation
	Fruits seven days after anthesis (DAA)	Days counted from manual pollination of anthetic flowers	Entire ovary (no style, or other floral organs)	Our observation
	Fruits eleven days after anthesis (DAA)	Days counted from manual pollination of anthetic flowers	Entire ovary (no style, or other floral organs)	Our observation
	Reference: Vincent CA, Coen ES (2004) A temporal and morphological framework for flower development in Antirrhinum majus. Can J Bot 82: 681–690

## Sheet: Table S2
Supporting table S2. Solanum lycopersicum tissue collected for qRT-PCR.
	Name of sample	Description of stage	Tissues included	Reference
	Seedlings	Cotyledons fully expanded, first two true leaves are 0.5 cm long	Entire plant	Our observation
	Green leaves	Leaf 3 mm long, three leaflets visible, green, with no dark pigmentation on the underside	Entire compound leaf	Our observation
	Sepals from stage-16 flowers	See reference	Sepals	Brukhin et al., 2003
	Dorsal petals from stage-16 flowers	See reference	Dorsal petals	Brukhin et al., 2004
	Lateral petals from stage-16 flowers	See reference	Lateral petals	Brukhin et al., 2005
	Ventral petals from stage-16 flowers	See reference	Ventral petals	Brukhin et al., 2006
	Stamens from stage-16 flowers	See reference	Stamens	Brukhin et al., 2007
	Carpels from stage-16 flowers	See reference	Carpels	Brukhin et al., 2008
	Entire flower from stage-20 (anthesis)	See reference	Entire flower	Brukhin et al., 2009
	Carpels from stage-20 (anthesis), also called fruits at phase-I	See reference	Entire carpel	Brukhin et al., 2010; Gillaspy et al., 1993
	Fruits at phase-II	See reference	Only fruit (ovary), no sepals	Gillaspy et al., 1993
	Fruits at phase-III	See reference	Only fruit (ovary), no sepals	Gillaspy et al., 1994
	Fruits at red-ripe stage	See reference	Only fruit (ovary), no sepals	Gillaspy et al., 1995
	References:
	Brukhin V, Hernould M, Gonzalez N, Chevalier C, Mouras A (2003) Flower development schedule in tomato Lycopersicon esculentum cv. sweet cherry. Sex Plant Reprod 15: 311–320
	Gillaspy G, Ben-David H, Gruissem W (1993) Fruits: A Developmental Perspective. Plant Cell 5: 1439–1451

## Sheet: Table S3
Supporting table S3. Source of genes used in this study.
Gene	Identifier or scaffold	Source
Anarrhinum bellidifolium RAD	MW464170	Genbank (www.ncbi.nlm.nih.gov/genbank/)
Antirrhinum majus DIV	gi 18874262, Am06g28300.T01	Genbank (www.ncbi.nlm.nih.gov/genbank/), Antirrhinum Genome Database (http://bioinfo.sibs.ac.cn/Am/)
Antirrhinum majus DIVlike1	gb AY077454.1, Am02g27700.T01
Antirrhinum majus DIVlike2	Am07g01270.T01, sc50
Antirrhinum majus DIVlike3	Am04g14810.T01, sc57
Antirrhinum majus DIVlike4	Am04g25700.T01, sc92
Antirrhinum majus DIVlike5	Am01g25040.T01, sc96
Antirrhinum majus DIVlike6	Am08g35450.T01, sc174
Antirrhinum majus DIVlike7	Am04g40570.T01, sc211
Antirrhinum majus DIVlike8	Am07g24490.T01, sc311
Antirrhinum majus DIVlike9	Am01g08180.T01, sc350
Antirrhinum majus DIVlike10	Am01g06640.T01, sc390
Antirrhinum majus DIVlike11	Am04g19600.T01, sc460
Antirrhinum majus DIVlike12	Am07g36510.T01, sc472
Antirrhinum majus DIVlike13	Am04g19670.T01, sc460
Antirrhinum majus DIVlike14	sc144, putativey Am01g52140.T01
Antirrhinum majus RAD	gi 61652984 Am08g05060.T01
Antirrhinum majus RADlike1	gb AJ791699.1, Am06g31570.T01, sc985
Antirrhinum majus RADlike2	gb DQ375230.1, Am05g02290.T01, sc380
Antirrhinum majus RADlike3	gi 112292437, Am01g45540.T01
Antirrhinum majus RADlike4	gb DQ375228.1, putatively Am07g10810.T01
Antirrhinum majus RADlike5	gb AJ793240.1
Antirrhinum majus RADlike6	Am01g06170.T01, sc788
Antirrhinum majus RADlike7	Am08g05030.T01, sc206
Antirrhinum majus RADlike8	Am01g45570.T01, sc1210
Antirrhinum majus RADlike9	Am05g44710.T01, sc449
Boea hygrometrica DIVlike1	sc_KQ986866.1 (previous genome version sc_KV58092.1)	Genbank (www.ncbi.nlm.nih.gov/genbank/) https://www.ncbi.nlm.nih.gov/assembly/GCA_001598015.1/
Boea hygrometrica DIVlike2	sc_KQ987809.1 (previous genome version sc_KV56759.1)
Boea hygrometrica DIVlike3	sc_KQ988979.1
Boea hygrometrica DIVlike6	sc_KQ988979.1 (previous genome version sc_KV55274.1)
Boea hygrometrica DIVlike4	sc_KQ988202.1 (previous genome version sc_KQ988202.1)
Boea hygrometrica DIVlike5	sc_KQ988495.1 (previous genome version sc_KV55589.1)
Boea hygrometrica DIVlike7	sc_KV000914.1 (previous genome version sc_KV39621.1)
Boea hygrometrica DIVlike9	sc_KV011838.1 (previous genome version sc_KV25739.1)
Boea hygrometrica DIVlike8	sc_KV010662.1 (previous genome version sc_KV010662.1)
Boea hygrometrica DIVlike10	sc_KV018453.1 (previous genome version sc_KV17168.1)
Boea hygrometrica DIVlike11	sc_KV020109.1 (previous genome version sc_KV15244.1)
Boea hygrometrica RADlike1	sc_KQ990195.1 (previous genome version sc_KV53541.1)
Boea hygrometrica RADlike2	sc_KQ990517.1 (previous genome version sc_KV53373.1)
Boea hygrometrica RADlike3	sc_KQ991027.1 (previous genome version sc_KQ991027.1)
Boea hygrometrica RADlike4	sc_KQ991027.1 (previous genome version sc_KV52637.1)
Boea hygrometrica RADlike5	sc_KQ995246.1 (previous genome version sc_KQ995246.1)
Boea hygrometrica RADlike6	sc_KV010187.1 (previous genome version sc_KV28084.1)
Boea hygrometrica RADlike7	sc_KV016225.1 (previous genome version sc_KV20184.1)
Boea hygrometrica RADlike8	sc_KV017465.1 (previous genome version sc_KV18374.1)
Boea hygrometrica RADlike9	sc_KV016225.1
Boea hygrometrica RADlike10	sc_KV018098.1 (previous genome version sc_KV17736.1)
Boea hygrometrica RADlike11	sc_KV013232.1
Boea hygrometrica RADlike12	sc_KV017465.1
Coffea canephora DIVlike1	GSCOCT00028370001, Cc01_g13880	Coffee Genome Hub (http://coffee-genome.org/download), CoGE (https://genomevolution.org/coge/GenomeInfo.pl?gid=54651)
Coffea canephora DIVlike2	GSCOCT00023388001, Cc06_g01610
Coffea canephora DIVlike3	GSCOCT00039248001, Cc02_g06940
Coffea canephora DIVlike4	GSCOCT00007401001, Cc11_g00490
Coffea canephora DIVlike5	GSCOCT00022569001, Cc04_g07490
Coffea canephora DIVlike6	GSCOCT00029643001
Coffea canephora DIVlike7	GSCOCT00018782001, Cc07_g18210
Coffea canephora DIVlike8	GSCOCT00036856001, Cc07_g12570
Coffea canephora DIVlike9	Cc07_g12090
Coffea canephora RADlike1	GSCOCT00024780001, Cc10_g02730
Coffea canephora RADlike2	GSCOCT00024789001, Cc10_g02800
Coffea canephora RADlike3	GSCOCT00037225001, Cc07_g09560
Coffea canephora RADlike4	GSCOCT00037216001, Cc07_g09640
Coffea canephora RADlike5	GSCOCT00023048001, Cc09_g09410
Coffea canephora RADlike6	GSCOCT00014261001, Cc02_g17450
Coffea canephora RADlike7	Cc07_g12580 (MYB2 domain lost)
Ipomoea lacunosa DIVlike1	sc2584335, not in super-scaffold	Generously shared by Dr. Mark Rausher, Duke University, Durham, NC (https://biology.duke.edu/people/mark-d-rausher)
Ipomoea lacunosa DIVlike2	sc258616, Super-Scaffold_100002
Ipomoea lacunosa DIVlike3	sc2587240, Super-Scaffold_100025
Ipomoea lacunosa DIVlike4	sc2587549, Super-Scaffold_100034
Ipomoea lacunosa DIVlike5	sc2588378, Super-Scaffold_100018
Ipomoea lacunosa DIVlike6	sc2588524, Super-Scaffold_100017
Ipomoea lacunosa DIVlike7	sc2589851, Super-Scaffold_100007
Ipomoea lacunosa DIVlike8	sc2590033, Super-Scaffold_100014
Ipomoea lacunosa DIVlike9	sc2590075 not in super-scaffold
Ipomoea lacunosa DIVlike10	sc2591345, Super-Scaffold_100012
Ipomoea lacunosa DIVlike11	Super-Scaffold_635
Ipomoea lacunosa RADlike1	sc2583344, Super-Scaffold_100008
Ipomoea lacunosa RADlike2	sc2583441, Super-Scaffold_100019
Ipomoea lacunosa RADlike3	sc2584080, Super-Scaffold_100006
Ipomoea lacunosa RADlike4	sc2585197, Super-Scaffold_100080
Ipomoea lacunosa RADlike5	sc2585197, Super-Scaffold_100080
Ipomoea lacunosa RADlike6	sc2587241, Super-Scaffold_100004
Ipomoea lacunosa RADlike7	sc2587241, Super-Scaffold_100004
Ipomoea lacunosa RADlike8	sc2589042, Super-Scaffold_100008
Ipomoea lacunosa RADlike9	Super-Scaffold_635 (MYB2 domain lost)
Ipomoea lacunosa RADlike10	Super-Scaffold_635 (MYB2 domain lost)
Ipomoea lacunosa RADlike11	Super-Scaffold_635 (MYB2 domain lost)
Ipomoea lacunosa RADlike12	Super-Scaffold_100005 (MYB2 domain lost)
Ipomoea lacunosa RADlike13	Super-Scaffold_100017 (MYB2 domain lost)
Ipomoea lacunosa RADlike14	Super-Scaffold_100009
Ipomoea nil DIVlike1	INIL10g12842.t1	Ipomoea nil genome project (http://viewer.shigen.info/asagao/download.php)
Ipomoea nil DIVlike2	INIL12g03519.t1
Ipomoea nil DIVlike3	INIL08g13858.t1
Ipomoea nil DIVlike4	INIL07g06225.t1
Ipomoea nil DIVlike5	INIL02g16987.t1
Ipomoea nil DIVlike6	INIL05g24214.t1
Ipomoea nil DIVlike7	INIL07g33688.t1
Ipomoea nil DIVlike8	INIL09g33209.t1
Ipomoea nil DIVlike9	INIL11g08772.t1
Ipomoea nil DIVlike10	INIL11g10005.t1
Ipomoea nil RADlike1	INIL04g34808.t1
Ipomoea nil RADlike2	INIL06g38388.t1
Ipomoea nil RADlike3	INIL02g40514.t1
Ipomoea nil RADlike4	INIL02g40513.t1
Ipomoea nil RADlike5	INIL14g35155.t1
Ipomoea nil RADlike6	INIL14g35140.t1
Ipomoea nil RADlike7	INIL01g25481.t1
Ipomoea nil RADlike8	INIL14g41369.t1
Ipomoea nil RADlike9	INIL14g41364.t1
Ipomoea nil RADlike10	INIL01g25486.t1
Ipomoea nil RADlike11	INIL07g34601.t1 (MYB2 domain lost)
Ipomoea nil RADlike12	INIL07g34603.t1 (MYB2 domain lost)
Ipomoea nil RADlike13	INIL07g34602.t1 (MYB2 domain lost)
Ipomoea nil RADlike14	INIL07g34604.t1 (MYB2 domain lost)
Ipomoea nil RADlike15	INIL07g34605.t1 (MYB2 domain lost)
Ipomoea nil RADlike16	INIL07g34606.t1 (MYB2 domain lost)
Ipomoea nil RADlike17	INIL07g34607.t1 (MYB2 domain lost)
Ipomoea nil RADlike18	INIL07g34608.t1 (MYB2 domain lost)
Ipomoea nil RADlike19	INIL10g11283.t1 (MYB2 domain lost)
Ipomoea nil RADlike20	INIL03g14985.t1 (MYB2 domain lost)
Linaria vulgaris RAD	MW464171	Genbank (www.ncbi.nlm.nih.gov/genbank/)
Nicotiana benthamiana DIVlike1	Niben101Scf00348g08003	CoGe (https://genomevolution.org/coge/GenomeInfo.pl?gid=20448), Sol Genomics Network (ftp://ftp.solgenomics.net/genomes/Nicotiana_benthamiana/)
Nicotiana benthamiana DIVlike2	Niben101Scf01738g07002
Nicotiana benthamiana DIVlike3	Niben101Scf03860g03001
Nicotiana benthamiana DIVlike4	Niben101Scf02250g00006
Nicotiana benthamiana DIVlike5	Niben101Scf06189g02007
Nicotiana benthamiana DIVlike6	Niben101Scf01227g00005
Nicotiana benthamiana DIVlike7	Niben101Scf03500g02001
Nicotiana benthamiana DIVlike8	Niben101Scf05017g06021
Nicotiana benthamiana DIVlike9	Niben101Scf03779g06005
Nicotiana benthamiana DIVlike10	Niben101Scf07311g00005
Nicotiana benthamiana DIVlike11	Niben101Scf00725g03014
Nicotiana benthamiana DIVlike12	Niben101Scf02786g00005
Nicotiana benthamiana DIVlike13	Niben101Scf07611g01002
Nicotiana benthamiana DIVlike14	Niben101Scf16660g01003
Nicotiana benthamiana DIVlike15	Niben101Scf03595g13001
Nicotiana benthamiana DIVlike16	Niben101Scf01834g04018
Nicotiana benthamiana DIVlike17	Niben101Scf02648g02004
Nicotiana benthamiana DIVlike18	Niben101Scf03993g06007
Nicotiana benthamiana DIVlike19	Niben101Scf01478g07015 (MYB2 domain absent)
Nicotiana benthamiana RADlike1	Niben101Scf04784g00003, NbS00039964g0007.1
Nicotiana benthamiana RADlike2	Niben101Scf03214g00003, NbS00009478g0124.1
Nicotiana benthamiana RADlike3	Niben101Scf05279g03005, NbS00010545g0203.1
Nicotiana benthamiana RADlike4	Niben101Scf08718g00004, NbS00008820g0002.1
Nicotiana benthamiana RADlike5	Niben101Scf04113g12015
Nicotiana benthamiana RADlike6	Niben101Scf00350g04009, NbS00012763g0111.1
Nicotiana benthamiana RADlike7	Niben101Scf03911g05010
Nicotiana benthamiana RADlike8	Niben101Scf05082g00002, NbS00050599g0001.1
Nicotiana benthamiana RADlike9	Niben101Scf01859g00003, NbS00042524g0004.1
Nicotiana benthamiana RADlike10	Niben101Scf01110g00002
Nicotiana benthamiana RADlike11	Niben101Scf04629g03007, NbS00054005g0002.1
Nicotiana benthamiana RADlike12	Niben101Scf04655g04019, NbS00038817g0010.1
Nicotiana benthamiana RADlike13	Niben101Scf03690g00017, NbS00024585g0002.1
Nicotiana benthamiana RADlike14	Niben101Scf02594g00002, NbS00032738g0001.1
Nicotiana benthamiana RADlike15	Niben101Scf03660g01001, NbS00012106g0001.1
Nicotiana benthamiana RADlike16	Niben101Scf00481g05001
Nicotiana benthamiana RADlike17	Niben101Scf00226g01005
Nicotiana benthamiana RADlike18	Niben101Scf06885g00003, NbS00012043g0008.1
Olea europaea DIVlike1	LOC111397902	Genbank (https://www.ncbi.nlm.nih.gov/genome/?term=olea)
Olea europaea DIVlike2	LOC111398410
Olea europaea DIVlike3	LOC111365662
Olea europaea DIVlike4	LOC111393855
Olea europaea DIVlike5	LOC111395410
Olea europaea DIVlike6	LOC111400292
Olea europaea DIVlike7	LOC111401430
Olea europaea DIVlike8	LOC111405941
Olea europaea DIVlike9	LOC111405984
Olea europaea DIVlike10	LOC111407974
Olea europaea DIVlike11	LOC111365240
Olea europaea DIVlike12	LOC111372114
Olea europaea RADlike1	LOC111388262
Olea europaea RADlike2	LOC111394595
Olea europaea RADlike3	LOC111401437
Olea europaea RADlike4	LOC111402647
Olea europaea RADlike5	LOC111408949
Olea europaea RADlike6	LOC111408948
Olea europaea RADlike7	LOC111410971
Olea europaea RADlike8	LOC111411200
Olea europaea RADlike9	scNC_036251, manually predicted
Olea europaea RADlike10	LOC111411044
Olea europaea RADlike11	LOC111410972
Olea europaea RADlike12	LOC111410968
Olea europaea RADlike13	LOC111410969
Olea europaea RADlike14	LOC111411195
Sesamum indicum DIVlike1	LOC105156121	CoGE (https://genomevolution.org/CoGe/CoGeBlast.pl, Id 26082, unmasked NCBI unmasked v1) Genbank (https://www.ncbi.nlm.nih.gov/genome/?term=Sesamum+indicum)
Sesamum indicum DIVlike2	LOC105160914
Sesamum indicum DIVlike3	LOC105161556
Sesamum indicum DIVlike4	LOC105164009
Sesamum indicum DIVlike5	LOC105166546
Sesamum indicum DIVlike6	LOC105167079
Sesamum indicum DIVlike7	LOC105174541
Sesamum indicum DIVlike8	LOC105174995
Sesamum indicum DIVlike9	LOC105176579
Sesamum indicum DIVlike10	LOC105176804
Sesamum indicum DIVlike11	XP_011073055.1 (MYB2 domain lost)
Sesamum indicum RADlike1	XP_011092800.1
Sesamum indicum RADlike2	XP_011088399.1
Sesamum indicum RADlike3	XP_011099631.1
Sesamum indicum RADlike4	XP_011083673.1
Sesamum indicum RADlike5	XP_011083676.1
Sesamum indicum RADlike6	XP_011074553.1
Sesamum indicum RADlike7	XP_011099630.1
Sesamum indicum RADlike8	XP_011088407.1
Sesamum indicum RADlike9	XP_011092801.1
Solanum lycopersicum DIVlike1	Solyc03g096350.2.1	Sol Genomic Network (ftp://ftp.solgenomics.net/tomato_genome/annotation/ITAG4.0_release/)
Solanum lycopersicum DIVlike2	Solyc03g119740.2.1
Solanum lycopersicum DIVlike3	Solyc04g008870.2.1
Solanum lycopersicum DIVlike4	Solyc05g052610.2.1
Solanum lycopersicum DIVlike5 (MYBI )	Solyc05g055240.2.1
Solanum lycopersicum DIVlike6	Solyc06g076770.2.1
Solanum lycopersicum DIVlike7	Solyc09g014250.2.1
Solanum lycopersicum DIVlike8	Solyc10g076820.1.1
Solanum lycopersicum DIVlike9	Solyc11g071500.1.1
Solanum lycopersicum DIVlike10	Solyc11g006720.1.1
Solanum lycopersicum RADlike1	Solyc01g109670.2.1
Solanum lycopersicum RADlike2	Solyc01g109690.1.1
Solanum lycopersicum RADlike3	Solyc04g080500.2.1
Solanum lycopersicum RADlike4 (FSM1 )	Solyc10g052470.1.1
Solanum lycopersicum RADlike5	Solyc10g080920.1.1
Solanum lycopersicum RADlike6	Solyc12g089170.1.1
Solanum lycopersicum RADlike7	Solyc12g089190.1.1
Solanum lycopersicum RADlike8	Solyc02g085145.1.1
Solanum lycopersicum RADlike9	Solyc04g150172.1.1
Solanum lycopersicum RADlike10	Solyc05g014570.1.1
Galium porrigens var. tenue DIVlike1	sc_JAAGWI010017818	Genbank (https://www.ncbi.nlm.nih.gov/genome/?term=txid2292676[Organism:noexp])
Galium porrigens var. tenue DIVlike2	sc_JAAGWI010198851 plus sc_JAAGWI010089507
Galium porrigens var. tenue DIVlike3	sc_JAAGWI010186602
Galium porrigens var. tenue DIVlike4	sc_JAAGWI010151732
Galium porrigens var. tenue DIVlike5	sc_JAAGWI010189196
Galium porrigens var. tenue DIVlike6	sc_JAAGWI010076265
Galium porrigens var. tenue DIVlike7	sc_JAAGWI010039657 (MYB2 domain absent)
Galium porrigens var. tenue DIVlike8	sc_JAAGWI010236085 (MYB2 domain absent)
Galium porrigens var. tenue DIVlike9	sc_JAAGWI010218130 (MYB2 domain absent)
Galium porrigens var. tenue DIVlike10	sc_JAAGWI010209280 (MYB2 domain absent)
Galium porrigens var. tenue RADlike1	sc_JAAGWI010259975
Galium porrigens var. tenue RADlike2	sc_JAAGWI010184480
Galium porrigens var. tenue RADlike3	sc_JAAGWI010140880
Galium porrigens var. tenue RADlike4	sc_JAAGWI010191646
Antirrhinum majus DRIF1	Am02g19380.T01, JX966358.1	Genbank (www.ncbi.nlm.nih.gov/genbank/), Antirrhinum Genome Database (http://bioinfo.sibs.ac.cn/Am/)
Antirrhinum majus DRIF2	Am01g19370.T01, JX966359.1
Antirrhinum majus DRIFlike3	Am07g07870.T02
Antirrhinum majus DRIFlike4	Am01g08360.T01
Antirrhinum majus DRIFlike5	Am07g07280.T01
Antirrhinum majus DRIFlike6	Am01g35780.T01
Antirrhinum majus DRIFlike7	Am06g17360.T01
Ipomoea nil DRIFlike1	INIL07g06089.t1	Ipomoea nil genome project (http://viewer.shigen.info/asagao/download.php)
Ipomoea nil DRIFlike2	INIL14g35554.t1
Ipomoea nil DRIFlike3	INIL08g13825.t1
Ipomoea nil DRIFlike4	INIL12g15763.t1
Oryza sativa DRIFlike1	LOC_Os04g41830.1|PACid:24105918	Phytozome (https://data.jgi.doe.gov/refine-download/phytozome?organism=Osativa&expanded=323%2CPhytozome-204)
Oryza sativa DRIFlike2	LOC_Os05g24000.1|PACid:24151863
Oryza sativa DRIFlike3	LOC_Os02g42020.1|PACid:24134851
Oryza sativa DRIFlike4	LOC_Os04g44210.1|PACid:24103181
Oryza sativa DRIFlike5	LOC_Os04g57700.1|PACid:24104072
Oryza sativa DRIFlike6	LOC_Os08g01080.1|PACid:24099558
Sesamum indicum DRIFlike1	LOC105163802	Genbank (https://www.ncbi.nlm.nih.gov/genome/?term=Sesamum+indicum)
Sesamum indicum DRIFlike2	LOC105172002
Sesamum indicum DRIFlike3	LOC105170494
Sesamum indicum DRIFlike4	LOC105156132
Solanum lycopersicum DRIF1	Solyc09g020000.3.1	Sol Genomic Network (ftp://ftp.solgenomics.net/tomato_genome/annotation/ITAG4.0_release/)
Solanum lycopersicum DRIF2	Solyc08g013980.4.1
Solanum lycopersicum DRIF3	Solyc06g005270.3.1
Solanum lycopersicum DRIF4	Solyc04g008690.3.1
Solanum lycopersicum DRIF5 (FSB1)	Solyc01g011350.3.1
Vitis vinifera DRIFlike1	XM_002272762, LOC100257710 (id in eFP Browser: VIT_00s0226g00040.t01)	eFP Browser compatible id from Ensembl Plants (https://plants.ensembl.org/info/data/ftp/index.html) Full CDS from Genbank (https://www.ncbi.nlm.nih.gov/genome/?term=txid29760[orgn])
Vitis vinifera DRIFlike2	XM_010647775, LOC100852665 (id in eFP Browser: VIT_00s0174g00170.t01, VIT_00s0174g00180.t01)
Vitis vinifera DRIFlike3	XM_010648200, LOC100249209 (id in eFP Browser: VIT_00s0226g00140.t01, VIT_00s0226g00110.t01, VIT_00s0226g00150.t01)
Vitis vinifera DRIFlike4	XM_010656295, LOC100261483 (id in gene at alas: VIT_01s0010g01590.t01)
Amborella trichopoda DIV-like1	ATR0618G408.1	PLAZA version4 (https://bioinformatics.psb.ugent.be/plaza/versions/plaza_v4_monocots/download/index)
Amborella trichopoda DIV-like2	ATR0317G101.1
Amborella trichopoda DIV-like3	ATR0618G132.1 manually predicted
Amborella trichopoda DIV-like4	ATR0807G129.1 manually predicted
Amborella trichopoda DIV-like5	ATR0314G037.1 manually predicted
Arabidopsis thaliana DIV1	NM_125280 AT5G58900	Genbank (https://www.ncbi.nlm.nih.gov/bioproject/PRJNA116
Arabidopsis thaliana DIV2	NM_120558 AT5G04760
Arabidopsis thaliana DIV-like3	NM_129365 AT2G38090
Arabidopsis thaliana DIV-like4	NM_120198 AT5G01200
Arabidopsis thaliana DIV-like5	NM_180227 AT3G11280
Arabidopsis thaliana DIV-like6	NM_001342835 AT5G05790
Arabidopsis thaliana DIV-like8	NM_120937 AT5G08520
Arabidopsis thaliana DIV-like9	NM_122270 AT5G23650
Arabidopsis thaliana DIV-like10	NM_103794 AT1G49010
Arabidopsis thaliana DIV-like11	NM_111894 AT3G10580
Arabidopsis thaliana DIV-like12	NM_117013 AT4G09450
Arabidopsis thaliana DIV-like13	NM_148704 AT3G10585
Arabidopsis thaliana DIV-like14	NM_111895 AT3G10590
Oryza sativa-japonica DIV-like1	XM_015766974, LOC4324783, LOC_Os01g64360	Genbank (www.ncbi.nlm.nih.gov/genbank/)
Oryza sativa-japonica DIV-like2	XM_015782734, LOC4338925, LOC_Os05g37060
Oryza sativa-japonica DIV-like3	XM_015765961, LOC4324820, LOC_Os01g63460
Oryza sativa-japonica DIV-like4	XM_015781989, LOC4338957, LOC_Os05g37730
Oryza sativa-japonica DIV-like5	XM_015766331, LOC4325454, LOC_Os01g04930
Oryza sativa-japonica DIV-like6	XM_015772150, LOC4323963
Oryza sativa-japonica DIV-like7	XM_015781513, LOC4337399
Phalaenopsis equestris DIV-like1	PEQU_28155.1	PLAZA version4 (https://bioinformatics.psb.ugent.be/plaza/versions/plaza_v4_monocots/download/index)
Phalaenopsis equestris DIV-like2	PEQU_00313.1
Phalaenopsis equestris DIV-like3	PEQU_02344.1
Phalaenopsis equestris DIV-like4	PEQU_41557.1
Phalaenopsis equestris DIV-like5	PEQU_37054.1
Phalaenopsis equestris DIV-like6	PEQU_21184.1
Phalaenopsis equestris DIV-like7	PEQU_03826.1
Phalaenopsis equestris DIV-like8	PEQU_09358.1
Vitis vinifera DIVlike1	LOC100244612, XP_002268402.4	eFP Browser compatible id from Ensembl Plants (https://plants.ensembl.org/info/data/ftp/index.html) Full CDS from Genbank (https://www.ncbi.nlm.nih.gov/genome/?term=txid29760[orgn])
Vitis vinifera DIVlike2	LOC100259989, XP_002268293.2
Vitis vinifera DIVlike3	LOC100253165, XP_002268137.2
Vitis vinifera DIVlike4	LOC100240851, XP_002265709.2
Vitis vinifera DIVlike5	LOC100245951, XP_002264395.2
Vitis vinifera DIVlike6	LOC100268113, XP_010655991.1
Vitis vinifera DIVlike7	LOC100263868, XP_002273261.1, (id in eFP Browser: VIT_06s0080g00790.t01)
Vitis vinifera DIVlike8	LOC100244960, XP_002280403.1, (id in eFP Browser: VIT_06s0004g06100)
Vitis vinifera DIVlike9	LOC100263069, XP_010654186.1
Vitis vinifera DIVlike10	LOC100255200, XP_002275014.1
Vitis vinifera DIVlike11	LOC100245771, XP_002274167.1
Vitis vinifera DIVlike12	LOC100252776, XP_002264197.1, (id in eFP Browser: VIT_18s0001g02210.t01)

## Sheet: Table S4
table S4. PCR primers.
Gene	Forward primer (5′–3′)	Reverse primer (5′–3′)	Use
AmUBQ5	GCGCAAGAAGAAGACCTACAC	CTTCCTGAGCCTCTGCACTT	Quantitative RT-PCR
AmCYC	CATCCTCCCTTCACTCTCGC	TGAACAAAGCGGTGGACTCA	Quantitative RT-PCR
AmDICH	TGAGTGGAACCCCTCAGTTC	CCCAAACATTGAAGGGTGGT	Quantitative RT-PCR
AmRAD	GGACGAACACCGGAAGAAGT	GTTGCCCCGACCATAGCTTA	Quantitative RT-PCR
AmRADlike9	TAATGGCGTCGAGTTCGTTG	GCAATTGACATCCTCCACCA	Quantitative RT-PCR
AmDIV	GGGGACTGGAGGAACATCTC	CGATGGAGTTTGGTTGTCGC	Quantitative RT-PCR
AmDIV-like1	GATCACGGGTTTTGGCAGT	ATCGACCCTGCAGTCCAAC	Quantitative RT-PCR
AmDRIF1	GCCTTGGATCAAATTTCGGC	AGGAAGAATGGAGCTGGCAA	Quantitative RT-PCR
AmDRIF2	AATGGTCATGGAGAGTGGGG	TATAGCTTGCTCCTCTGGGG	Quantitative RT-PCR
AbRAD	TTGGACCAACGTGGCGAG	AGGGCACTTTACCACTCTCA	Quantitative RT-PCR
LvRAD	GCTAATGTGGCTAGGGCTGT	GGCACTTTCCCGCTCTCAAT	Quantitative RT-PCR
SlEF1a	TACTGGTGGTTTTGAAGCTG	AACTTCCTTCACGATTTCATCATA	Quantitative RT-PCR (Expósito-Rodríguez et al., 2008)
SlTCP7	GGAACCCTATTCTTCACTCCTC	TTGAGTGACCATTTGCGGCT	Quantitative RT-PCR
SlTCP26	TCTTGGTTTCACTGGCAACC	TCTTCATGGGGAACGACCTT	Quantitative RT-PCR
SlDIVlike5	AGACGAACCACCTGCAATCA	TCGATCTTTAAGCTCCTGGATTCA	Quantitative RT-PCR
SlDIVlike6	ACGGTCTCTCTTGTCTTGTGA	ACAGGTTTCGGTTCGTTCCT	Quantitative RT-PCR
SlRADlike4	ATTTGCCTTGGAACCTGCCT	GGACATGACGAGTACAAGAGCA	Quantitative RT-PCR
SlRADlike1	GGTTCCAACAAAGCAATGAGGG	GCTTCCTTCATATAGTACATCCATGA	Quantitative RT-PCR
RAD-70-F/RAD-240-R	GCATTGGCGGTTTACGAYMAAG	ACYRGTGGTCCTRTAGTTRGG	Identifying AmRAD orthologs from Antirrhineae (Preston et al., 2011)
SlTCP26	tctctagaaggcctccatggTGAAACTAGCCACAAATC	tcttcgggacatgcccgggcTTAGATTGAAGAAGATGACG	Amplifying SlTCP26 transcript fragment for cloning into pTRV2. Bases in lower case letters constitute an overhang that facililates cloning with NEBuilder.
SlPDS	tctctagaaggcctccatggGGCACTCAACTTTATAAAC	tcttcgggacatgcccgggcTTCAGTTTTCTGTCAAACC	Amplifying SlPDS transcript fragment for cloning into pTRV2. Bases in lower case letters constitute an overhang that facililates cloning with NEBuilder.
References:
Preston JC, Martinez CC, Hileman LC (2011) Gradual disintegration of the floral symmetry gene network is implicated in the evolution of a wind-pollination syndrome. Proc Natl Acad Sci U S A 108: 2343–2348
Expósito-Rodríguez M, Borges AA, Borges-Pérez A, Pérez JA. 2008. Selection of internal control genes for quantitative real-time RT-PCR studies during tomato development process. BMC Plant Biology 8: 131.

## Sheet: Table S5
table S5. Predicted TCP-binding sites within the first 3000 bp immediately upstream of AmRAD orthologs.
Gene	Predicted TCP-binding site Sequence (5′–3′)	Range (bp upstream translation start site)	Direction	Long stretches of ambiguties present	Full 3000 bp available
Antirrhinum majus RAD gi 61652984 Am08g05060.T01 Chr8	GGCCCC	1507–1512	Sense	No	Yes
Antirrhinum majus RAD gi 61652984 Am08g05060.T01 Chr8	GGCCCC	1475–1480	Sense
Antirrhinum majus RADlike9 Am05g44710.T01 sc449 Chr5	GGACCC	1423–1428	Anti-sense	No	Yes
Boea hygrometrica RADlike2 sc_KQ990517.1 (sc_KV53373.1)	GGCCCC	2699–2704	Sense	No	Yes
Boea hygrometrica RADlike2 sc_KQ990517.1 (sc_KV53373.1)	GGTCCC	1474–1479	Anti-sense
Boea hygrometrica RADlike2 sc_KQ990517.1 (sc_KV53373.1)	GGACCC	1377–1382	Sense
Boea hygrometrica RADlike3 sc_KQ991027.1 (KQ991027.1)	GGTCCC	1572–1577	Anti-sense	No	Yes
Boea hygrometrica RADlike6 sc_KV010187.1 (sc_KV28084.1)	GGACCC	2315–2320	Sense	No	Yes
Boea hygrometrica RADlike6 sc_KV010187.1 (sc_KV28084.1)	GGTCCC	642–647	Anti-sense
Boea hygrometrica RADlike6 sc_KV010187.1 (sc_KV28084.1)	GGTCCC	588–593	Sense
Boea hygrometrica RADlike10 sc_KV018098.1 (sc_KV17736.1)	GGCCCC	2508–2513	Sense	Yes	Yes
Galium porrigens var. tenue RADlike2 JAAGWI010184480	GGCCCC	1132–1137	Sense	No	No
Galium porrigens var. tenue RADlike2 JAAGWI010184480	GGGCCC	1131–1136	Sense
Galium porrigens var. tenue RADlike2 JAAGWI010184480	GGGCCC	1131–1136	Anti-sense
Ipomoea lacunosa RADlike3 sc2584080 Super-Scaffold_100006	GGACCC	2193–2198	Sense	Yes	Yes
Ipomoea lacunosa RADlike3 sc2584080 Super-Scaffold_100006	GGTCCC	2192–2197	Anti-sense
Ipomoea lacunosa RADlike3 sc2584080 Super-Scaffold_100006	GGACCC	1946–1951	Anti-sense
Ipomoea lacunosa RADlike3 sc2584080 Super-Scaffold_100006	GGACCC	368–373	Sense
Ipomoea lacunosa RADlike3 sc2584080 Super-Scaffold_100006	GGTCCC	367–372	Anti-sense
Ipomoea lacunosa RADlike8 sc2589042 Super-Scaffold_100008	No sites	Not applicable	Not applicable	No	Yes
Ipomoea lacunosa RADlike14 Super-Scaffold_100009	GGTCCC	1748–1753	Anti-sense	No
Ipomoea lacunosa RADlike14 Super-Scaffold_100009	GGACCC	35–40	Sense
Ipomoea lacunosa RADlike14 Super-Scaffold_100009	GGACCC	17–22	Anti-sense
Ipomoea lacunosa RADlike14 Super-Scaffold_100009	GGACCC	11–16	Sense
Ipomoea nil RADlike1 INIL04g34808.t1	GGACCC	1763–1768	Anti-sense	No	Yes
Ipomoea nil RADlike2 INIL06g38388.t1	GGACCC	2168–2173	Sense	No	Yes
Ipomoea nil RADlike2 INIL06g38388.t1	GGTCCC	2167–2172	Anti-sense
Ipomoea nil RADlike2 INIL06g38388.t1	GGACCC	1922–1927	Anti-sense
Ipomoea nil RADlike2 INIL06g38388.t1	GGACCC	1810–1815	Sense
Ipomoea nil RADlike2 INIL06g38388.t1	GGCCCC	346–351	Sense
Ipomoea nil RADlike2 INIL06g38388.t1	GGGCCC	345–350	Sense
Ipomoea nil RADlike2 INIL06g38388.t1	GGGCCC	345–350	Anti-sense
Ipomoea nil RADlike2 INIL06g38388.t1	GGCCCC	344–349	Anti-sense
Ipomoea nil RADlike6 INIL14g35140.t1	No sites	Not applicable	Not applicable	No	Yes
Nicotiana benthamiana RADlike1 Niben101Scf04784g00003 NbS00039964g0007.1	GGTCCC	1991–1996	Sense	Yes	Yes
Nicotiana benthamiana RADlike1 Niben101Scf04784g00003 NbS00039964g0007.1	GGACCC	1990–1995	Anti-sense
Nicotiana benthamiana RADlike2 Niben101Scf03214g00003 NbS00009478g0124.1	GGCCCC	2230–2235	Sense	No	Yes
Nicotiana benthamiana RADlike2 Niben101Scf03214g00003 NbS00009478g0124.1	GGGCCC	2229–2234	Sense
Nicotiana benthamiana RADlike2 Niben101Scf03214g00003 NbS00009478g0124.1	GGGCCC	2229–2234	Anti-sense
Nicotiana benthamiana RADlike2 Niben101Scf03214g00003 NbS00009478g0124.1	GGTCCC	894–899	Sense
Nicotiana benthamiana RADlike2 Niben101Scf03214g00003 NbS00009478g0124.1	GGACCC	893–898	Anti-sense
Nicotiana benthamiana RADlike2 Niben101Scf03214g00003 NbS00009478g0124.1	GGTCCC	478–483	Sense
Nicotiana benthamiana RADlike3 Niben101Scf05279g03005 NbS00010545g0203.1	No sites	Not applicable	Not applicable	No	Yes
Nicotiana benthamiana RADlike4 Niben101Scf08718g00004 NbS00008820g0002.1	GGACCC	2861–2866	Sense	No	Yes
Nicotiana benthamiana RADlike4 Niben101Scf08718g00004 NbS00008820g0002.1	GGCCCC	905–910	Sense
Olea europaea RADlike1 LOC111388262	GGACCC	1653–1658	Sense	No	Yes
Olea europaea RADlike1 LOC111388262	GGTCCC	1398–1403	Anti-sense
Olea europaea RADlike1 LOC111388262	GGCCCC	554–559	Anti-sense
Olea europaea RADlike2 LOC111394595	GGCCCC	770–775	Sense	No	Yes
Olea europaea RADlike2 LOC111394595	GGGCCC	769–774	Sense
Olea europaea RADlike2 LOC111394595	GGGCCC	769–774	Anti-sense
Olea europaea RADlike2 LOC111394595	GGACCC	535–540	Sense
Olea europaea RADlike2 LOC111394595	GGACCC	18–23	Sense
Olea europaea RADlike2 LOC111394595	GGTCCC	17–22	Anti-sense
Olea europaea RADlike7 LOC111410971	GGACCC	2089–2094	Sense	No	Yes
Olea europaea RADlike7 LOC111410971	GGCCCC	2068–2073	Sense
Olea europaea RADlike7 LOC111410971	GGCCCC	1067–1072	Sense
Olea europaea RADlike7 LOC111410971	GGGCCC	1066–1071	Sense
Olea europaea RADlike7 LOC111410971	GGGCCC	1066–1071	Anti-sense
Olea europaea RADlike8 LOC111411200	GGCCCC	1452–1457	Sense	No	Yes
Olea europaea RADlike8 LOC111411200	GGGCCC	1451–1456	Sense
Olea europaea RADlike8 LOC111411200	GGGCCC	1451–1456	Anti-sense
Olea europaea RADlike9 scNC_036251	GGGCCC	152–157	Sense	No	Yes
Olea europaea RADlike9 scNC_036251	GGGCCC	152–157	Anti-sense
Olea europaea RADlike9 scNC_036251	GGCCCC	151–156	Anti-sense
Olea europaea RADlike10 LOC111411044	GGACCC	2826–2831	Sense	No	Yes
Olea europaea RADlike10 LOC111411044	GGCCCC	358–363	Anti-sense
Olea europaea RADlike10 LOC111411044	GGTCCC	220–225	Anti-sense
Olea europaea RADlike11 LOC111410972	GGACCC	2128–2133	Sense	No	Yes
Olea europaea RADlike11 LOC111410972	GGACCC	2070–2075	Anti-sense
Olea europaea RADlike11 LOC111410972	GGCCCC	1100–1105	Sense
Olea europaea RADlike11 LOC111410972	GGGCCC	1099–1104	Sense
Olea europaea RADlike11 LOC111410972	GGGCCC	1099–1104	Anti-sense
Olea europaea RADlike11 LOC111410972	GGTCCC	864–869	Sense
Olea europaea RADlike12 LOC111410968	GGACCC	2523–2528	Sense	No	Yes
Olea europaea RADlike12 LOC111410968	GGACCC	76–81	Sense
Olea europaea RADlike13 LOC111410969	GGTCCC	2885–2890	Sense	No	Yes
Olea europaea RADlike13 LOC111410969	GGACCC	2255–2260	Sense
Olea europaea RADlike14 LOC111411195	GGCCCC	1330–1335	Sense	No	Yes
Olea europaea RADlike14 LOC111411195	GGGCCC	1329–1334	Sense
Olea europaea RADlike14 LOC111411195	GGGCCC	1329–1334	Anti-sense
Sesamum indicum RADlike1 XP_011092800.1	GGACCC	1156–1161	Sense	No	Yes
Sesamum indicum RADlike1 XP_011092800.1	GGTCCC	1155–1160	Anti-sense
Sesamum indicum RADlike2 XP_011088399.1	GGTCCC	1095–1100	Anti-sense	Yes	Yes
Sesamum indicum RADlike2 XP_011088399.1	GGTCCC	532–537	Sense
Sesamum indicum RADlike2 XP_011088399.1	GGACCC	93–98	Anti-sense
Solanum lycopersicum RADlike1 Solyc01g109670.2.1	GGACCC	2899–2904	Sense	No	Yes
Solanum lycopersicum RADlike4 FSM1 Solyc10g052470.1.1	GGGCCC	2701–2706	Sense	No	Yes
Solanum lycopersicum RADlike4 FSM1 Solyc10g052470.1.1	GGGCCC	2701–2706	Anti-sense
Solanum lycopersicum RADlike4 FSM1 Solyc10g052470.1.1	GGTCCC	2240–2245	Sense
Solanum lycopersicum RADlike4 FSM1 Solyc10g052470.1.1	GGACCC	2239–2244	Anti-sense
Solanum lycopersicum RADlike4 FSM1 Solyc10g052470.1.1	GGACCC	1865–1870	Anti-sense
