# Supplementary material for: A CYC–RAD–DIV–DRIF interaction likely pre-dates the origin of floral monosymmetry in Lamiales
Source: EvoDevo. 2022 Jan 29;13:3. doi: 10.1186/s13227-021-00187-w (PMC8801154; doi:10.1186/s13227-021-00187-w)
Supplement: Supplementary file 6 — Additional file 6: Alignment and command block for Bayesian phylogenetic analysis of DRIF genes used in Additional file 1: Fig. S3. [file 13227_2021_187_MOESM6_ESM.nex]

#NEXUS

BEGIN DATA;
	DIMENSIONS  NTAX=30 NCHAR=1296;
	FORMAT DATATYPE = DNA GAP = - MISSING = ?;
	MATRIX
	Antirrhinum_majus_DRIF1_Am02g19380_T01_JX966358_1                                                 ------------------------------ATGGCTGCA------AGTGCTAACCCTTCAAAGGGT------------------------------CACAGCAACAAC---------------------------------------------------------------GGCAACACCACC------------------ACCACCACCAACGGA---------------------------------------------------GGC---------------------------------------------------GACGCCGCCAATAGCAACGGCGTCTCTGCGGCGGATAATTCGGTGGTGGGTGGGCCC------------------ACACAGCCCGCACTCCGCCACAACCCGGGCCTCTCCCTCGATTGGACCTCCGATGAACAGTCTAAGCTCGAAGAACTGCTCTCCCAGTAT------------------GCCTCAGAGCCCAACATCGTACGGTATGCCAAAATTGCTCAGGCTTTGAAAGACAAGACAGTTCGCGATGTTGCATTGCGATGCAGATGGATGAAT---------------------------------------------------------------------------------------------------------------------------------------------------AAAAAGGAGAATGGCAAGAGGAGGAAA---GATGACCAT---AATTCGTCAAAGAAAAATAAAGACAAAAAG---------GAAAAAGTCACAGATTCATTGCCAAAATCT---TCTCAAGTTGCAAACTGCTCCAATGGCCCTCCCTATGTTCAATCAATGATGTCAATGGATAGTGATGATGGAATCTCA---------TATAAAGCCATTGGCGGAGCTACTGGGCAGCTTCTTGAGCAGAATGCGCAGGCCTTGGATCAGATTTCGGCCAACTTTGCTGCTTTTAAG------ATACACGAGAACATCAATCTTTTCTGTCAAGCTCGAGCCAGTATCCTTTCGATCTTGAATGAC---TTCAATGACTTGCCAGAAATAATGAAGCAAATGCCACCACTTCCGGTCAAACTGAATGAAGAGCTTGCCAGCTCCATTCTTCCT---CAAACATCCTTG------------------------GCAAAGAAATCTTGA------------------------------------------------
	Sesamum_indicum_DRIFlike1_LOC105163802                                                            ------------------------------ATGGCTGCG------AGTACTAACCCTTCAGGGGGT------------------------------CATAGCAACGGC---------------------------------------------------------------AATAGTAATAAC------------------GGCAACAGTAACGGC---------------------------------------------------GGC---------------------------------------------GTGCAGGAGAATGCGAATGGCGGAAGCCTCTCCGCGACGGAGAATTCCGTTGCG---GGACCC------------------TCCCAGAGTGCCCTACGTCACAACCCGGGCCTCTCGCTTGAATGGACCCCCGAGGAACAGTCCATGCTCGAAGATTTGCTAGCGAAATAT------------------GCCTCAGAAAGCAACATCGTTCGGTATGCTAAGATCGCTCAGGCTTTAAAAGACAAGACGGTTCGAGACGTTGCATTACGTTGCAGATGGATGAAT---------------------------------------------------------------------------------------------------------------------------------------------------AAAAAGGAAAATGGCAAGAGAAGGAAA---GATGATCAT---AAT---TCAAGGAAAAATAAAGACAAAAAG---------GAAAAAGCTATAGATTCATTGCCAAAATCT---TCTCAAGTTGCAAATCGCTCCAATGGCCCTCCCTATGCTCAGTCAATCATGCCTATGGATAGTGATGATGGAATCTCA---------TACAAAGCTATTGGTGGAGCTGCTGGACAGCTTCTTGAGCAAAATGCTCATGCCTTGGATCAAATATCTGCCAACTTTTCTTCCTTCAAG------ATACATGAGAACATCGATCTCTTCTGTCAAGCTCGAAATAATATCCTCTCAATATTAAATGAC---TTTAGCGACTTGCCAGAAATAATGAAGCAGATGCCACCACTGCCTGTGAAGTTGAATGAAGAGCTTGCCAATTCCATTCTGCCT---CGAACATCCCTG------------------------CCAAAGAAAGCGTGA------------------------------------------------
	Sesamum_indicum_DRIFlike3_LOC105170494                                                            ------------------------------ATGGCTGCG------AGCGCCAATCCTTCATCGGGGGCTCAT------------------AGCAACGCCAGTAACGGC---------------------------------------------------------------AATAATAATAGC------------------GGGAATAGCAAGGGC---------------------------------------------------GGT---------------------------------------------GGCCAGGAAAATGCCAATGGCGGTGGCCTATCGGCGACGGAAAATTCCGTGGTG---GGACCT------------------ACTCAGGCGGCTCTCCGACACAATCCGGGCCTGTCAGTTGATTGGACGCCCGAAGAACAGTCCATACTCGAGGATTTGCTCGTAAAATAT------------------GGATCAGAATCGGTGATTGTTCGTTATGCTAAAATTGCTCAGGCTTTGAGAGATAAGACAGTTCGAGATGTTGCATTACGTTGCAGATGGATGAGT---------------------------------------------------------------------------------------------------------------------------------------------------AAAAAGGAAAACGGAAAGAGAAGGAAG---GATGACAGT---AGTTCGTCAAGGAAAAGTAAAGACAAAAAG---------GAGAAAGTTACAGATTCATTGCCAAAATCT---TCTCAAGTTGCAAATCGCTCCAATGGCCCAGCCTATGTTCAGTCAATGATGTCAATGGAAAGTGATGATGGAATCTCA---------TATAAAGATATCGGTGGAGCTGCTGGACAGCTTCTTGAGCAAAGTGCTCATGCCTTGGATCAAATTTCGGCCAACTTTTCTGCTTGCAAGGTGCAGATTCACGACAACATCAATCTCTTCTGTCAAGCTCGAACGAATATACTTTCGATCTTAAATGAC---TTGAACGACACACCAGAAATAATGAAACAGATGCCACCCCTTCCTGTCAAGCTGAATGAAGAGCTTGCCAACTCCATTCTTCCT---CGAACATCCCTG------------------------CCAAAGAAGTCTTGA------------------------------------------------
	Ipomoea_nil_DRIFlike1_INIL07g06089_t1                                                             ------------------------------ATGGCTGCA------AGTGCGGACACGGCGGAGGGG------------------------------AACGGAAAT------------------------------------------------------------------GGTAATAGCAAC------------------GGCCAGGAAGGGACG---------------------------------------------------GCA---------------------------------------------AACGCGAATGGCGCCACCAGCAACGGCCTCTCTGTGCCGGAAAATTCGGTGTTG---GGGGCT------------------ACGCAGGCCGCGCTCCGCCACAACCCTGGCATCTCCGTGGAATGGACTCCGGAGGAACAGTCTATATTGGAAGAATTGCTCGCAACATAT------------------GCTAAGGAAAACAACATAGTCCGTTATGCAAAAATTGCTATGCAGTTAAACGATAAGACTGTTCGAGATGTAGCACTGAGATGTAGATGGATGACC---------------------------------------------------------------------------------------------------------------------------------------------------AAAAAGGAAAACAGCAAGAGGAGAAAA---GAAGATCAT---AATTCATCAAGGAAAAGTAAAGACAAAAAG---------GAAAAGATAACCGAGTCTATGCCAAAATCT---TCACATGTTGCAAATCTTACAAATGGCCCTTTCTATGCTCAATCTACTACATCCATGGACAATGATGATGGTATATCC---------TACAAAGCAATTGGTGGCCCCGCTGGACAGCTCCTTGAACAAACTGCCCAGGCCTTGGATCAGATTTCTACAAACTTTGCTGCTTTCAAG------ATACATGAGAACATCGGTCTTCTCTGCCAGGCTCGAAATAATATCCTCTCGATCTTAAATGAT---ATGAACGATATGCCGGAGATAATGAAGCAGATGCCACCCCTCCCCGTGAAGCTGAACGACGAGCTTGCCAGCACACTTCTTCCG---CAGCCACCCTTG------------------------CCAAAGCAGGCTTGA------------------------------------------------
	Ipomoea_nil_DRIFlike3_INIL08g13825_t1                                                             ------------------------------ATGGCTGCG------AGTGCGAACACGGCGGCCGGA------------------------------AATGGTAAT------------------------------------------------------------------AATGGCAGTAAT------------------GGCCAGGAAGCGGCG---------------------------------------------------AAT---------------------------------------------ACTGCGAATGGCTCCACCGCCAACGGCCTCTCTGTCTCGGATAACTCGGTGGTT---GGACCC------------------ACCAACGCGGCGCTTCGCCACAACCCCGGCCTCTCCGTCGAATGGGCCTCCGAAGAGCAGTCTCTCTTGGAGGAATTGCTCGCAAAATAT------------------GCTTCTGAAAGTAATTTAGTTCGGTATGCAAAAATAGCTATGCAGTTGAATGACAAAACTGTTCGGGATGTTGCCCTAAGATGTAGATGGATGACA---------------------------------------------------------------------------------------------------------------------------------------------------AAAAAGGAAAATGGCAAGCGGAGAAAA---GAAGATCAA---AATTCATCAAAGAAAAGTAAAGACAAAAAG---------GAAAAAGTTACCGACTCTATGCCAAAGTCT---ACACATGTTTCAAATCGTACTAATGGCCATCCTTATGGTCAATCTGTCATGTCCATGGACAATGATGATGGCATCTCT---------TACAAAGATATTGGTGGTACCACTGGGCAACTTCTTGAGCAAAATGCCCAGTCCTTGGATCAAATTTCTGCAAATGCTGCTTCCTTCAAG------ATACATGAGAATATTGGGCTTCTCTGCCAAGTTCGAAATAATATCCTCACAATCTTACATGATAGCTTGAACGATTCACCGGAAATAATGAAGCAGATGCCACCGCTCCCTGTGAAGTTGAATGAAGAGCTTGCCAACTCTATCCTTCCT---CTACCGTCCATG------------------------CCAAAACCATCTTGA------------------------------------------------
	Solanum_lycopersicum_DRIF1_Solyc09g020000_3_1                                                     ------------------------------ATGGCTGCC------AGCGCCAATCCTCCTGCGGCG---------------------------------------------------------------------------------------------------------GGTAATAATAGT------------------GGTCAAGAAGGCACC---------------------------------------------------GGC---------------------------------------------AATGGGAATGGCGCCACCACTAATGGTCTCTCCGTTCCGGAGAACTCTGTGGTT---GGCCCC------------------ACACAGGCGGCGCTACGACACAATCCCGGACTTTCTGTTGATTGGACTCCCGACGAACAGTCCCTCCTTGAAGAACTGCTCGCCAAATAT------------------GCAACAGAAAGCAACATATCTAGGTATGCAAAAATTGCAATGCAGCTAAAAGACAAGACTGTTCGAGATGTAGCATTGAGATGTAGATGGATGTCTCTAGTCTTTCTTCTGATTCTCTTTAAAACGACCTCCAGAAGATGGGCAAAATTTAAGAATAACATTGGCAAAAAGACTAAGGTTGAGGACACATTTGGACAGCTGTCAAATTACATTTGGAATCCAGTTAAAAGAAACATGTGCATTAAAAAGGAGATTGGAAAGCGAAGAAAA---GATGATCAT---AAC---TCACGGAAAAATAAAGACAAAAAG---------GAAAAGGTCACCGACTCTATGCCAAAATCT---TCTCATGTGGCTAATCGTGCAAATGGTCCTCCCTATGCTCAATCTGTTATGTCAATGGACAGTGATGATGGAATTTCC---------TACAAAGCCATTGGTGGTACCACTGGACAGCTTCTTGAGCAAAACGCTCAGGCATTGGATCAAATATCTGCAAATTTTACTGTTTTTAAG------ATCCAAGAAAACATTAACCTTTTTACTCAAGCTCGAAACAATATCTTCACCATCTTAAATGAC---TTGAACGATATGCCAGAAATAATGAAGCAGATGCCACCCCTCCCTGTAAAGCTAAATGACGAACTTGCCAGCTTAATCCTTCCACCTCGACCACCGTTG------------------------CCTAATAAATCATAA------------------------------------------------
	Vitis_vinifera_DRIFlike1_XM_002272762_LOC100257710__VIT_00s0226g00040_t01_                        ---------------------------------------------ATGGCAAACCCATCTGGGACC------------------------------CATCAAGAACCG---------------------------------------------------------------GGTCACGCCTCG------------------TCTTCATTCAACGGC---------------------------------------------------GGG------------------------------------------------GGCAACCCGAGCAACGGAAGTGTTGCTCCGGCGTCGGAGAATTCT---------GGTCCTCCGGCGGGGGCGGTTGCGACGGCCACGGCGATGAAACACAACCCGGGTATTGCAATGGATTGGACACCCGAGGAGCAATCGGTTCTTGAAGAAGGGCTCAACGCATAT------------------AGCTCAGATTCTAACATAATTCGGTATGCAAAGATTGCTATGCAATTACAAAATAAGACAGTTCGGGATGTGGCATTACGGTGCAGATGGATGAGT---------------------------------------------------------------------------------------------------------------------------------------------------AAAAAGGAAAATAGCAAGAGAAGGAAA---GAAGACCAT---AATTTGTCAAGGAAAAGCAAAGATAAAAAG---------GAAAAAGTCACTGAACCTTCAGCAAAGTCA---TCTCATTTAGCATCCCGAACCAATGTTCCACCATATGCTATGCCCATGATTCCTATGGACAATGATGATGGCATATCA---------TACAAAGCCATTGGTGGTTCTACTGGACAGCTTCTTGAGCAAAATGCACAAGCTTTCAATCAAATTTCTGCAAATCTTGCCTCTCTACAG------ATACAAGACAACATCAGTCTTTTCTGCCAAGCTCGTGACAATATTCAGGCCATCTTGAATGAC---TTGAACGACATGCCAGAAGTAATGCGGCAGATGCCGCCTCTTCCTGTGAAGATAAACGAAGATCTGGTCAACTCCATCCTTCCC---CGCGCAGCCCACCCGGCCCTC---------------CCAAGGCAGCCATGA------------------------------------------------
	Vitis_vinifera_DRIFlike3_XM_010648200_LOC100249209__VIT_00s0226g00140_t01_g00110_t01_g00150_t01_  ATGACCACAACTTATCAGGGAGAAACAAAGATGAAAAGCTTTGTGATGGAGAAAACATTAGGGACC------------------------------CATCAAGAACCG---------------------------------------------------------------GGTCATACTTCA------------------TCTTCATTCGATGGA---------------------------------------------------GGT------------------------------------------------GACAACCCGAGCAATAGGAACATTACTCTTGCGCCAGATCATTCG---------GGTCCGGCTGCAGCAGCAGTG---GCTGCAAAGGTGATGAAGCACAACCCAGGTATTGCAATGGATTGGACTACAGAGGAACAATCGGTGCTTGAAGAAGGGCTCAGAGCATTT------------------GCCTCAGATACAAATGTAATTCGATATGCAAAGATTGCTATGCAACTAGAAAATAAGACAGTTCGGGATGTGGCGTTGCGGTGCAGATGGATGAGT---------------------------------------------------------------------------------------------------------------------------------------------------AGAAAGGAAAATAGCAAGAGAAAGAAA---GAAGGCCAC---AATTTATCAAGGAAAACCAAAGATAGAAAG---------GAAAAAGGCACTGAACCTTCTGCAAAATCA---TCTCAATTGGCATTGCAGGCCAATGCTCCACCACATGTTATGCCCATGATTCCTGTGGACTTTGATGATGGCAAATCA---------TCCAAAGCCAATGGTGTTTCTGCTATGAAGCTGCTTGAGAATAATGCACGGGCTTTCAATCAAATTGCTGCAAATTTTTCCTCTCTGCAG------ATAGAAGACAACATCAGTCTTTTCTGCCAGGCTCGTGATAACCTTCAGGTCCTTCTGAACAGC---TTGAAGGATGAGCCAGAAGCCATGAAGAAGATGCCACCTCTGCCTGACAAGTTGAATGAGGAGATGATTAACTCCATCCTTCAT---CCCCCTGCTCGCCCCGCC------------------CCAAGGCAGCCATGA------------------------------------------------
	Oryza_sativa_DRIFlike1_LOC_Os04g41830_1_PACid_24105918                                            ------------------------------ATGGGCGCG------AACGGCCACCCGCCG---------------------------------------------------------------------------------------------------------------CCGGCGAGCGCC------------------GCCGCGCAGAACGGG---------------------------------------------------TCC---------------------------------------CATTCCAGTGGCGGCGGCGGAGGAGGAGATGGTGGAGGAGGGGGAGCAAACCCTAGCCCC---GGCGGC------------------ACGGTGGCGGCGCTCCGGCACGACCCCGGCCTGGCGCGGGAGTGGTCGCCGGAAGAGCAGTCCACCCTCGACGAGTTGCTCGTCAAGTAT------------------GCATCTGATGCTCCTGTAATTCGTTATGCAAAGATAGCCATGAAGTTGCCAGACAAAACAGTTCGAGACGTGGCCTTGCGTTGTAGATGGATGAAT---------------------------------------------------------------------------------------------------------------------------------------------------AAAAAGGAAAGTGGAAAGAGAAAGAAA---GAGGACCAC---AGCTCCTCGAAGAAAAGCAAAGATAAAAAG---------GAGAAGGTTTCAGATTCTTCGTTGAAACCACCTGTTCATATAGCTGGAAGGCCTAATGTTCCTCCGTACCCCCTTCCAGCTCTGCCCATTGAC---GATGATGAAATTTCT---------TCCAAAGCAATTGGAGGTCCAACAGGAGAAATCCTTGAAACTAATGCCCAAGTTTTGAGTCAAATTTCAACCAACCTCAGCACTATGCAG------ATACAGGATAACATCTCTCTACTGTGCCAAACTAGAGACAATATACTCAGGGTCTTGAAAGAG---ATAAATGATGCTCCAGATATCATGAAGCAGATGCCACCGCTACCAGTGAAGATAAACGAGGAGCTAGTCAACTCAATGCTCCCC---AGGCCAACTGTA------------------------CCTATGCAGTAG---------------------------------------------------
	Oryza_sativa_DRIFlike2_LOC_Os05g24000_1_PACid_24151863                                            ------------------------------ATGGGGGCG------AACGCCGACCCCACG---------------------------------------------------------------------------------------------------------------------------------------------GGGGTGCTTCTGGGC---------------------------------------------------GGG---------------------------------------CCCCACCACCGCAACCCTTCCCCCGCGCCGGCGCTGGCCCAGCCGCCGGGC------------GCGAGC------------------ACCGCGGCGGCGCTGCGCCACGACCCGGGGCTCTCCGTCCGGTGGACGCCCGAGGAGCAGGCCGTGCTCGAAGGAGGGCTGGCCAGCTAT------------------GCGGCGGATGCAGCTGTAGTTCGCTATGCAAAAATTGCTATGAATCTGCCTGACAAGACAGTGCGAGATGTGGCCCTGCGTTGCAGATGGATGGCT---------------------------------------------------------------------------------------------------------------------------------------------------AAAAAGGAGAGTAACAAGAAAAGGAAG---GAAGAGTCA---------TCTAAGAAAAACAAAGAAAAGAAG---------GAGAGAGCCAATGATTCTTCATCAAAAGGGCCAGCTCACCTAGTGGCCCGACCTAATGCTGCTCCATATTCTCTTCCAGTTCTTCCCATGGATGATGATGAT---GTGTCA---------TACAAAACAATTGGAGGCCAAACTGGTCAAATTCTTGAGCACAATGCACAGATCTTGAACCAGATCTATACCAATATTTCAAACATGCAG------GTGCAGGAGAACATCCCTCTTTTATGTCAAACTAGGGATAATATACTTGCAGTCCTGAAGGACAGGATAGGCGATGTTCCTGAGATAATGAGGCAGATGCCACCCCTTCCTGTAAAGTTGAATGAAGAACTGGCTAACTCTATGTTGCCG---AGGCCTCCACAT---------------------------------------------------------------------------------ACATGA
	Solanum_lycopersicum_DRIF3_Solyc06g005270_3_1                                                     ---------------------------------------------------------------------------------------------------------------------------------------------------------------------------------------------------------------------------------------------------------------------------------------------------------------------------------------------------------------------------------------------------------------ATGGCGGCGCTCAAGCACAATGCATACCTCAACAATCACTGGACTCCTGAAGAACAATCTGCTCTTGACGAATTGCTTGTCAAATAC------------------TCAACTGACAATGAAATGCATCGTTATGCTAAAATTGCGATGCACTTAAAAGACAAATGTTTACGAGATGTAATATTGAGATGTAGATGGATGAGT------------------------------------------------------------------------------------------------------------------------------------------------------------------------------------------------------------------------------------GAAAAGCTTACAGATCTTATGCCAAAA------------TTAACTAATTACGCAAATGCTCCTCCCAATGCTCAAGCTATTTTACCAATGGATAGTAATGGTGAAATTTTC---------TACCAAGCCATTGGTGGTCCCACTGGGATGCTTCTTGAACAAAATGCTCAGGCATTGGATCAAATTTGTGCTAACTTTGCCGCTTGTCAG------ATCCAGGAAAACATCAACCTTCTCTGGCAAACTCAAAGTAATATCTTCAATGTTATGAATAAG---TATGATTGA---------------------------------------------------------------------------------------------------------------------------------------------------------------------------------
	Vitis_vinifera_DRIFlike2_XM_010647775_LOC100852665__VIT_00s0174g00170_t01_VIT_00s0174g00180_t01_  ATGTTT---GCTTTCTGTTGGTGGGCTTTGATGGCTCTT------ACTCCAAGCTCAGTTGGGGAT------------------------------GAAGATTCTCCA------------------------------------------------------------CCCCCTTCTACTCCT------------------CTCAACATCAATGGT---------------------------------------------------GGT------------------------------------------------GGTGGTGGTGGTGGTGGTGGTGGTGGAGCTAGTGGCAGTGGCAGT---------GGCAATGACAGTGGTGTTGTT---GAAGTTGTGGGGTTGAAGCACAACCCAGGAATTTTCCTCCACTGGACTGCCGAAGAGCAGGCTATACTGGAAGATACGCTTCCCAAAGTT------------------GCCTCAGACCCACCCCTCCTTCGGTATGCAAAGATTGCCATGTTGCTGAAGGACAAGACAACTCGAGATGTGGCACTGCGTGTTAGATGGATGATT------------------------------------------------------------------------------------------------------------------------------------------------ATGCAAACAGAAAATGGCAAGAGAAGGAAA---GAGGATCAT---ACTTCAATAAGAAAAAACAAAGACAAAAAG---------GAAAAAGGTGCAGTTCCTTCAGCAAAGTCATCATCTCCTCTAGTAACTGCTTCCAATGGTCCTCGGCATGCCCTGTCACTGATCCCTGTGGATGCAGATGATGAAATATCA---------TATAAAGCAATTGGTGGGGAAATGGGATGGCTTCTTGAGCAAAATGCACAGGCTTTTAATCAAATTTCTGCAAACTTTGCAGCTTCTAAG------ATATATGACAACATAGATCTTCTTTGCCAAGCTCGTGACAACATAAAGAAACTCTTGAATAAC---TTGAATGATGAACCCAAGGCAATGAAGCAGATGCCACCACTTCCAGTGAAGCTGAATGAAGAGCTTGCCAAGTCCATTCTTCCA---ATGAGGCTGAATGAAGAGCTTGCCAAGTCCATTCTTCCAATGAGGCTGAATGAAGAGCTTGCCAACCCCACCCTTCCTGGCCCATCTGCTTCTCCTTAA
	Antirrhinum_majus_DRIF2_Am01g19370_T01_JX966359_1                                                 ------------------------------ATGTGTCCTGTTTTGATGGCAAGCTCAAGTGGGACA------------------------------TATAAAGAG------------------------------------------------------------------------------------------------------CAACAGGGC---------------------------------------------------TCT---------------------------------------------GTTTCTTCATACAACAATGGCAACAATGGTCATGGAGAG------TGG---------------------------------GGTGTTCCCACTTTTCAACACCAGCAAACTATTTCTATGGAGTGGACCCCAGAGGAGCAAGCTATACTTGAAAATGGACTGTCAAACTAT------------------GCCTCTGAGTCGAACATTATCCGCTATGCAAAGATTGCTGTGCAGCTAAAAAATAAGACGGTCCGTGATGTGGCATTGCGCTGCAGATGGATGACA---------------------------------------------------------------------------------------------------------------------------------------------------AAGAAAGAAATTAAGAAGAAAAGAAAA---GAAGACTGC---AAT---GCAAGGAAAGTCAAAGATAGAAAG---------GAAATGGTCATTGACTCTTGTGGAAAGCCT---CCTCGCTTGGCTATTCAGTCGGGTTTATCT---CACGCTCCAGGAATGGTGCCTAATGGAAACGATGATGGCATCGTA---------TACAATGACATAAATGGCGCTACTCGGCAGCTTCTTCAGCAGAACTCTTGGGCTTTTAAACAGATATCTTCGAATCTCGCCACTCATCAG------ATTCATGAGAATATTGGTCTTCTAAGTAAAGCTCGAGATAACATCTTTCAGTTATTGATCAAC---CTGAACGAGATGGCTCCAACAACGAAGAAAATGGGTCCACTTCCT---AAACTAAATGAAGATCTAGCCAACTCCATCCTTCCT---CCTTCAAGTTTT------------------------CCAATCCGGTTATAA------------------------------------------------
	Sesamum_indicum_DRIFlike2_LOC105172002                                                            ---------------------------------------------ATGGCTAGCTCAAGTGGGACT------------------------------TATAAGGAAGGG---------------------------------------------------------------------------------------------AGTAATCAGCAGGGCCAT------------------------------------------------GGC---------------------------------------------CCTGCCTCTCCTTACAATGGCAACTCCGTGCATGGAGAG------TGG---------------------------------GGTATGCCAACTTTCCAGCACCAGCAGACCATCTCCATGGACTGGACTCCTGAGGAACAAACCATATTGGAGGAGGGTTTGGCCAAATAT------------------GCCTCTGAGTCAAACATAATCCGCTATGCAAAGATTGCTGTGCAGCTAAAGAATAAGACGGTGCGAGATGTGGCATTGCGCTGCAGATGGATGACA---------------------------------------------------------------------------------------------------------------------------------------------------AAGAAAGAAATTAGCAAGAGAAGAAAA---GAGGATTTC---AGT---GCAAGGAAATGTAAAGATAGAAAG---------GAAAAGGTTGTTGATTCTTTGGCAAAGCCT---TCTCGCTTATCCATCCAGTCGGGATTCTCT---CATGCACCAGGAATGGTTTCTAATTGCAACGACGATACCATCTCA---------TACAATGACATTGCTGGGATCACCCGGCAGCTTCTTCAGCAGAATGCTTGGGCTTTTAAACAGATATCTGCAAATCTTGCCACTCATCAG------ATACATGAAAACATTGGTCTTCTTAGTCAAGCTCGAGATAATATCTTGAAAATTTTGACCAAC---TTGAACGACATGGGCCCGACAATGAAGAAAATGCCTCCGCTTCCC---AAACTGAACGAGGAGCTCGCCAACTCCATCCTCCCT---CCCACAACGTTC------------------------CAAATCCAATGA---------------------------------------------------
	Antirrhinum_majus_DRIFlike3_Am07g07870_T02                                                        ------------------------------ATGGCT---------ACTTCAAGTAGTAGTGGGGCA------------------------------TGCAAAGAATTA------------------------------------------------------------------------------------------------------------------------------------------------------------------------------------------------------------------------------GGGGGGAAATCTGTGCATGGAGAG------TGG---------------------------------GGTGTGCCAACTTTTCAGCATCAGCAGACTATTTCCATGGACTGGACTTCTGAGGAACAAGCAATATTGGAGGATTGCCTTGCAAAATTT------------------GCGTCTGAGTCGAACATTATTCGCTACGCAAAGATCTCCGTGCAGCTCAAAAGTAAAACGGTCCGTGATGTGGCACTGCGTTGTAGATGGATGACA---------------------------------------------------------------------------------------------------------------------------------------------------AAGAAAGAAATTGGTAAGAAAAGGAAA---GAGGAACTC---AAT---TCAAGGAAAACGAAGGATAGAAAG---------GAAAAGGTCGTTGATTGTTGTGGAAAGCCT---TCTGGGTTACCCATCCAATCGGGTTTATCT---CATGCTCCAGGACTGTTTCCCGTTAGAAACGATGATAGCTTCTCA---------TACAATGACAATGGTGGTGCAACTCTGCAGCTTCTTCAACAGAACGCTTGGGTGTTTAAACAGATATCTGCAAATCTTGCAACTCATCAG------ATACGAGAAAACATTGGTCTTTTGGGTAAAGCTCGAGAGAACATCTTTCAAATATTGACCAAC---TTGAACGACATAGATCCGACATTCAAAAGAATGCCTCTGCTTCCT---CAAGTGAACGAAGATCTTGCCAACTCTATCCTTCCT---CGGTCGAATTTC------------------------CCAGTCCAATTATAA------------------------------------------------
	Ipomoea_nil_DRIFlike2_INIL14g35554_t1                                                             ------------------------------ATG------------------------------------------------------------------------------------------------------------------------------------------------------------------------------------------------------------------------------------------------------------------------------------------------------------------------------------------------------------------------------------AGATTCCAGAATAACCAGAAGATTAACATGGAGTGGAGTGCTGAAGAACAGGCTATGTTGGAGGAATGTCTTGTCAAATTT------------------GCATATGATTCAAACATAGTTCGCTACGCAAAAATTGCTGTGCAGCTGAATAATAAGACGGTCCGGGATGTGGCGTTGCGCTGCAGATGGATGGCG------------------------------------------------------------------------------------------------------------------------------------------------------------------------------------------------------------ATGAAAGATAAAAAG---------GACAAATTGATCGATCCCGCATCAACAACAAGTTCCAACTTAATGGTCCAGCCTGGTTTTTCTCCTTACGCCCAAGGAACAGCTACCAATAGCAATGGCAATTCAGCCTCA---------TTAAAC------------GCCACGGTACAACTTCTTCAACTTAACTCTCAGGTCTTTGATCAGATTTCTGCAAATCTCTCCTCAAATCAG------ATACAGGACAACATTGTTCTCTTGTGTCAAGCTCGCGATAATCTCTTCAGAATATTAAGCAAC---CTTAATGAGCAGCAGAACTTCGTAGCTCGGATGCCACCACTTCCGGTTGAGGTGAACGAGGAGCTGGCTAATTCCATTCTTCCC---CCCTCGACTCGT------------------------CTGAGGAAGTGA---------------------------------------------------
	Solanum_lycopersicum_DRIF2_Solyc08g013980_4_1                                                     ------------------------------ATGAATATTAAA---GAAGGGAATAATCAA------------------------------------CATATGAATGTT---------------------------------------------------------------------------------------------ACAAATTCATGTAGT---------------------------------------------------GGG---------------------------------------------AATAATAATAATAATAATAATAATTCAATAGGTGGAAGAGATAATTCA---------------------------------TCTTCACCTACAAATTTTCAACAAAATCAAGTTTCAATGGATTGGACTCCAGAAGAACAAGCTACTTTGGAGGAAGGCTTGGTAAAATAT------------------GCCTCTGAGACGAGCATATCCCGTTATGCAAAAATAGCAATTGCACTGAAGAACAAGACTGTTCGTGATGTGGCATTACGATGCAAATGGACCACG---------------------------------------------------------------------------------------------------------------------------------------------------AAAAAGGAAAACAGCAGGAGAAGGAAA---GATGATGCA---AATCTATTGAAGAAAAATAAAGATAGAAAG---------GAAAAATTGATTGACCCTACTGCAGTATCGCCCCCGGTGGTAATGCAGCAGCCTAGTTATGCTCCATACGCTCAAGGAGTGGTTTCTAATAAGAGTGAAGGTTTCGCCTTG---------TATCATGCCACAGTTAGTATGACTACACAGCTTATTCATCAAAACGCCCGAATCTTTGAACAAATTTCTGCAAATCTTGTTGCACATCAA------ATACATGAGAATACTCGACTTTTGTGTCAAGCTCGAGATAATATCTTCAAGATTCTACATAAG---TTGAATGAGTCGTCCTGCACGCTGAAGCAGATGCCACCACTCCCAGTTAAGTTAAACGAAGAACTCGCGAACACCATGCTTCCA---CCCTCAACTCAT------------------------GCATTGGGGTGA---------------------------------------------------
	Antirrhinum_majus_DRIFlike6_Am01g35780_T01                                                        ------------------------------ATGCCTCGT------------------------------------------------------------------------------------------------------------------------------------------------------------------ACTCGCAAAAGAGAT---------------------------------------------------GAA---------------------------------------------TGCAACAACAACAACAACGGG---------------------AATAACATGGTG---GGACCC------------------ACTGAGGTTGCTCTTCGTCACAATCCGGGCTTCTCTCTGGAATGGTCCCTTCAAGAACAGTCCGTTCTCGAACAATTGAGCCATCAATAC------------------GGCTCAGAACCCAACCTTATCCGGTATGCCAAAATAGCTCAAGCATTGGAAGACAAGACTATTCGTGATGTTGCATTACGTTGCAGATGGATGGCG---------------------------------------------------------------------------------------------------------------------------------------------------CAAATGGAAAGCAGCAAGAGAAGGAAA---GATGATGGT---TGTTCGTCAAGGAAGTTTAAC---------------------------------------------------AAAACGGTTGCAAACTCCTCCAATGGTTCTCCGCATGCTCAGTGT------CCGATCTCAACTGATGATGGAATCTCA---------TATAAAGGTCTTCGTGGAGCTGCTGGACAGCCTTTTCGGCAAATTGCTGAAGCCTTCAGTCTAATTGCTGCCAATTTTGCTGAACCTAAG------ATAACTGAAAACATCAGACTCTTCTGTATGGTTCGCGACAATATCCTCAAGATCTCAAATGAG---ACTAAGAATTGTTCAGGAGCAGTAAAGCAGATGCCGCCACTTCCG---GAGCTGGATGAAGAAAGCGTCATCAAACTTCTTCGT---TTAACAACCTTG------------------------ATGTGA---------------------------------------------------------
	Antirrhinum_majus_DRIFlike7_Am06g17360_T01                                                        ------------------------------ATGCCTCAT------------------------------------------------------------------------------------------------------------------------------------------------------------------ACTCGTAAAAGATAT---------------------------------------------------GAC---------------------------------------------ATCAACAACAATAATACG---------------------------------GTG---GGACCC------------------ACTGAGGTTGCTTTTCGTCACGATCCGAGCTTCTCTCTCGAATGGTCCCTTCAAGAAGAGTCCGTTCTCGAACAATTGTGCCATCAATAC------------------GGCTCAGAACCCAACCTTATCTGGTATGCCAAAATTGCTCAAGCATTGGAAAACAAGACTCTTCGTGATGTTGCATTACGTTGCAGATGGATGGTG---------------------------------------------------------------------------------------------------------------------------------------------------CAAATGGAAAGCAACAAGAGAAGGAAA---AATGATGGT---TGTTCGTCAAGGAAGTTTAAC---------------------------------------------------AAAACGGTTGCAAAGTCCTCCAATGGTTCTACGCATGCTTAG---------------------------------------------------------------------------------------------------------------------------------------------------------------------------------------------------------------------------------------------------------------------------------------------------------------------------------------------------------------------------------------------------------
	Vitis_vinifera_DRIFlike4_XM_010656295_LOC100261483__VIT_01s0010g01590_t01_                        ------------------------------ATGGCTGCC------GAGTCGAACACTGGC------TTTCACTTGCAGAATCTAGGTTCAGCTATGAACCGGCATGCG------------------ATATCTTTTCAGTCAGGTGCAATA---------------------AATAGTACATCTGAAATGATTCCA---ATGGCCAGTTACTTTGGG---------------------GTAACTAATACAGCC---------------GGC------------ATGATCATGCCGGGA------------------AATTCCAACATCATTAACAACAACCCAGTGATAACTCAAGCTGGGAAT---------TCTTCTGGTTCTCTTCTCCTTGATTCAGTGCCAGGGTTGAAGCATGATACTGGCTTGGCAGTTGAGTGGTCTTTAGAGGAACAGTACAGATTGGAGGAAGGTCTTGACAAGTATGTACTTTGTTCAAGGTTTGCTGATGAACCAAGTATTATGAGGTACATAAAGATTGCAGCTACATTGCGTGACAAAACTGTACGTGATGTTGCCCTGAGGTGTAGGTGGATGACG---------------------------------------------------------------------------------------------------------------------------------------------------AGAAAA---------AGAAGGAAACAG---GAAGAGCAC---AATATGGGAAAGAAAGTGAACATTAGGAAG---------GATAAGCTGGTGGAAACATCTTCAAAGGCTATTATACCTTCAGCTCCACCACTGGATGTGGCTACATATTCTCTTATGATGCAACATATGGACCAGAATGAACACTTGCCCTGC---GAAGTCTCAGCATTAAACGACACAGCCAAACATCTTTTGGAACAGAATGCTCAGGTTTTTAATCAAATCACAGCTAACCTTTCTACTTTCAAG------TTACAGGATAACATTGACCTCTTCTGTCGCACAAGGGATAACATTACTGCCATCCTAAATGAC---ATGAGAGATATGCCTGGCATAATGAGCCACATGCCACCACTCAATGTGTACATCAATGAGGATCTTGCAAATAGTATTTTGCCT---AATACATCTCAG------------------------ACAATGATGTATGGCTTGCCGAGTGGAATCCATGTGAAGCAGGAGCCGAGATGC------TGA
	Ipomoea_nil_DRIFlike4_INIL12g15763_t1                                                             ------------------------------ATGGCGGCA------GAATCGAACATGGGG------TTTCAT------------------------CAACAGCAAGCC------------------TGGTCTTTTCAGTCGGGGGTG------------------------------TCGTCGGAGATGATTCCG---ATTGGTAACTTTTATGGTCATCTCGGGGTAAATGTAAATGTAAATAATAGCAACAGTGCTAGTGGTTTATCAGGAGGAGGAGGGGTGATGTTTTCTGGGAATCCAAATATAATTACC---------AACAGTAACAATAATCCCGGGATTAGTCAGGCCGGGACC---------TCATCACCTTCATTTCTTATTGATACGGTGCCGGGGCTTAAGCATGATACCGGATTGGCGGTGGAGTGGTCAGTCGAAGAACAGTACAAATTGGAGGAAGGACTTATCAAATTT------------------TCCAGTGAACCTAGTATCATGAAATACATTAAAATTGCAGCCACACTCCGTGAAAAAACTGTTCGTGATGTTGCGCTGAGGTGTAGGTGGATGACG---------------------------------------------------------------------------------------------------------------------------------------------------AGAAAG---------CGAAGGAAACAG---GAGGACTATAATAATATGGGGAAAAAAGTGAAAGACAGGAAG---------GATAAAGCAGCTGAATCATCCTTGAAGAATAGTACAACTTCAGCTTCTCCATTGAACTTGGCTACATATTCTCTAGCTGTTAATCATCATGACCGCAGTAACTGCATGAAT---------TCTGGAGCATTACTTGGA---ACGAGAAATCTTTTGGAAGAAAATAATCAAGCTCTTGATCAAATTTCAACAAACCTTTCAACATATAAG------TTGCAGGATAACGTTGACCTCTTCTTTCGTACAAGGAACAATATAACTGCAATCCTCAACGAA---ATGAGCAATATGCCTGGGATCATGAGCCAAATGCCACCGCTTCCTGTGTTTCTTGATGAAGAGCTTACTAGTAGTATTTTGCCA---AATTCAACTCAG------------------------TCCATGATGTTTGGCTCATCAAGCGGGATCCAGCTGAAACAGGAACCTGGATGT------TGA
	Solanum_lycopersicum_DRIF4_Solyc04g008690_3_1                                                     ------------------------------ATGGCTGCA------GATTCTAATACAGGG------TTTCAT---------------------------CAGCAAGCT------------------TTATCATTTCAATCAGGGGCAATTGGG------------------AGCTCGTCATCTCAGATAATGTTG---ATGAGTGATTACTACAGTCATCTTGGAGTGAATTTCGATGTAAATAATAGT------------------GGAGTAGGAGGAGGGATGTTGTATTCAGGGAATCCAACAATGATGACAACCAATAGCTCTAGTAGCAGTAGTCCAAGAACTAGTCAGTATGGAAGT---------TGTTCAGATTCTTTTCTTATAGATACAGTGCCAGGGCTCAAGCATGATACGGGCCTCGCTGTTGAATGGACGGTCGAGGAGTTGTACAAACTGGAGGAAGGACTTATCAAGTAT------------------GCCAATGAACCACGGATAATGAAATACATTAAAATTGCAGCATCACTCCGCGATAAAAATGTCCGTGATGTTGCACTGAGATGTAGGTGGATCACG---------------------------------------------------------------------------------------------------------------------------------------------------AGAAAG---------CGAAGGAAACCT---GAAGACTAT---AGTTTGGGGAAGAAAGTGAAAGATAGGAAG---------GATAAATTAGCAGAAATGTCCTCAATGAGT---AGTGTGTCTGCTTCACTGATGAGCTTGGCTCCATATTCTCTCTCCATGAATCATCATGGCCATGGTGATGTTTTGCCA---------TCAGGAGCATTACTTGGA---ACGAGGCGTCTATTGGAAGAAAATAATCAGGCCCTTAACAGAATTTCAGCTAACCTCTCAACGTTCAAG------TTGCAGGACAATGTTGATCTCTTTTTCCAGACGAAGAACAATTTAACTGCGATTTTAAATAAT---ATGAAAAATATGCCAGGGATTATGAGCCAAATGCCACCACTACCAGTCTTCTTAAATGAGGAGCTCGCTAGTAGTCTCTCGCCT---AGTTCAGCTCAG------------------------CCGATGATGTTTGGCTGCAGAAGCGGAATCCAGTTGAAACAGGAGCCAGCTTGT------TGA
	Solanum_lycopersicum_DRIF5_Solyc01g011350_3_1                                                     ATG------------------------GAAATGGCTGCA------GAATCTAACACAGGA------TTTCAT---------------------------CATCAATCT------------------TTATCGTTTCAATCGGGGGCAATAGGA------------------AGCTCATCGTCCGAGATGATGTTG---ATGGGTAATTACTACAGTAGCCTCGGGGTGAATTTCAATGTAAATAATAAT------------------GGTGGAGGAAGAGGGATGTTGTATTCTGGGAATCCAAGTGTGATTACCAGTGGTGTACGGAGTAGCAGTAATCCTGGAATGAGCCAGTCTGGAAGT---------TGTTCGAGTTCTTTTCTTATTGATTCAGTCCCGGGGCTCAAGCATGACACTGGGCTGGCAGTAGAGTGGACGGTTGAGGAACAGTACAAACTGGACGAAGGACTTATCAAATTT------------------GCCAATGAACCTAGTATAATGAAGTACATTAAGATTGCAGCCTCACTCCGCGACAAAACTGTACGTGATGTTGCATTAAGATGTAGGTGGATGACG---------------------------------------------------------------------------------------------------------------------------------------------------AGAAAG---------CGCAGGAAACAG---GAAGACTAT---AATTTGGGAAAGAAAGTGAAAGACAGGAAG---------GAAAAATCAGCAGAAGTACCGGTGAAAGCTGGTTCATCCTCAGCTTTACCACTGAGCTTCATTCCGAATTCGCTTTCCTCAAAATATCGTGACCACGGTGATGTGACACCT---------TCTGCAGCATTACTTGGA---ACAAGGCATCTACTGGAAGAAAACAATCAGGCTCTGAATCAAATTTCGGCAAATCTTTCAACAGTCAAG------TTTCAGGACAACATTAATCTCTTCATCCGAACGAGGAATAACATAACGGCAATTCTAAACGAC---ATGAGAAATATGCCAGGTATTATGAGCCAAATGCCACCCCTTCCAGTTTTGTTGAATGAGGAACTTGCTAGTAGTGTTTTGCCT---AGTACAACTCAG------------------------CCAATGATGTTTGCGTCCACAAGTGGAATCCAGCTGAAACAAGAGCCAGGCTGT------TGA
	Antirrhinum_majus_DRIFlike4_Am01g08360_T01                                                        ------------------------------ATGGCAGGT------GAGTCCGGG------------TTTCAT---CAT------------CATCACCATCAACAACCA---------------------------------------------------------CCTCCGCAAGGCGGCTATGAATTGATTAATCCGATGGGAAATTACTATTCT---------------------------------------------------------------------------------------------------AACCCCATTACTACCGACGGAATCCCTATTTTCTCTTCGAGCGGTTCG---------GATTCG------------------GTTCCTCCCGGGTTGAAGCACGACACGGGTCTGGCCGTGGAGTGGTCCGTGGAGGAACAGTACAAATTGGACCAAGGACTTGCCAAATAT------------------GTCAACGAACCAACTATAATGCGTTATATCAAGATCGCTGCCTCTCTCCAGGATAAAACTGTACGCGATGTAGCTCTTCGATGTAGATGGATGACA---------------------------------------------------------------------------------------------------------------------------------------------------AGAAAG---------CGAAGGAAACAG---GATGATCAG---AATCTGGGGAAAAAATTGAAGGATAAGAAG---------GATAAA---TTCGAGTCGTTTTTGAAGAATAACATTTCTCCAACTTTGCCAATGAATGTGCCTGCATATTCTTTAACAAACCATCACGAGCAGAGTGACCGCATGCTCTCA------------GGAGCACTAAGTTGCACAGCCAGACATCTTTTGGAAGAAAATAATCAGGCTTTTGGTGAAATTTCGGCAAATCTTTCGACTCTTAAG------TTGCAGGAAAACATTGATCTCTTTTTCCGTACAAAGAACAATCTAGCTACAATTTTAAATGAC---ATGAGCAGCATGCCTGGGATTATGAGCCGAATGCCACCTCTTCCTGTTCTGTTAAATGAAGAACTAGCCAGTAGTATTTTTCCA---CGTCCATCTCAG------------------------CCTATTATGTTTGGCACGTCAAATGTGATACCATTGAAGCAGGAGCCAAGATGC------TGA
	Sesamum_indicum_DRIFlike4_LOC105156132                                                            ------------------------------ATGGCGGGT------CAGTCAGGGGCCGGG------TTTCATCAGCAG------------TACCATCACCAGCAGCCG---------------GGCGTATTGTTTAAATCTGGTGGAGCGACGAGCAACAGCAGCAGTAGCTCAGGTGGGTGTGAGTTGATTTCT---ATGGGGAATTATTATAGGAACCACGGGGGGAGCTTGAATTTGACTGGGAATGAT---------------GGGCCTGCGGGGGGAATGATTTTT------------------------------------------TCACCGGGTGGTGCTCAGAATTCTTTGGAT---------TCTTCTTCGACGGTTATGTTGGAGTCGGTTCCCGGGTTAAAGCACGATACGGGTTTGGCTGCGGAGTGGTCCATCGATGAACAGTACAAGTTGGAGGAGGGACTTGCCAAATAT------------------GCCAATGAACCCAATATCATGCGGTATATTAAGATTGCTGCCACACTCCACAACAAAACTGTACGAGATGTTGCTCTTCGATGTAGATGGATGACG---------------------------------------------------------------------------------------------------------------------------------------------------AGAAAG---------CGGAGGAAACAG---GATGATCAG---AGCTTGGGGAAGAAGGGGAAGGATCGGAAG---------GAAAAAGTGGTGGAGTCAACTCTGAAGAATAACATGTCTTCAGCTTCATCAGTAAATGTGGCTCCATATTCTGTAGCTACAAACCATTGTGATCAGAGTGACTGCATGCTT---------TCAGGAGTACTAAGGGGCACAGCCAGACATCTTCTGGAAGAAAATAATCAGGCTTTTGATCAAATTTCTGCCAATCTTTCGACCCTCAAG------TTGCAGCAAAACATCGATCTCTTTTTTCGTACAATGAATAACTTAACTACAATTTTGAATGAC---ATGAAAAACATGCCTGGAATAATGAGTCGAATGCCTCCTCTTCCTGTGCTCTTAAATGAGGAACTTGCCAGTAGTATTTTTCCT---TGTGCATCTCAG------------------------CCCATGATGTTTAGCTCATCAAGTTCGACACCGTTGAAGCAGGAGCCAGGATGT------TGA
	Antirrhinum_majus_DRIFlike5_Am07g07280_T01                                                        ------------------------------ATGGCAGAT------GAATCTAACGCCGCCGGGCGATTTCATCATCAT------------CATAATCATCAGCATAGC---------------------------------------------------------------------AGTGGTGAATTGATTCCGATGATGGCGAATTACTATGGTGACGGA---------------------------------------------GGAGGAGGCGGAATTCAGATGTTCACCACCAACAACAATAATAATAATAATAATAATTCATCATCATCATCTTCTACTTGTTCTTCTTCTTCTTCT---------TCCTCCGCTGGGCTTCTATTGGATTCAGTTCCTGGGTTGAAGCACGACACAGGCCTCGCTGTCGAGTGGTCCGTCGAAGAACAGTACAAGTTGGAGCAAGGACTTTTAAAATAT------------------GCCAATGAACCAAATATAATGCAGTACATTAAGATCGCTTCCTCACTCCATGATAAAACTGTACGTGATGTTGCTCTCCGATGTAGATGGATGGCG---------------------------------------------------------------------------------------------------------------------------------------------------AGGAAG---------CGAAGGAAACAG---GACGATCAA---AGTTCTGGGAAGAAAGTAAAGGATAGGAAG---------GATAAG---TTGGAGTCGTTTCTGAAGAATAACATGACGATGACCTCGTCGGTGAACATGCCTTCACATTCTTTAACTGCAATTCATCATCATCAAAATGACATGCTGTCA------------GGAGCCCTAAGTTGCAAAACCCGGCATCTTTTGGAAGAAAATAGTCTGGCATTTGGTCAAATCTCTGCTAACATTTCGACTCTCAAG------TTGCAGGAGAACATTGATCTCTTTTTTCGTGCAAGGAACAACATTGCCTCAATTTTGAATGAC---ATGCAAAATATGCCTGGGATCATAAGCCGAATGCCACCACTTCCTGTATTCTTAAATGAGGAACTTGCCGGTAGCATTTTTCCG---CGGTCTTCTCAG------------------------GTTTCTTCGTATTGCATCCAGCATTACTCGTGGACCCAAGGATGA------------------
	Oryza_sativa_DRIFlike3_LOC_Os02g42020_1_PACid_24134851                                            ATG------------------------CAGATGTCAACA------AATCCTAACCACTATCCGGTATTTCCA---CAT---------TCATTCCGCAACCAACATGTG------------------GTCTCATTCCAAACAAGCACAATT---------------------GCCAATGGCTCAGGAGCCATCCCAGTTTGCCCAGCCAGTTCGGGA---------------------------------------------------GGG---------------------------------------ATGAACAGCGATATGACATTGCTGAACACCACACCTTCAACGATTGTTTCAACA---------TCTTCACCCAACATGCTTGCTGATTCTAACCAGAGCCTCAAGTATGCTGCACCAATGGCTGTGGATTGGTCATATCCTGAGTTACAGCTACTGAACGACGGCCTCCTTAAATAT------------------GCAAATGAACCGGGAATCATGAAGTATATCAAGATAGCAGCTATGTTACCAGAGAAGACAGTAAGGGATGTAGCCATGAGATGCCAATGGATGGCG------------------------------------------------------------------------------------------------------------------------------------------------GCGAAAAAGGAAAATACAAGACGAAGGAAGACCGATGAACAT---TATCTTGGAAAAAAGACAAGAGATCGAAAG---------GATAAAATGGTGGAGTCTTCATGGGCTACCAATCGACAAGTTCAGACAACAGATATTAGAAGTCCTTCCACCTTGGCATGTAACACAGTTCGTGATAATCAATTTCAGTCT------GGAGCCTCTGAAATTGATCGCGCAATGCTTAATATATTGGAAGAAAATGCTCGGGTTCTCAAACAAATAGGAGAAAATATTATGACATCACAG------GTTCAGAACAATATTGATCTATTCCATCATGCAAGAAGGAACATCAGTGATCTTCTACAAAGC---ATGAGCCAAATGCCTGGGATAATGAGCAAAATGCCTCCGCTGCCAGTTTCGATTGATGACAGGCTAGCTAGTTACATACTCCCT---GGAGTCAATTTG------------------------GCACAAGTTTTCGGCAGCAGCCAT---------TTGAGGAGCTAA------------------
	Oryza_sativa_DRIFlike4_LOC_Os04g44210_1_PACid_24103181                                            ------------------------------ATGGCAGATGAT---CCTAGTCTAGACTTTGGTGAATTTCCT---CAG---------CCATTCTGCAGCCAGCAAGTT------------------GTTTCATTTCAGCCAAGCGTGACA---------------------ACTAGTGGGTCAGGAGGCATGCCAGTGTACCTGGACTGTTCCAGT---------------------------------------------------GGG---------------------------------------ATGGACAGCAACACGGTGATGTTGAGCACCACACCTTCTGTGGTTGTCTCCACC---------ACTTCGTCCAATACGGTTGCTGATCCCGGGCAGAACCTCAAATATGGAGGGCCCCTGGCAGCTGATTGGTCACGTCTTGAGCTCGATGTGCTGAAAGATGGCCTCCAGAAATAT------------------GGAAATGAACAAGGCATCATGAAGTATATAAAGATAGCAGCTTCATTACCAAGCAAGACTGTGAGAGATGTCGCAATGAAGTGTCAGTGGCTAGGG---------------------------------------------------------------------------------------------------------------------------------------------------AAAAGAGAAAATTCAAGGCGGCGGAAGTCTGAAGACCAT---CACACTGGAAGAAAGATGAAAGAAAGAAAG---------GCTAAAATGGCCGAGCCTTCCTTATGGGGTACCAATCATCCAGTTCAGACGGACACAAGAGTTCCTTCGTTTGTGTCACATAATGCCATTCAAAACAACCAAATTCTAACT------GGAGCCACTGAAATAGATCGTGCAATGCAGCAATTACTAGTACAAAATGATCGACTTCTTGATCAGATTGAAGCAAATATGCTAGCATGTCAG------CCGCAAAACAATATTGAACTCTTCCATCGGACAAGAAGGAACATCAATGGTCTTCTGCAAACC---ATGAACCAAATGCCTGGGATAATGAGTAAGATGCCTCCGTTGCCCGTCTCGGTGAATGAAAATCTTGCTAGCTTCGTACTTCCT---GGTCTTACAGTG------------------------CCACAATTTCTCGGAGGCAGCCAA---------TTGAAGGAGGAACCAAGAGGA---TGGTAA
	Oryza_sativa_DRIFlike5_LOC_Os04g57700_1_PACid_24104072                                            ------------------------------ATGGCCGCC------GATTCCAGCATGGGA------TTCCAT---CAGGGGATCACGGCCTCGATGTACAACCATCAC---------------ATGCTCTCCTTCCAATCTAACAGCGACTTGGGC------GGTGGCGCCGGCGCTGCGGCCGGTATGGTGATGGCCCCGAGGAGCATGAACGGG---------------------ACTAGTAGCAGCGCT---------------GGG------------CTGTTCGTCTCTCCG------------------AACACCGGTGTGCTGGGCAACGCATCGGTGGCCGGCCCGTCGAGGAGCTCG------TCGGGGGATGCGTTCAGTAGCACGGTGGCGCCCAAGTACAAGTTCGTCACTGGTTCGCCTTCAGATTGGAATGACCGTGAGCTGAACACACTGAAGGAAGGGCTTGTGAGATAT------------------GCTCGCGAACCGAATATCATGAAGTACATAAAAATAGCAGCTATGCTACCCAACAGGACTGTCAGGGATGTTGCATTGCGGTGTTGGTGGGCTACA---------------------------------------------------------------------------------------------------------------------------------------------------AGTAAAGAT------AGAAGGAAGAAACCTGATGGATTT---TATACAGGGAAAAAGATAAGAGACATGAAGCCAATCCAGGACAAGATGGTTGCATCTGCCTCCATGGCTAATTTTCACCTGGCACCTGCAAACACTGTGACCCCTTTCTCAATATCGATGCAACATACAAATCAGCAATGTCAGGTTCCTAAGGAAGAAGTTCCTGTCGTGGATAGTGCAACACAGCATCTCCTGGAAGAAAACAATCATTTACTCAACCAAATCGCCACAAATATCGAAACATTCAAG------ACGGGAGAGAACACGGATCTCTTTTTTCGGACAAACAACAACTTCAAAAATATTTTAAGCAGA---ATGAGCGAGACGCCTGGTATCATGGGCCAGATGCCCCAATTGCCAGTGCAAGTAAACGAAGACCATCTGAGTTCACTTCTTCAG---CTGGACAGAATG------------------------GTTCCTTCGTATGGCGTAACGCAAACCTCTCATATGAAGCAAGAACCGCGAAGC------TAG
	Oryza_sativa_DRIFlike6_LOC_Os08g01080_1_PACid_24099558                                            ------------------------------ATGGCCGCC------GATTCGAGCACGGCCATGACCTTGTAC---CAGGGCGTCCCCTTCCACCAGCAGCAGAACCAGATTGAGATAGAGTCCATGCTCTCCTTCCAATCCTCCTCCATC------------CCCCCACCTCCCACACCCGCCACCATGCTTCTTGCCCCATCCTCCTCTTCCTCC------------------------------------------------------------------------------------------------------------------------------------------------------------------------------------GACTTCCGCAACTACAAGTTCGTCACCTGTTCCCCCGCCGATTGGCCCCACCACGACCTCGCTATCTTGAACGACGGCCTCCTCAGATAT------------------GCTCATGAACCCAATATTATCAAGTACACCAAGATTGCCGCAATGCTGCCTACTAGGACTATCAGGGATGTCGCTTTAAGATGCCGATGGACTAAA---------------------------------------------------------------------------------------------------------------------------------------------------GACAACGAAAGT---AGGCGTGGAAAACTTGACCAAGTC---TACACGGGGAAAATGATAAGGGGCTTGAAG---------GACAACATGGTTTCGTCTACCTTGGCAGCTAATATTCAAATCCAAAATCCAAACAATATGGTACCATTCTCAATATCAATGCATTATCAGGGTCAAAACAGCCTGCTTCATAAG---GAAGTCCCTGTTTTAGATAGTGCAACTCAGCATCTTTTGGAGGAAAATAACCAGTTACTAAGCCAGATTGCCGAAAATATCGAAACTTTCAAG------ACGGTGGAGAATATGGATCTCTTTCTGCGGACGAATAATAATATCAGAACAGTTCTTAAAAGA---ATGAGTGAGACGCCTGGTATCATGGGTCAGATGCCTCCCTTGCCAGTACCTGTAAATGAAGGCAGCCTGAATACACTTCTCCAA---ATGGACAGAATG------------------------GTTGGTGCCTATGGTATACCATGA---------------------------------------

;


END;

begin mrbayes;
	prset statefreqpr=dirichlet(1.0, 1.0, 1.0, 1.0);
	prset shapepr=exp(1);
	prset tratiopr=beta(1,1);
	prset topologypr = uniform;
	prset brlenspr=unconstrained:exp(10);
	lset nst=2 rates=gamma ngammacat=4;
	mcmc samplefreq=100 ngen=10000000 nchains=4 nruns=2 relburnin=yes burninfrac=.25 savebrlens=yes filename=attempt4_1_04Oct2021;
	sumt file= attempt4_1_04Oct2021 relburnin=yes burninfrac=0.25;
end;
