# Supplementary material for: A CYC–RAD–DIV–DRIF interaction likely pre-dates the origin of floral monosymmetry in Lamiales
Source: EvoDevo. 2022 Jan 29;13:3. doi: 10.1186/s13227-021-00187-w (PMC8801154; doi:10.1186/s13227-021-00187-w)
Supplement: Supplementary file 7 — Additional file 7: Unedited coding sequences of DRIF genes used in Additional file 1 Fig. S3. [file 13227_2021_187_MOESM7_ESM.fasta]

>Antirrhinum majus DRIF1 Am02g19380.T01 JX966358.1
ATGGCTGCAAGTGCTAACCCTTCAAAGGGTCACAGCAACAACGGCAACACCACCACCACCACCAACGGAGGCGACGCCGC
CAATAGCAACGGCGTCTCTGCGGCGGATAATTCGGTGGTGGGTGGGCCCACACAGCCCGCACTCCGCCACAACCCGGGCC
TCTCCCTCGATTGGACCTCCGATGAACAGTCTAAGCTCGAAGAACTGCTCTCCCAGTATGCCTCAGAGCCCAACATCGTA
CGGTATGCCAAAATTGCTCAGGCTTTGAAAGACAAGACAGTTCGCGATGTTGCATTGCGATGCAGATGGATGAATAAAAA
GGAGAATGGCAAGAGGAGGAAAGATGACCATAATTCGTCAAAGAAAAATAAAGACAAAAAGGAAAAAGTCACAGATTCAT
TGCCAAAATCTTCTCAAGTTGCAAACTGCTCCAATGGCCCTCCCTATGTTCAATCAATGATGTCAATGGATAGTGATGAT
GGAATCTCATATAAAGCCATTGGCGGAGCTACTGGGCAGCTTCTTGAGCAGAATGCGCAGGCCTTGGATCAGATTTCGGC
CAACTTTGCTGCTTTTAAGATACACGAGAACATCAATCTTTTCTGTCAAGCTCGAGCCAGTATCCTTTCGATCTTGAATG
ACTTCAATGACTTGCCAGAAATAATGAAGCAAATGCCACCACTTCCGGTCAAACTGAATGAAGAGCTTGCCAGCTCCATT
CTTCCTCAAACATCCTTGGCAAAGAAATCTTGA
>Antirrhinum majus DRIF2 Am01g19370.T01 JX966359.1
ATGTGTCCTGTTTTGATGGCAAGCTCAAGTGGGACATATAAAGAGCAACAGGGCTCTGTTTCTTCATACAACAATGGCAA
CAATGGTCATGGAGAGTGGGGTGTTCCCACTTTTCAACACCAGCAAACTATTTCTATGGAGTGGACCCCAGAGGAGCAAG
CTATACTTGAAAATGGACTGTCAAACTATGCCTCTGAGTCGAACATTATCCGCTATGCAAAGATTGCTGTGCAGCTAAAA
AATAAGACGGTCCGTGATGTGGCATTGCGCTGCAGATGGATGACAAAGAAAGAAATTAAGAAGAAAAGAAAAGAAGACTG
CAATGCAAGGAAAGTCAAAGATAGAAAGGAAATGGTCATTGACTCTTGTGGAAAGCCTCCTCGCTTGGCTATTCAGTCGG
GTTTATCTCACGCTCCAGGAATGGTGCCTAATGGAAACGATGATGGCATCGTATACAATGACATAAATGGCGCTACTCGG
CAGCTTCTTCAGCAGAACTCTTGGGCTTTTAAACAGATATCTTCGAATCTCGCCACTCATCAGATTCATGAGAATATTGG
TCTTCTAAGTAAAGCTCGAGATAACATCTTTCAGTTATTGATCAACCTGAACGAGATGGCTCCAACAACGAAGAAAATGG
GTCCACTTCCTAAACTAAATGAAGATCTAGCCAACTCCATCCTTCCTCCTTCAAGTTTTCCAATCCGGTTATAA
>Antirrhinum majus DRIFlike3 Am07g07870.T02
ATGGCTACTTCAAGTAGTAGTGGGGCATGCAAAGAATTAGGGGGGAAATCTGTGCATGGAGAGTGGGGTGTGCCAACTTT
TCAGCATCAGCAGACTATTTCCATGGACTGGACTTCTGAGGAACAAGCAATATTGGAGGATTGCCTTGCAAAATTTGCGT
CTGAGTCGAACATTATTCGCTACGCAAAGATCTCCGTGCAGCTCAAAAGTAAAACGGTCCGTGATGTGGCACTGCGTTGT
AGATGGATGACAAAGAAAGAAATTGGTAAGAAAAGGAAAGAGGAACTCAATTCAAGGAAAACGAAGGATAGAAAGGAAAA
GGTCGTTGATTGTTGTGGAAAGCCTTCTGGGTTACCCATCCAATCGGGTTTATCTCATGCTCCAGGACTGTTTCCCGTTA
GAAACGATGATAGCTTCTCATACAATGACAATGGTGGTGCAACTCTGCAGCTTCTTCAACAGAACGCTTGGGTGTTTAAA
CAGATATCTGCAAATCTTGCAACTCATCAGATACGAGAAAACATTGGTCTTTTGGGTAAAGCTCGAGAGAACATCTTTCA
AATATTGACCAACTTGAACGACATAGATCCGACATTCAAAAGAATGCCTCTGCTTCCTCAAGTGAACGAAGATCTTGCCA
ACTCTATCCTTCCTCGGTCGAATTTCCCAGTCCAATTATAA
>Antirrhinum majus DRIFlike4 Am01g08360.T01
ATGGCAGGTGAGTCCGGGTTTCATCATCATCACCATCAACAACCACCTCCGCAAGGCGGCTATGAATTGATTAATCCGAT
GGGAAATTACTATTCTAACCCCATTACTACCGACGGAATCCCTATTTTCTCTTCGAGCGGTTCGGATTCGGTTCCTCCCG
GGTTGAAGCACGACACGGGTCTGGCCGTGGAGTGGTCCGTGGAGGAACAGTACAAATTGGACCAAGGACTTGCCAAATAT
GTCAACGAACCAACTATAATGCGTTATATCAAGATCGCTGCCTCTCTCCAGGATAAAACTGTACGCGATGTAGCTCTTCG
ATGTAGATGGATGACAAGAAAGCGAAGGAAACAGGATGATCAGAATCTGGGGAAAAAATTGAAGGATAAGAAGGATAAAT
TCGAGTCGTTTTTGAAGAATAACATTTCTCCAACTTTGCCAATGAATGTGCCTGCATATTCTTTAACAAACCATCACGAG
CAGAGTGACCGCATGCTCTCAGGAGCACTAAGTTGCACAGCCAGACATCTTTTGGAAGAAAATAATCAGGCTTTTGGTGA
AATTTCGGCAAATCTTTCGACTCTTAAGTTGCAGGAAAACATTGATCTCTTTTTCCGTACAAAGAACAATCTAGCTACAA
TTTTAAATGACATGAGCAGCATGCCTGGGATTATGAGCCGAATGCCACCTCTTCCTGTTCTGTTAAATGAAGAACTAGCC
AGTAGTATTTTTCCACGTCCATCTCAGCCTATTATGTTTGGCACGTCAAATGTGATACCATTGAAGCAGGAGCCAAGATG
CTGA
>Antirrhinum majus DRIFlike5 Am07g07280.T01
ATGGCAGATGAATCTAACGCCGCCGGGCGATTTCATCATCATCATAATCATCAGCATAGCAGTGGTGAATTGATTCCGAT
GATGGCGAATTACTATGGTGACGGAGGAGGAGGCGGAATTCAGATGTTCACCACCAACAACAATAATAATAATAATAATA
ATTCATCATCATCATCTTCTACTTGTTCTTCTTCTTCTTCTTCCTCCGCTGGGCTTCTATTGGATTCAGTTCCTGGGTTG
AAGCACGACACAGGCCTCGCTGTCGAGTGGTCCGTCGAAGAACAGTACAAGTTGGAGCAAGGACTTTTAAAATATGCCAA
TGAACCAAATATAATGCAGTACATTAAGATCGCTTCCTCACTCCATGATAAAACTGTACGTGATGTTGCTCTCCGATGTA
GATGGATGGCGAGGAAGCGAAGGAAACAGGACGATCAAAGTTCTGGGAAGAAAGTAAAGGATAGGAAGGATAAGTTGGAG
TCGTTTCTGAAGAATAACATGACGATGACCTCGTCGGTGAACATGCCTTCACATTCTTTAACTGCAATTCATCATCATCA
AAATGACATGCTGTCAGGAGCCCTAAGTTGCAAAACCCGGCATCTTTTGGAAGAAAATAGTCTGGCATTTGGTCAAATCT
CTGCTAACATTTCGACTCTCAAGTTGCAGGAGAACATTGATCTCTTTTTTCGTGCAAGGAACAACATTGCCTCAATTTTG
AATGACATGCAAAATATGCCTGGGATCATAAGCCGAATGCCACCACTTCCTGTATTCTTAAATGAGGAACTTGCCGGTAG
CATTTTTCCGCGGTCTTCTCAGGTTTCTTCGTATTGCATCCAGCATTACTCGTGGACCCAAGGATGA
>Antirrhinum majus DRIFlike6 Am01g35780.T01
ATGCCTCGTACTCGCAAAAGAGATGAATGCAACAACAACAACAACGGGAATAACATGGTGGGACCCACTGAGGTTGCTCT
TCGTCACAATCCGGGCTTCTCTCTGGAATGGTCCCTTCAAGAACAGTCCGTTCTCGAACAATTGAGCCATCAATACGGCT
CAGAACCCAACCTTATCCGGTATGCCAAAATAGCTCAAGCATTGGAAGACAAGACTATTCGTGATGTTGCATTACGTTGC
AGATGGATGGCGCAAATGGAAAGCAGCAAGAGAAGGAAAGATGATGGTTGTTCGTCAAGGAAGTTTAACAAAACGGTTGC
AAACTCCTCCAATGGTTCTCCGCATGCTCAGTGTCCGATCTCAACTGATGATGGAATCTCATATAAAGGTCTTCGTGGAG
CTGCTGGACAGCCTTTTCGGCAAATTGCTGAAGCCTTCAGTCTAATTGCTGCCAATTTTGCTGAACCTAAGATAACTGAA
AACATCAGACTCTTCTGTATGGTTCGCGACAATATCCTCAAGATCTCAAATGAGACTAAGAATTGTTCAGGAGCAGTAAA
GCAGATGCCGCCACTTCCGGAGCTGGATGAAGAAAGCGTCATCAAACTTCTTCGTTTAACAACCTTGATGTGA
>Antirrhinum majus DRIFlike7 Am06g17360.T01
ATGCCTCATACTCGTAAAAGATATGACATCAACAACAATAATACGGTGGGACCCACTGAGGTTGCTTTTCGTCACGATCC
GAGCTTCTCTCTCGAATGGTCCCTTCAAGAAGAGTCCGTTCTCGAACAATTGTGCCATCAATACGGCTCAGAACCCAACC
TTATCTGGTATGCCAAAATTGCTCAAGCATTGGAAAACAAGACTCTTCGTGATGTTGCATTACGTTGCAGATGGATGGTG
CAAATGGAAAGCAACAAGAGAAGGAAAAATGATGGTTGTTCGTCAAGGAAGTTTAACAAAACGGTTGCAAAGTCCTCCAA
TGGTTCTACGCATGCTTAG
>Ipomoea nil DRIFlike1 INIL07g06089.t1
ATGGCTGCAAGTGCGGACACGGCGGAGGGGAACGGAAATGGTAATAGCAACGGCCAGGAAGGGACGGCAAACGCGAATGG
CGCCACCAGCAACGGCCTCTCTGTGCCGGAAAATTCGGTGTTGGGGGCTACGCAGGCCGCGCTCCGCCACAACCCTGGCA
TCTCCGTGGAATGGACTCCGGAGGAACAGTCTATATTGGAAGAATTGCTCGCAACATATGCTAAGGAAAACAACATAGTC
CGTTATGCAAAAATTGCTATGCAGTTAAACGATAAGACTGTTCGAGATGTAGCACTGAGATGTAGATGGATGACCAAAAA
GGAAAACAGCAAGAGGAGAAAAGAAGATCATAATTCATCAAGGAAAAGTAAAGACAAAAAGGAAAAGATAACCGAGTCTA
TGCCAAAATCTTCACATGTTGCAAATCTTACAAATGGCCCTTTCTATGCTCAATCTACTACATCCATGGACAATGATGAT
GGTATATCCTACAAAGCAATTGGTGGCCCCGCTGGACAGCTCCTTGAACAAACTGCCCAGGCCTTGGATCAGATTTCTAC
AAACTTTGCTGCTTTCAAGATACATGAGAACATCGGTCTTCTCTGCCAGGCTCGAAATAATATCCTCTCGATCTTAAATG
ATATGAACGATATGCCGGAGATAATGAAGCAGATGCCACCCCTCCCCGTGAAGCTGAACGACGAGCTTGCCAGCACACTT
CTTCCGCAGCCACCCTTGCCAAAGCAGGCTTGA
>Ipomoea nil DRIFlike2 INIL14g35554.t1
ATGAGATTCCAGAATAACCAGAAGATTAACATGGAGTGGAGTGCTGAAGAACAGGCTATGTTGGAGGAATGTCTTGTCAA
ATTTGCATATGATTCAAACATAGTTCGCTACGCAAAAATTGCTGTGCAGCTGAATAATAAGACGGTCCGGGATGTGGCGT
TGCGCTGCAGATGGATGGCGATGAAAGATAAAAAGGACAAATTGATCGATCCCGCATCAACAACAAGTTCCAACTTAATG
GTCCAGCCTGGTTTTTCTCCTTACGCCCAAGGAACAGCTACCAATAGCAATGGCAATTCAGCCTCATTAAACGCCACGGT
ACAACTTCTTCAACTTAACTCTCAGGTCTTTGATCAGATTTCTGCAAATCTCTCCTCAAATCAGATACAGGACAACATTG
TTCTCTTGTGTCAAGCTCGCGATAATCTCTTCAGAATATTAAGCAACCTTAATGAGCAGCAGAACTTCGTAGCTCGGATG
CCACCACTTCCGGTTGAGGTGAACGAGGAGCTGGCTAATTCCATTCTTCCCCCCTCGACTCGTCTGAGGAAGTGA
>Ipomoea nil DRIFlike3 INIL08g13825.t1
ATGGCTGCGAGTGCGAACACGGCGGCCGGAAATGGTAATAATGGCAGTAATGGCCAGGAAGCGGCGAATACTGCGAATGG
CTCCACCGCCAACGGCCTCTCTGTCTCGGATAACTCGGTGGTTGGACCCACCAACGCGGCGCTTCGCCACAACCCCGGCC
TCTCCGTCGAATGGGCCTCCGAAGAGCAGTCTCTCTTGGAGGAATTGCTCGCAAAATATGCTTCTGAAAGTAATTTAGTT
CGGTATGCAAAAATAGCTATGCAGTTGAATGACAAAACTGTTCGGGATGTTGCCCTAAGATGTAGATGGATGACAAAAAA
GGAAAATGGCAAGCGGAGAAAAGAAGATCAAAATTCATCAAAGAAAAGTAAAGACAAAAAGGAAAAAGTTACCGACTCTA
TGCCAAAGTCTACACATGTTTCAAATCGTACTAATGGCCATCCTTATGGTCAATCTGTCATGTCCATGGACAATGATGAT
GGCATCTCTTACAAAGATATTGGTGGTACCACTGGGCAACTTCTTGAGCAAAATGCCCAGTCCTTGGATCAAATTTCTGC
AAATGCTGCTTCCTTCAAGATACATGAGAATATTGGGCTTCTCTGCCAAGTTCGAAATAATATCCTCACAATCTTACATG
ATAGCTTGAACGATTCACCGGAAATAATGAAGCAGATGCCACCGCTCCCTGTGAAGTTGAATGAAGAGCTTGCCAACTCT
ATCCTTCCTCTACCGTCCATGCCAAAACCATCTTGA
>Ipomoea nil DRIFlike4 INIL12g15763.t1
ATGGCGGCAGAATCGAACATGGGGTTTCATCAACAGCAAGCCTGGTCTTTTCAGTCGGGGGTGTCGTCGGAGATGATTCC
GATTGGTAACTTTTATGGTCATCTCGGGGTAAATGTAAATGTAAATAATAGCAACAGTGCTAGTGGTTTATCAGGAGGAG
GAGGGGTGATGTTTTCTGGGAATCCAAATATAATTACCAACAGTAACAATAATCCCGGGATTAGTCAGGCCGGGACCTCA
TCACCTTCATTTCTTATTGATACGGTGCCGGGGCTTAAGCATGATACCGGATTGGCGGTGGAGTGGTCAGTCGAAGAACA
GTACAAATTGGAGGAAGGACTTATCAAATTTTCCAGTGAACCTAGTATCATGAAATACATTAAAATTGCAGCCACACTCC
GTGAAAAAACTGTTCGTGATGTTGCGCTGAGGTGTAGGTGGATGACGAGAAAGCGAAGGAAACAGGAGGACTATAATAAT
ATGGGGAAAAAAGTGAAAGACAGGAAGGATAAAGCAGCTGAATCATCCTTGAAGAATAGTACAACTTCAGCTTCTCCATT
GAACTTGGCTACATATTCTCTAGCTGTTAATCATCATGACCGCAGTAACTGCATGAATTCTGGAGCATTACTTGGAACGA
GAAATCTTTTGGAAGAAAATAATCAAGCTCTTGATCAAATTTCAACAAACCTTTCAACATATAAGTTGCAGGATAACGTT
GACCTCTTCTTTCGTACAAGGAACAATATAACTGCAATCCTCAACGAAATGAGCAATATGCCTGGGATCATGAGCCAAAT
GCCACCGCTTCCTGTGTTTCTTGATGAAGAGCTTACTAGTAGTATTTTGCCAAATTCAACTCAGTCCATGATGTTTGGCT
CATCAAGCGGGATCCAGCTGAAACAGGAACCTGGATGTTGA
>Oryza sativa DRIFlike1 LOC_Os04g41830.1|PACid:24105918
ATGGGCGCGAACGGCCACCCGCCGCCGGCGAGCGCCGCCGCGCAGAACGGGTCCCATTCCAGTGGCGGCGGCGGAGGAGG
AGATGGTGGAGGAGGGGGAGCAAACCCTAGCCCCGGCGGCACGGTGGCGGCGCTCCGGCACGACCCCGGCCTGGCGCGGG
AGTGGTCGCCGGAAGAGCAGTCCACCCTCGACGAGTTGCTCGTCAAGTATGCATCTGATGCTCCTGTAATTCGTTATGCA
AAGATAGCCATGAAGTTGCCAGACAAAACAGTTCGAGACGTGGCCTTGCGTTGTAGATGGATGAATAAAAAGGAAAGTGG
AAAGAGAAAGAAAGAGGACCACAGCTCCTCGAAGAAAAGCAAAGATAAAAAGGAGAAGGTTTCAGATTCTTCGTTGAAAC
CACCTGTTCATATAGCTGGAAGGCCTAATGTTCCTCCGTACCCCCTTCCAGCTCTGCCCATTGACGATGATGAAATTTCT
TCCAAAGCAATTGGAGGTCCAACAGGAGAAATCCTTGAAACTAATGCCCAAGTTTTGAGTCAAATTTCAACCAACCTCAG
CACTATGCAGATACAGGATAACATCTCTCTACTGTGCCAAACTAGAGACAATATACTCAGGGTCTTGAAAGAGATAAATG
ATGCTCCAGATATCATGAAGCAGATGCCACCGCTACCAGTGAAGATAAACGAGGAGCTAGTCAACTCAATGCTCCCCAGG
CCAACTGTACCTATGCAGTAG
>Oryza sativa DRIFlike2 LOC_Os05g24000.1|PACid:24151863
ATGGGGGCGAACGCCGACCCCACGGGGGTGCTTCTGGGCGGGCCCCACCACCGCAACCCTTCCCCCGCGCCGGCGCTGGC
CCAGCCGCCGGGCGCGAGCACCGCGGCGGCGCTGCGCCACGACCCGGGGCTCTCCGTCCGGTGGACGCCCGAGGAGCAGG
CCGTGCTCGAAGGAGGGCTGGCCAGCTATGCGGCGGATGCAGCTGTAGTTCGCTATGCAAAAATTGCTATGAATCTGCCT
GACAAGACAGTGCGAGATGTGGCCCTGCGTTGCAGATGGATGGCTAAAAAGGAGAGTAACAAGAAAAGGAAGGAAGAGTC
ATCTAAGAAAAACAAAGAAAAGAAGGAGAGAGCCAATGATTCTTCATCAAAAGGGCCAGCTCACCTAGTGGCCCGACCTA
ATGCTGCTCCATATTCTCTTCCAGTTCTTCCCATGGATGATGATGATGTGTCATACAAAACAATTGGAGGCCAAACTGGT
CAAATTCTTGAGCACAATGCACAGATCTTGAACCAGATCTATACCAATATTTCAAACATGCAGGTGCAGGAGAACATCCC
TCTTTTATGTCAAACTAGGGATAATATACTTGCAGTCCTGAAGGACAGGATAGGCGATGTTCCTGAGATAATGAGGCAGA
TGCCACCCCTTCCTGTAAAGTTGAATGAAGAACTGGCTAACTCTATGTTGCCGAGGCCTCCACATACATGA
>Oryza sativa DRIFlike3 LOC_Os02g42020.1|PACid:24134851
ATGCAGATGTCAACAAATCCTAACCACTATCCGGTATTTCCACATTCATTCCGCAACCAACATGTGGTCTCATTCCAAAC
AAGCACAATTGCCAATGGCTCAGGAGCCATCCCAGTTTGCCCAGCCAGTTCGGGAGGGATGAACAGCGATATGACATTGC
TGAACACCACACCTTCAACGATTGTTTCAACATCTTCACCCAACATGCTTGCTGATTCTAACCAGAGCCTCAAGTATGCT
GCACCAATGGCTGTGGATTGGTCATATCCTGAGTTACAGCTACTGAACGACGGCCTCCTTAAATATGCAAATGAACCGGG
AATCATGAAGTATATCAAGATAGCAGCTATGTTACCAGAGAAGACAGTAAGGGATGTAGCCATGAGATGCCAATGGATGG
CGGCGAAAAAGGAAAATACAAGACGAAGGAAGACCGATGAACATTATCTTGGAAAAAAGACAAGAGATCGAAAGGATAAA
ATGGTGGAGTCTTCATGGGCTACCAATCGACAAGTTCAGACAACAGATATTAGAAGTCCTTCCACCTTGGCATGTAACAC
AGTTCGTGATAATCAATTTCAGTCTGGAGCCTCTGAAATTGATCGCGCAATGCTTAATATATTGGAAGAAAATGCTCGGG
TTCTCAAACAAATAGGAGAAAATATTATGACATCACAGGTTCAGAACAATATTGATCTATTCCATCATGCAAGAAGGAAC
ATCAGTGATCTTCTACAAAGCATGAGCCAAATGCCTGGGATAATGAGCAAAATGCCTCCGCTGCCAGTTTCGATTGATGA
CAGGCTAGCTAGTTACATACTCCCTGGAGTCAATTTGGCACAAGTTTTCGGCAGCAGCCATTTGAGGAGCTAA
>Oryza sativa DRIFlike4 LOC_Os04g44210.1|PACid:24103181
ATGGCAGATGATCCTAGTCTAGACTTTGGTGAATTTCCTCAGCCATTCTGCAGCCAGCAAGTTGTTTCATTTCAGCCAAG
CGTGACAACTAGTGGGTCAGGAGGCATGCCAGTGTACCTGGACTGTTCCAGTGGGATGGACAGCAACACGGTGATGTTGA
GCACCACACCTTCTGTGGTTGTCTCCACCACTTCGTCCAATACGGTTGCTGATCCCGGGCAGAACCTCAAATATGGAGGG
CCCCTGGCAGCTGATTGGTCACGTCTTGAGCTCGATGTGCTGAAAGATGGCCTCCAGAAATATGGAAATGAACAAGGCAT
CATGAAGTATATAAAGATAGCAGCTTCATTACCAAGCAAGACTGTGAGAGATGTCGCAATGAAGTGTCAGTGGCTAGGGA
AAAGAGAAAATTCAAGGCGGCGGAAGTCTGAAGACCATCACACTGGAAGAAAGATGAAAGAAAGAAAGGCTAAAATGGCC
GAGCCTTCCTTATGGGGTACCAATCATCCAGTTCAGACGGACACAAGAGTTCCTTCGTTTGTGTCACATAATGCCATTCA
AAACAACCAAATTCTAACTGGAGCCACTGAAATAGATCGTGCAATGCAGCAATTACTAGTACAAAATGATCGACTTCTTG
ATCAGATTGAAGCAAATATGCTAGCATGTCAGCCGCAAAACAATATTGAACTCTTCCATCGGACAAGAAGGAACATCAAT
GGTCTTCTGCAAACCATGAACCAAATGCCTGGGATAATGAGTAAGATGCCTCCGTTGCCCGTCTCGGTGAATGAAAATCT
TGCTAGCTTCGTACTTCCTGGTCTTACAGTGCCACAATTTCTCGGAGGCAGCCAATTGAAGGAGGAACCAAGAGGATGGT
AA
>Oryza sativa DRIFlike5 LOC_Os04g57700.1|PACid:24104072
ATGGCCGCCGATTCCAGCATGGGATTCCATCAGGGGATCACGGCCTCGATGTACAACCATCACATGCTCTCCTTCCAATC
TAACAGCGACTTGGGCGGTGGCGCCGGCGCTGCGGCCGGTATGGTGATGGCCCCGAGGAGCATGAACGGGACTAGTAGCA
GCGCTGGGCTGTTCGTCTCTCCGAACACCGGTGTGCTGGGCAACGCATCGGTGGCCGGCCCGTCGAGGAGCTCGTCGGGG
GATGCGTTCAGTAGCACGGTGGCGCCCAAGTACAAGTTCGTCACTGGTTCGCCTTCAGATTGGAATGACCGTGAGCTGAA
CACACTGAAGGAAGGGCTTGTGAGATATGCTCGCGAACCGAATATCATGAAGTACATAAAAATAGCAGCTATGCTACCCA
ACAGGACTGTCAGGGATGTTGCATTGCGGTGTTGGTGGGCTACAAGTAAAGATAGAAGGAAGAAACCTGATGGATTTTAT
ACAGGGAAAAAGATAAGAGACATGAAGCCAATCCAGGACAAGATGGTTGCATCTGCCTCCATGGCTAATTTTCACCTGGC
ACCTGCAAACACTGTGACCCCTTTCTCAATATCGATGCAACATACAAATCAGCAATGTCAGGTTCCTAAGGAAGAAGTTC
CTGTCGTGGATAGTGCAACACAGCATCTCCTGGAAGAAAACAATCATTTACTCAACCAAATCGCCACAAATATCGAAACA
TTCAAGACGGGAGAGAACACGGATCTCTTTTTTCGGACAAACAACAACTTCAAAAATATTTTAAGCAGAATGAGCGAGAC
GCCTGGTATCATGGGCCAGATGCCCCAATTGCCAGTGCAAGTAAACGAAGACCATCTGAGTTCACTTCTTCAGCTGGACA
GAATGGTTCCTTCGTATGGCGTAACGCAAACCTCTCATATGAAGCAAGAACCGCGAAGCTAG
>Oryza sativa DRIFlike6 LOC_Os08g01080.1|PACid:24099558
ATGGCCGCCGATTCGAGCACGGCCATGACCTTGTACCAGGGCGTCCCCTTCCACCAGCAGCAGAACCAGATTGAGATAGA
GTCCATGCTCTCCTTCCAATCCTCCTCCATCCCCCCACCTCCCACACCCGCCACCATGCTTCTTGCCCCATCCTCCTCTT
CCTCCGACTTCCGCAACTACAAGTTCGTCACCTGTTCCCCCGCCGATTGGCCCCACCACGACCTCGCTATCTTGAACGAC
GGCCTCCTCAGATATGCTCATGAACCCAATATTATCAAGTACACCAAGATTGCCGCAATGCTGCCTACTAGGACTATCAG
GGATGTCGCTTTAAGATGCCGATGGACTAAAGACAACGAAAGTAGGCGTGGAAAACTTGACCAAGTCTACACGGGGAAAA
TGATAAGGGGCTTGAAGGACAACATGGTTTCGTCTACCTTGGCAGCTAATATTCAAATCCAAAATCCAAACAATATGGTA
CCATTCTCAATATCAATGCATTATCAGGGTCAAAACAGCCTGCTTCATAAGGAAGTCCCTGTTTTAGATAGTGCAACTCA
GCATCTTTTGGAGGAAAATAACCAGTTACTAAGCCAGATTGCCGAAAATATCGAAACTTTCAAGACGGTGGAGAATATGG
ATCTCTTTCTGCGGACGAATAATAATATCAGAACAGTTCTTAAAAGAATGAGTGAGACGCCTGGTATCATGGGTCAGATG
CCTCCCTTGCCAGTACCTGTAAATGAAGGCAGCCTGAATACACTTCTCCAAATGGACAGAATGGTTGGTGCCTATGGTAT
ACCATGA
>Sesamum indicum DRIFlike1 LOC105163802
AUGGCUGCGAGUACUAACCCUUCAGGGGGUCAUAGCAACGGCAAUAGUAAUAACGGCAACAGUAACGGCGGCGUGCAGGA
GAAUGCGAAUGGCGGAAGCCUCUCCGCGACGGAGAAUUCCGUUGCGGGACCCUCCCAGAGUGCCCUACGUCACAACCCGG
GCCUCUCGCUUGAAUGGACCCCCGAGGAACAGUCCAUGCUCGAAGAUUUGCUAGCGAAAUAUGCCUCAGAAAGCAACAUC
GUUCGGUAUGCUAAGAUCGCUCAGGCUUUAAAAGACAAGACGGUUCGAGACGUUGCAUUACGUUGCAGAUGGAUGAAUAA
AAAGGAAAAUGGCAAGAGAAGGAAAGAUGAUCAUAAUUCAAGGAAAAAUAAAGACAAAAAGGAAAAAGCUAUAGAUUCAU
UGCCAAAAUCUUCUCAAGUUGCAAAUCGCUCCAAUGGCCCUCCCUAUGCUCAGUCAAUCAUGCCUAUGGAUAGUGAUGAU
GGAAUCUCAUACAAAGCUAUUGGUGGAGCUGCUGGACAGCUUCUUGAGCAAAAUGCUCAUGCCUUGGAUCAAAUAUCUGC
CAACUUUUCUUCCUUCAAGAUACAUGAGAACAUCGAUCUCUUCUGUCAAGCUCGAAAUAAUAUCCUCUCAAUAUUAAAUG
ACUUUAGCGACUUGCCAGAAAUAAUGAAGCAGAUGCCACCACUGCCUGUGAAGUUGAAUGAAGAGCUUGCCAAUUCCAUU
CUGCCUCGAACAUCCCUGCCAAAGAAAGCGUGA
>Sesamum indicum DRIFlike2 LOC105172002
AUGGCUAGCUCAAGUGGGACUUAUAAGGAAGGGAGUAAUCAGCAGGGCCAUGGCCCUGCCUCUCCUUACAAUGGCAACUC
CGUGCAUGGAGAGUGGGGUAUGCCAACUUUCCAGCACCAGCAGACCAUCUCCAUGGACUGGACUCCUGAGGAACAAACCA
UAUUGGAGGAGGGUUUGGCCAAAUAUGCCUCUGAGUCAAACAUAAUCCGCUAUGCAAAGAUUGCUGUGCAGCUAAAGAAU
AAGACGGUGCGAGAUGUGGCAUUGCGCUGCAGAUGGAUGACAAAGAAAGAAAUUAGCAAGAGAAGAAAAGAGGAUUUCAG
UGCAAGGAAAUGUAAAGAUAGAAAGGAAAAGGUUGUUGAUUCUUUGGCAAAGCCUUCUCGCUUAUCCAUCCAGUCGGGAU
UCUCUCAUGCACCAGGAAUGGUUUCUAAUUGCAACGACGAUACCAUCUCAUACAAUGACAUUGCUGGGAUCACCCGGCAG
CUUCUUCAGCAGAAUGCUUGGGCUUUUAAACAGAUAUCUGCAAAUCUUGCCACUCAUCAGAUACAUGAAAACAUUGGUCU
UCUUAGUCAAGCUCGAGAUAAUAUCUUGAAAAUUUUGACCAACUUGAACGACAUGGGCCCGACAAUGAAGAAAAUGCCUC
CGCUUCCCAAACUGAACGAGGAGCUCGCCAACUCCAUCCUCCCUCCCACAACGUUCCAAAUCCAAUGA
>Sesamum indicum DRIFlike3 LOC105170494
AUGGCUGCGAGCGCCAAUCCUUCAUCGGGGGCUCAUAGCAACGCCAGUAACGGCAAUAAUAAUAGCGGGAAUAGCAAGGG
CGGUGGCCAGGAAAAUGCCAAUGGCGGUGGCCUAUCGGCGACGGAAAAUUCCGUGGUGGGACCUACUCAGGCGGCUCUCC
GACACAAUCCGGGCCUGUCAGUUGAUUGGACGCCCGAAGAACAGUCCAUACUCGAGGAUUUGCUCGUAAAAUAUGGAUCA
GAAUCGGUGAUUGUUCGUUAUGCUAAAAUUGCUCAGGCUUUGAGAGAUAAGACAGUUCGAGAUGUUGCAUUACGUUGCAG
AUGGAUGAGUAAAAAGGAAAACGGAAAGAGAAGGAAGGAUGACAGUAGUUCGUCAAGGAAAAGUAAAGACAAAAAGGAGA
AAGUUACAGAUUCAUUGCCAAAAUCUUCUCAAGUUGCAAAUCGCUCCAAUGGCCCAGCCUAUGUUCAGUCAAUGAUGUCA
AUGGAAAGUGAUGAUGGAAUCUCAUAUAAAGAUAUCGGUGGAGCUGCUGGACAGCUUCUUGAGCAAAGUGCUCAUGCCUU
GGAUCAAAUUUCGGCCAACUUUUCUGCUUGCAAGGUGCAGAUUCACGACAACAUCAAUCUCUUCUGUCAAGCUCGAACGA
AUAUACUUUCGAUCUUAAAUGACUUGAACGACACACCAGAAAUAAUGAAACAGAUGCCACCCCUUCCUGUCAAGCUGAAU
GAAGAGCUUGCCAACUCCAUUCUUCCUCGAACAUCCCUGCCAAAGAAGUCUUGA
>Sesamum indicum DRIFlike4 LOC105156132
AUGGCGGGUCAGUCAGGGGCCGGGUUUCAUCAGCAGUACCAUCACCAGCAGCCGGGCGUAUUGUUUAAAUCUGGUGGAGC
GACGAGCAACAGCAGCAGUAGCUCAGGUGGGUGUGAGUUGAUUUCUAUGGGGAAUUAUUAUAGGAACCACGGGGGGAGCU
UGAAUUUGACUGGGAAUGAUGGGCCUGCGGGGGGAAUGAUUUUUUCACCGGGUGGUGCUCAGAAUUCUUUGGAUUCUUCU
UCGACGGUUAUGUUGGAGUCGGUUCCCGGGUUAAAGCACGAUACGGGUUUGGCUGCGGAGUGGUCCAUCGAUGAACAGUA
CAAGUUGGAGGAGGGACUUGCCAAAUAUGCCAAUGAACCCAAUAUCAUGCGGUAUAUUAAGAUUGCUGCCACACUCCACA
ACAAAACUGUACGAGAUGUUGCUCUUCGAUGUAGAUGGAUGACGAGAAAGCGGAGGAAACAGGAUGAUCAGAGCUUGGGG
AAGAAGGGGAAGGAUCGGAAGGAAAAAGUGGUGGAGUCAACUCUGAAGAAUAACAUGUCUUCAGCUUCAUCAGUAAAUGU
GGCUCCAUAUUCUGUAGCUACAAACCAUUGUGAUCAGAGUGACUGCAUGCUUUCAGGAGUACUAAGGGGCACAGCCAGAC
AUCUUCUGGAAGAAAAUAAUCAGGCUUUUGAUCAAAUUUCUGCCAAUCUUUCGACCCUCAAGUUGCAGCAAAACAUCGAU
CUCUUUUUUCGUACAAUGAAUAACUUAACUACAAUUUUGAAUGACAUGAAAAACAUGCCUGGAAUAAUGAGUCGAAUGCC
UCCUCUUCCUGUGCUCUUAAAUGAGGAACUUGCCAGUAGUAUUUUUCCUUGUGCAUCUCAGCCCAUGAUGUUUAGCUCAU
CAAGUUCGACACCGUUGAAGCAGGAGCCAGGAUGUUGA
>Solanum lycopersicum DRIF1 Solyc09g020000.3.1
ATGGCTGCCAGCGCCAATCCTCCTGCGGCGGGTAATAATAGTGGTCAAGAAGGCACCGGCAATGGGAATGGCGCCACCAC
TAATGGTCTCTCCGTTCCGGAGAACTCTGTGGTTGGCCCCACACAGGCGGCGCTACGACACAATCCCGGACTTTCTGTTG
ATTGGACTCCCGACGAACAGTCCCTCCTTGAAGAACTGCTCGCCAAATATGCAACAGAAAGCAACATATCTAGGTATGCA
AAAATTGCAATGCAGCTAAAAGACAAGACTGTTCGAGATGTAGCATTGAGATGTAGATGGATGTCTCTAGTCTTTCTTCT
GATTCTCTTTAAAACGACCTCCAGAAGATGGGCAAAATTTAAGAATAACATTGGCAAAAAGACTAAGGTTGAGGACACAT
TTGGACAGCTGTCAAATTACATTTGGAATCCAGTTAAAAGAAACATGTGCATTAAAAAGGAGATTGGAAAGCGAAGAAAA
GATGATCATAACTCACGGAAAAATAAAGACAAAAAGGAAAAGGTCACCGACTCTATGCCAAAATCTTCTCATGTGGCTAA
TCGTGCAAATGGTCCTCCCTATGCTCAATCTGTTATGTCAATGGACAGTGATGATGGAATTTCCTACAAAGCCATTGGTG
GTACCACTGGACAGCTTCTTGAGCAAAACGCTCAGGCATTGGATCAAATATCTGCAAATTTTACTGTTTTTAAGATCCAA
GAAAACATTAACCTTTTTACTCAAGCTCGAAACAATATCTTCACCATCTTAAATGACTTGAACGATATGCCAGAAATAAT
GAAGCAGATGCCACCCCTCCCTGTAAAGCTAAATGACGAACTTGCCAGCTTAATCCTTCCACCTCGACCACCGTTGCCTA
ATAAATCATAA
>Solanum lycopersicum DRIF2 Solyc08g013980.4.1
ATGAATATTAAAGAAGGGAATAATCAACATATGAATGTTACAAATTCATGTAGTGGGAATAATAATAATAATAATAATAA
TTCAATAGGTGGAAGAGATAATTCATCTTCACCTACAAATTTTCAACAAAATCAAGTTTCAATGGATTGGACTCCAGAAG
AACAAGCTACTTTGGAGGAAGGCTTGGTAAAATATGCCTCTGAGACGAGCATATCCCGTTATGCAAAAATAGCAATTGCA
CTGAAGAACAAGACTGTTCGTGATGTGGCATTACGATGCAAATGGACCACGAAAAAGGAAAACAGCAGGAGAAGGAAAGA
TGATGCAAATCTATTGAAGAAAAATAAAGATAGAAAGGAAAAATTGATTGACCCTACTGCAGTATCGCCCCCGGTGGTAA
TGCAGCAGCCTAGTTATGCTCCATACGCTCAAGGAGTGGTTTCTAATAAGAGTGAAGGTTTCGCCTTGTATCATGCCACA
GTTAGTATGACTACACAGCTTATTCATCAAAACGCCCGAATCTTTGAACAAATTTCTGCAAATCTTGTTGCACATCAAAT
ACATGAGAATACTCGACTTTTGTGTCAAGCTCGAGATAATATCTTCAAGATTCTACATAAGTTGAATGAGTCGTCCTGCA
CGCTGAAGCAGATGCCACCACTCCCAGTTAAGTTAAACGAAGAACTCGCGAACACCATGCTTCCACCCTCAACTCATGCA
TTGGGGTGA
>Solanum lycopersicum DRIF3 Solyc06g005270.3.1
ATGGCGGCGCTCAAGCACAATGCATACCTCAACAATCACTGGACTCCTGAAGAACAATCTGCTCTTGACGAATTGCTTGT
CAAATACTCAACTGACAATGAAATGCATCGTTATGCTAAAATTGCGATGCACTTAAAAGACAAATGTTTACGAGATGTAA
TATTGAGATGTAGATGGATGAGTGAAAAGCTTACAGATCTTATGCCAAAATTAACTAATTACGCAAATGCTCCTCCCAAT
GCTCAAGCTATTTTACCAATGGATAGTAATGGTGAAATTTTCTACCAAGCCATTGGTGGTCCCACTGGGATGCTTCTTGA
ACAAAATGCTCAGGCATTGGATCAAATTTGTGCTAACTTTGCCGCTTGTCAGATCCAGGAAAACATCAACCTTCTCTGGC
AAACTCAAAGTAATATCTTCAATGTTATGAATAAGTATGATTGA
>Solanum lycopersicum DRIF4 Solyc04g008690.3.1
ATGGCTGCAGATTCTAATACAGGGTTTCATCAGCAAGCTTTATCATTTCAATCAGGGGCAATTGGGAGCTCGTCATCTCA
GATAATGTTGATGAGTGATTACTACAGTCATCTTGGAGTGAATTTCGATGTAAATAATAGTGGAGTAGGAGGAGGGATGT
TGTATTCAGGGAATCCAACAATGATGACAACCAATAGCTCTAGTAGCAGTAGTCCAAGAACTAGTCAGTATGGAAGTTGT
TCAGATTCTTTTCTTATAGATACAGTGCCAGGGCTCAAGCATGATACGGGCCTCGCTGTTGAATGGACGGTCGAGGAGTT
GTACAAACTGGAGGAAGGACTTATCAAGTATGCCAATGAACCACGGATAATGAAATACATTAAAATTGCAGCATCACTCC
GCGATAAAAATGTCCGTGATGTTGCACTGAGATGTAGGTGGATCACGAGAAAGCGAAGGAAACCTGAAGACTATAGTTTG
GGGAAGAAAGTGAAAGATAGGAAGGATAAATTAGCAGAAATGTCCTCAATGAGTAGTGTGTCTGCTTCACTGATGAGCTT
GGCTCCATATTCTCTCTCCATGAATCATCATGGCCATGGTGATGTTTTGCCATCAGGAGCATTACTTGGAACGAGGCGTC
TATTGGAAGAAAATAATCAGGCCCTTAACAGAATTTCAGCTAACCTCTCAACGTTCAAGTTGCAGGACAATGTTGATCTC
TTTTTCCAGACGAAGAACAATTTAACTGCGATTTTAAATAATATGAAAAATATGCCAGGGATTATGAGCCAAATGCCACC
ACTACCAGTCTTCTTAAATGAGGAGCTCGCTAGTAGTCTCTCGCCTAGTTCAGCTCAGCCGATGATGTTTGGCTGCAGAA
GCGGAATCCAGTTGAAACAGGAGCCAGCTTGTTGA
>Solanum lycopersicum DRIF5 (FSB1) Solyc01g011350.3.1
ATGGAAATGGCTGCAGAATCTAACACAGGATTTCATCATCAATCTTTATCGTTTCAATCGGGGGCAATAGGAAGCTCATC
GTCCGAGATGATGTTGATGGGTAATTACTACAGTAGCCTCGGGGTGAATTTCAATGTAAATAATAATGGTGGAGGAAGAG
GGATGTTGTATTCTGGGAATCCAAGTGTGATTACCAGTGGTGTACGGAGTAGCAGTAATCCTGGAATGAGCCAGTCTGGA
AGTTGTTCGAGTTCTTTTCTTATTGATTCAGTCCCGGGGCTCAAGCATGACACTGGGCTGGCAGTAGAGTGGACGGTTGA
GGAACAGTACAAACTGGACGAAGGACTTATCAAATTTGCCAATGAACCTAGTATAATGAAGTACATTAAGATTGCAGCCT
CACTCCGCGACAAAACTGTACGTGATGTTGCATTAAGATGTAGGTGGATGACGAGAAAGCGCAGGAAACAGGAAGACTAT
AATTTGGGAAAGAAAGTGAAAGACAGGAAGGAAAAATCAGCAGAAGTACCGGTGAAAGCTGGTTCATCCTCAGCTTTACC
ACTGAGCTTCATTCCGAATTCGCTTTCCTCAAAATATCGTGACCACGGTGATGTGACACCTTCTGCAGCATTACTTGGAA
CAAGGCATCTACTGGAAGAAAACAATCAGGCTCTGAATCAAATTTCGGCAAATCTTTCAACAGTCAAGTTTCAGGACAAC
ATTAATCTCTTCATCCGAACGAGGAATAACATAACGGCAATTCTAAACGACATGAGAAATATGCCAGGTATTATGAGCCA
AATGCCACCCCTTCCAGTTTTGTTGAATGAGGAACTTGCTAGTAGTGTTTTGCCTAGTACAACTCAGCCAATGATGTTTG
CGTCCACAAGTGGAATCCAGCTGAAACAAGAGCCAGGCTGTTGA
>Vitis vinifera DRIFlike1 XM_002272762 LOC100257710 (VIT_00s0226g00040.t01)
ATGGCAAACCCATCTGGGACCCATCAAGAACCGGGTCACGCCTCGTCTTCATTCAACGGCGGGGGCAACCCGAGCAACGG
AAGTGTTGCTCCGGCGTCGGAGAATTCTGGTCCTCCGGCGGGGGCGGTTGCGACGGCCACGGCGATGAAACACAACCCGG
GTATTGCAATGGATTGGACACCCGAGGAGCAATCGGTTCTTGAAGAAGGGCTCAACGCATATAGCTCAGATTCTAACATA
ATTCGGTATGCAAAGATTGCTATGCAATTACAAAATAAGACAGTTCGGGATGTGGCATTACGGTGCAGATGGATGAGTAA
AAAGGAAAATAGCAAGAGAAGGAAAGAAGACCATAATTTGTCAAGGAAAAGCAAAGATAAAAAGGAAAAAGTCACTGAAC
CTTCAGCAAAGTCATCTCATTTAGCATCCCGAACCAATGTTCCACCATATGCTATGCCCATGATTCCTATGGACAATGAT
GATGGCATATCATACAAAGCCATTGGTGGTTCTACTGGACAGCTTCTTGAGCAAAATGCACAAGCTTTCAATCAAATTTC
TGCAAATCTTGCCTCTCTACAGATACAAGACAACATCAGTCTTTTCTGCCAAGCTCGTGACAATATTCAGGCCATCTTGA
ATGACTTGAACGACATGCCAGAAGTAATGCGGCAGATGCCGCCTCTTCCTGTGAAGATAAACGAAGATCTGGTCAACTCC
ATCCTTCCCCGCGCAGCCCACCCGGCCCTCCCAAGGCAGCCATGA
>Vitis vinifera DRIFlike2 XM_010647775 LOC100852665 (VIT_00s0174g00170.t01, VIT_00s0174g00180.t01)
ATGTTTGCTTTCTGTTGGTGGGCTTTGATGGCTCTTACTCCAAGCTCAGTTGGGGATGAAGATTCTCCACCCCCTTCTAC
TCCTCTCAACATCAATGGTGGTGGTGGTGGTGGTGGTGGTGGTGGTGGAGCTAGTGGCAGTGGCAGTGGCAATGACAGTG
GTGTTGTTGAAGTTGTGGGGTTGAAGCACAACCCAGGAATTTTCCTCCACTGGACTGCCGAAGAGCAGGCTATACTGGAA
GATACGCTTCCCAAAGTTGCCTCAGACCCACCCCTCCTTCGGTATGCAAAGATTGCCATGTTGCTGAAGGACAAGACAAC
TCGAGATGTGGCACTGCGTGTTAGATGGATGATTATGCAAACAGAAAATGGCAAGAGAAGGAAAGAGGATCATACTTCAA
TAAGAAAAAACAAAGACAAAAAGGAAAAAGGTGCAGTTCCTTCAGCAAAGTCATCATCTCCTCTAGTAACTGCTTCCAAT
GGTCCTCGGCATGCCCTGTCACTGATCCCTGTGGATGCAGATGATGAAATATCATATAAAGCAATTGGTGGGGAAATGGG
ATGGCTTCTTGAGCAAAATGCACAGGCTTTTAATCAAATTTCTGCAAACTTTGCAGCTTCTAAGATATATGACAACATAG
ATCTTCTTTGCCAAGCTCGTGACAACATAAAGAAACTCTTGAATAACTTGAATGATGAACCCAAGGCAATGAAGCAGATG
CCACCACTTCCAGTGAAGCTGAATGAAGAGCTTGCCAAGTCCATTCTTCCAATGAGGCTGAATGAAGAGCTTGCCAAGTC
CATTCTTCCAATGAGGCTGAATGAAGAGCTTGCCAACCCCACCCTTCCTGGCCCATCTGCTTCTCCTTAA
>Vitis vinifera DRIFlike3 XM_010648200 LOC100249209 (VIT_00s0226g00140.t01, VIT_00s0226g00110.t01, VIT_00s0226g00150.t01)
ATGACCACAACTTATCAGGGAGAAACAAAGATGAAAAGCTTTGTGATGGAGAAAACATTAGGGACCCATCAAGAACCGGG
TCATACTTCATCTTCATTCGATGGAGGTGACAACCCGAGCAATAGGAACATTACTCTTGCGCCAGATCATTCGGGTCCGG
CTGCAGCAGCAGTGGCTGCAAAGGTGATGAAGCACAACCCAGGTATTGCAATGGATTGGACTACAGAGGAACAATCGGTG
CTTGAAGAAGGGCTCAGAGCATTTGCCTCAGATACAAATGTAATTCGATATGCAAAGATTGCTATGCAACTAGAAAATAA
GACAGTTCGGGATGTGGCGTTGCGGTGCAGATGGATGAGTAGAAAGGAAAATAGCAAGAGAAAGAAAGAAGGCCACAATT
TATCAAGGAAAACCAAAGATAGAAAGGAAAAAGGCACTGAACCTTCTGCAAAATCATCTCAATTGGCATTGCAGGCCAAT
GCTCCACCACATGTTATGCCCATGATTCCTGTGGACTTTGATGATGGCAAATCATCCAAAGCCAATGGTGTTTCTGCTAT
GAAGCTGCTTGAGAATAATGCACGGGCTTTCAATCAAATTGCTGCAAATTTTTCCTCTCTGCAGATAGAAGACAACATCA
GTCTTTTCTGCCAGGCTCGTGATAACCTTCAGGTCCTTCTGAACAGCTTGAAGGATGAGCCAGAAGCCATGAAGAAGATG
CCACCTCTGCCTGACAAGTTGAATGAGGAGATGATTAACTCCATCCTTCATCCCCCTGCTCGCCCCGCCCCAAGGCAGCC
ATGA
>Vitis vinifera DRIFlike4 XM_010656295 LOC100261483 (VIT_01s0010g01590.t01)
ATGGCTGCCGAGTCGAACACTGGCTTTCACTTGCAGAATCTAGGTTCAGCTATGAACCGGCATGCGATATCTTTTCAGTC
AGGTGCAATAAATAGTACATCTGAAATGATTCCAATGGCCAGTTACTTTGGGGTAACTAATACAGCCGGCATGATCATGC
CGGGAAATTCCAACATCATTAACAACAACCCAGTGATAACTCAAGCTGGGAATTCTTCTGGTTCTCTTCTCCTTGATTCA
GTGCCAGGGTTGAAGCATGATACTGGCTTGGCAGTTGAGTGGTCTTTAGAGGAACAGTACAGATTGGAGGAAGGTCTTGA
CAAGTATGTACTTTGTTCAAGGTTTGCTGATGAACCAAGTATTATGAGGTACATAAAGATTGCAGCTACATTGCGTGACA
AAACTGTACGTGATGTTGCCCTGAGGTGTAGGTGGATGACGAGAAAAAGAAGGAAACAGGAAGAGCACAATATGGGAAAG
AAAGTGAACATTAGGAAGGATAAGCTGGTGGAAACATCTTCAAAGGCTATTATACCTTCAGCTCCACCACTGGATGTGGC
TACATATTCTCTTATGATGCAACATATGGACCAGAATGAACACTTGCCCTGCGAAGTCTCAGCATTAAACGACACAGCCA
AACATCTTTTGGAACAGAATGCTCAGGTTTTTAATCAAATCACAGCTAACCTTTCTACTTTCAAGTTACAGGATAACATT
GACCTCTTCTGTCGCACAAGGGATAACATTACTGCCATCCTAAATGACATGAGAGATATGCCTGGCATAATGAGCCACAT
GCCACCACTCAATGTGTACATCAATGAGGATCTTGCAAATAGTATTTTGCCTAATACATCTCAGACAATGATGTATGGCT
TGCCGAGTGGAATCCATGTGAAGCAGGAGCCGAGATGCTGA
