# Supplementary material for: A CYC–RAD–DIV–DRIF interaction likely pre-dates the origin of floral monosymmetry in Lamiales
Source: EvoDevo. 2022 Jan 29;13:3. doi: 10.1186/s13227-021-00187-w (PMC8801154; doi:10.1186/s13227-021-00187-w)
Supplement: Supplementary file 8 — Additional file 8: Alignment and command block for Bayesian phylogenetic analysis of DIV genes in angiosperms used in Additional file 1: Fig. S4. [file 13227_2021_187_MOESM8_ESM.nex]

#NEXUS
BEGIN DATA;
	DIMENSIONS NTAX=83 NCHAR=888;
	FORMAT DATATYPE = DNA GAP = - MISSING = ?;
	MATRIX
	Amborella_trichopoda_DIV_like1_ATR0618G408_1 ATGGAATTCCACTCTTCTGCCCCCTAT------------------------------TTTCCAAGCTCAATCTGGACCCTTGAAGAGAACAAATTGTTCGAGAAGGCCTTGGCCTTATATGACAAAGAGACCCCAGATCGATGGCACATGATAGCTAAAATCATACCCGGAAAAACAATCAGTGATCTTATGGGACATTATAAGCAATTGGTAGATGATATCAGTCGAATCGAAGCTGGTTGGATCGAGCTTCCAAGTTATAATTCCTCTGGGTTTCGATTGGATTGGTTTTCAGGTGATTCTCAGGTGGATGGCCTC---------------AACGGCTCTAGGAGG---GCC…
	Antirrhinum_majus_DIV_gi_18874262_Am06g28300_T01 ATGGAGATTTTAGCACCAAGTTCATATTTTTCCAGCTCAAGCTGGTTTCTTGAAGAGAGCAGGAGCACTAGATGGACTGCTGCTGAGAACAAGGCCTTTGAGAATGCGCTAGCGGTGTTCGATGAAAATACGCCGAATCGATGGGAGAGAGTGGCTGAGAGGGTCCCTGGAAAGACTGTGGGGGATGTGATGAGGCAGTATAAGGAATTGGAAGATGATGTGAGTAGTATAGAAGCAGGGTTTGTACCAGTTCCTGGTTATAGTACATCACCTTTTACCTTAGAATGGGGTAGTGGTCATGGA---TTCGATGGATTTAAGCAGTCGTATGGTACCGGTGGAAGGAAATC…
	Sesamum_indicum_DIVlike4_LOC105164009 ATGGAGATTCTATCACCAAGTTCATATTTTTCCACTTCAAGCTGGTTGCTGGATGAGAGCAGGAGCACAAGGTGGACTCCAGCTGAGAACAAAGCCTTTGAGAATGCTCTGGCCTTGTTCGACGAAAACACCCCGGATCGATGGCAGAAGGTGGCTGCAATGGTTCCTGGGAAGACTGTGGGTGATGTAATTCGGCAGTACAAGGAATTGGAAGATGATGTGAGTAGTATAGAAGCTGGGCTTATCCCAGTTCCTGGTTATGCCACTTCACCTTTTACACTTGAATGGGGCAGTGGCCATGGC---TATGAGGGCTTCAAGCAATCTTATGTAGCCGGGGGACGGAAATCTTCATCCGCCA…
	Antirrhinum_majus_DIVlike1_gb_AY077454_1_Am02g27700_T01 ATGGAGATTTTAACCCCAAGTTCATATTTTTCCAATTCAAATTTGTTTGTGGAGGAGAGCTGGAGCCCAAAATGGACTGCTGCAGATAACAAAGCCTTTGAGAATGCTCTTGCCGTGTTCGATGAATATACTCCTCATCGATGGGAAAGGGTGGCTGAAATAGTCCCTGGAAAGACAGTGTGGGATGTAATTAGGCATTACAAGGAACTGGAAGATGATGTGACTAGTATAGAAGCAGGGCTTGTCCCAGTTCCTGGTTACAACACGTTGCCATTTACACTAGAGTGGGGCAGTGGCCATGGC---TTTGATGGATTTATGCAATCTTATGTAGTCGGAGGGA…
	Vitis_vinifera_DIVlike8_LOC100244960_XP_002280403_1 ATGGAAATTCTCTCCCCAGCATCCTATCTTTCCAACTCCAATTGCCTGCTAGAAGAGAGCAAGAGCTCAAGATGGACTCCAGAAGAGAACAAGACGTTTGAGAATGCTCTTGCAGTCTACGATAGGGACACACCGGATCGATGGCAGAAGGTGGCTGCCATGATCCCAGGAAAGACTGTTGGAGATGTTTTCAAGCAGTACAAAGAACTGGAGCTTGATGTTGGGAAAATAGAAGCTGGGCTGGTCCCAATTCCTGGTTATAGCACCTCTCCTTTCACATTGGAGTGGACTACCAATCATGGA---TATGAAGGGTTGAAGCAGCCCTATGGACTTGGTGGAAAGAG…
	Solanum_lycopersicum_DIVlike6_Solyc06g076770_2_1 ATGGAGATTCTATCACCAGCTCCTTATCTTTCAAATCCAAGCTGGTTTCTTGATGAGGGTAAGAGCACAAAATGGACTCCAGCTGAAAATAAGGCTTTTGAGGATGCACTTGCCTTGTTTGATAAAGATACACCAGATAGATGGCATAGAGTTGCAGAAATGGTTCCAGGGAAATCAGTTGTTGATGTGATGAGGCAATATAAAGAATTAGAAGATGATGTGAGCAGAATAGAAGCTGGATTAGTTACTATTCCTGGTTATAGTACTTCACCTTTTACATTAGAATGGGGGAATAGTCATAGT---TTTGATGGATACAAACAATCTTATGTTGTTGGAGGTAAAAGGCC…
	Vitis_vinifera_DIVlike9_LOC100263069_XP_010654186_1 ATTGAATTTCTCTCTCCGGCCTCATATCTTCAAAATTCGAATTGGTTGTTCAGTGAAAGTAATGGGACAAAATGGACCCACGAGGAGAACAAGCTGTTTGAGAATGCCCTCGCGTTGCACGACAAAGATACCCCGGATCGATGGCTGAAAGTGGCAGCCATGATCCCGGGGAAGACGGTGGAAGATGTAATAAAGCAGTATAAGGACTTGGAAGATGATATTAGTGACATAGAGGCAGGGTTGATCCCAATTCCTGGATACAGTACCAGTTCTTTCAAATTGGAGTGGAATAACAATCAAGGC---TTTGATGGGTTGAAACAGTTCTACTTTCCTGGCGGAAAGAG…
	Antirrhinum_majus_DIVlike6_Am08g35450_T01_sc174 ATGGGACTTTTGTCTCCTGCATCATATCTCAAGACCTCAAATTGGTTGTTTGAAGAGAGTAAGGTGACCAAATGGACTGCTGAGGAGAACAAAAGATTTGAAAATGCTCTTGCATTATTTGATAAGGATACTCCTGATAGGTGGCAAAATGTTGCGTCGATGATCCCCGGTAAAACGGTTAACGATGTGATCAAACAGTATAGAGAGTTGTTAGAAGATGTTAGTGATATTGAGGCAGGGTTGATTCCAGTACCAGGTTATGCTAATGATTCATTCACTTTGGAGTGGTGTAGTAATCATGGA---TATGAGGGGTTGAAGCAATTGTATAATCCGGGCGAGAAACGGCAC…
	Sesamum_indicum_DIVlike7_LOC105174541 ATGGGACTTGTTTCTCCAGCTTCATATCTCAGCGATTCGAGTTGGTTGTTCCAGGAGGATACGGTCACCAAATGGACTCCTGAGGAGAATAAGAGGTTTGAAAATGCTCTTGCCTTATTTGATAAGGATACTCCTGATCGCTGGCACAATGTGGCGTCCATGATCCCGGGGAAGACCGTCAGCGATGTGATCAAACAGTACAGGGAATTGGTGGAAGATGTGAGTGATATAGAAGCTGGGCTTATACCCATACCGGGCTATACCAATAACTCATTCACATTGGAGTGGGTTAGTAATCATGGC---TATGAGGGGTTGAAACAGCTGTATGGCCCTGGTGGGAAACGGAACTCTTCCACTC…
	Antirrhinum_majus_DIVlike12_Am07g36510_T01_sc472 ATGGGATTCTTGTCTCCTTCATCATATCTCAGAACCTCAAGCTGGTTGTTTGAAGAAACTAAGGTGGCCAAATGGACTGCAGCAGAGAATAAAAGATTTGAAAATGCTCTTGCATTGTTCGATAAGGATACTCCGGACAGGTGGCAAAATGTGGCGGCGATGATTCCGGGGAAAACGGTTGGTGATGTGATCAAACAGTATACGGAATTGGTGGAAGATGTTAGTGATATAGAGGCAGGGCTGATACCAATTCCAGGATATGGTACTAATTCGTTTACGTTTGAGTGGATGAATGATCAAGGC---TATGTGGGGTTTAAAGAAGTATACGGTTCGAGTGGGAAACGGAT…
	Sesamum_indicum_DIVlike3_LOC105161556 ATGGGACTTGATTCTCCT---------GCATCTTCATCGAATTGGTTGTTTGGCGAGGACAAGGTGACTAAATGGACTGCGGAGGAGAACAAGAGGTTTGAAAACGCTCTTGCTTTGTTCGACAAGGATACTCCGGATCGGTGGCACAATGTGGCTGCCATGATCCCTGGAAAGACTGTCAGCGACGTGATCAAACAGTACAAGGAATTGGTTGAAGATGTCAGTGACATAGAAGCAGGGCTGATACCAATTCCAGGATATGGTAATACTCCTTTCACTTTGGAGTTGGCGAGTGATCCAGAT---TATCAGGGCTTCAAACAACTTTACAGCCCAGGTGGGAAACGGAACACTTCGACTC…
	Solanum_lycopersicum_DIVlike7_Solyc09g014250_2_1 ATGGGATATCTATCCCCTGCAACATATATCAAGAACTCAAGCTGGTTGTTTGAGGAAAACAAGGGAACAAGATGGACACCTGAAGAGAACAAAGTGTTTGAAGAAGCACTTGCTTTGTTTGATAAAGATACACCTGATAAATGGTATAATGTAGCAGCAATGATCCCTGGGAAAACAGTGAATGATGTGATTAAACAGTACAGAGAATTGGTAGAAGATATTAGTGATATAGAGGCAGGGCTAATACCAGTACCTGGCTATACTACTAATTCTTTCACATTAGAGTGGGTTAATAATCAAGATGCTTTTCATGGATTTAAGCAATTTTATGGTCAATCTGGGAAAAGAGG…
	Solanum_lycopersicum_DIVlike8_Solyc10g076820_1_1 ATGGGATTTCTTTCTCCTACAACATACCTTAGAAACTCAAATTGGTTATTTGAGGAAAACAAGGGAACAAATTGGACAGTTGAAGAGAACAAGATGTTTGAGGACGCGCTCGCGTTGTTTGATAAGGAAACTCCTGATAGATGGTATAACGTAGCAGCAATGATCCCCGGAAAGACGGTGAATGATGTGATCAAACAGTATAGAGAATTGGTTGATGATGTTACTGATATTGAAGCTGGATTAATACCAGTACCTGCTAGCTACACTCGTTCATTCACATTGGATTGGATCAATCATGATCAAGAATTCCACGACTTTAAGCGATTCCATGGTTCTCATGGCAAGAGAAA…
	Arabidopsis_thaliana_AT2G38090_NM_129365_DIV_like3 ATCGAAGTTATGTCACCAGCAACATATCTAGAGACATCAAACTGGTTGTTTCAAGAAAACAGAGGAACCAAATGGACAGCTGAAGAAAACAAGAAATTCGAAAACGCTTTAGCCTTTTACGACAAAGATACTCCCGACAGATGGTCCAGAGTCGCTGCCATGCTTCCCGGTAAAACAGTCGGAGATGTGATCAAACAATACAGAGAGCTTGAGGAAGACGTTAGCGACATCGAAGCTGGTCTTATACCAATCCCTGGTTACGCCTCTGATTCATTCACACTTGATTGGGGTGGCTACGACGGAGCAAACAATGGGTTTTACTACTTTTCCGCCGCCGGAGGAAAGAGA…
	Antirrhinum_majus_DIVlike5_Am01g25040_T01_sc96 ATGGAGACCTTATGTCCAACTTCACTAGTGTCGAATTCGGGTTGGTATATACATCAGGGCCACAGAACAGCATGGACAGAAGAAGAGAACAAAGCATTTGAGAGTGCTCTTGCAATATTTGATGAGAATACTCCCAACAGATGGTACGAGGTGGCGTCTTTGATTCCTGGGAAGTCGGTATACGATGTAATGAATCAGTACAGGGACTTAGTGGCAGATGTTAGTGACATCGAAGCAGGTTTGGTTCCAATTCCTGGATATTTGGCTTCCTCAATTACGTGGGAATTGGCAGATCATCGGGGC---TTTGAT---------------------GTGTATCGGAAGAGG----…
	Sesamum_indicum_DIVlike2_LOC105160914 ATGGAAACGTTGTGTCCG---------------AGTTCAGGGTGGATGATCCACCAGGGCCACAGCACGACATGGACGAAAGAGGAGAACAAGAAGTTCGAAAGCGCTTTAGCGATTTTCGATGAGAAAACTCCCAACAGATGGTTTAAGGTGGCTGCAATGATCCCTGGAAAGTCGGTTTACGATGTGATCAATCAGTACAGGGAATTAGTGGCAGATGTTAGTGATATAGAGGCAGGTTTGGTCCCAATTCCCGGCTACTTGGCTTCGTCGTTTACGTTGGAATTGGCGGATCATCGCGGT---TTTGAT---------------------GTGTATAGGAAGAGG------GCCGGCA…
	Sesamum_indicum_DIVlike6_LOC105167079 ATGGAAGCTTTATGTCCAACTTCACTTGTACAAGATTCAAGCTGGTTCATAGGCCAGGGCAAGAGCACAAAATGGACAAAAGAAGAGAACAAGAAGTTTGAGAGTGCTCTTGCGATTTTCGATGAGAAAACTCCAAACAGATGGTTTAAGGTAGCAGCCATGATCCCAGGAAAGTCCGTTTATGATGTAATAAATCAGTATAAGGAATTAGTGGCAGATGTTAGTGATATCGAGGCAGGTTTGGTTCCTGTTCCCGGATACATGGCTTCTCCATTTACATTGGAGTTGTCAGATTATCGCAGT---TTTGAT---------------------GTGTGTAGGAAGAAGGGC---------A…
	Antirrhinum_majus_DIVlike8_Am07g24490_T01_sc311 ATGGAAACCTTGTGTCCA------------ACAAATTCGGGTTGGTTTGTACAACAGCGGCACAGCACAACATGGACAAAAGAAGAGAACAAATTGTTTGAGAGTGCTCTTGCTATTTACGACGAAAAAACTCCAAACAGATGGTACAAGGTGGCGTCGATGATCCCTGGAAAATCAGTTTACGATGTAATAAATCAGTACAGGGAATTAGTATCAGATGTTAGTGATATAGAGGCAGGTTTAGTCCCAATTCCTGGATACTTGGCTTCTTCTTTTACACTTGAATTGGAAGATCATCGCAGT---TTCAAC---------------------GTGTATAGTAAGAGG---…
	Vitis_vinifera_DIVlike10_LOC100255200_XP_002275014_1 ATGGAAACTCTCTATCCAGCTTCGCATATATCGACTTCGAATTGGTGGTTGCAGGACAGCAACAGCACCCTATGGACTAAAGAAGAGAATAAGAGGTTTGAGAGAGCTCTTGCTATTTATGATGAGAACTCTCCGGATCGGTGGTTGAAGGTGGCGGAAATGATCCCAGGGAAGACTGTGTGGGATGTGATACAGCAGTACAAGATACTGGAAGAAGATGTCAACGATATAGAAGCAGGGATGTTTCCAATTCGTGGCTACCTTGCCCCTTCTTTTACACTGGAGTTGGTTGAGAATCGTGGC---TTGGAT---------------------GCGTTAAGAAAGA…
	Solanum_lycopersicum_DIVlike1_Solyc03g096350_2_1 ATGAAC---------------------------------------------------AAGAATAAGAGAGAATGGACTAAAGAAGAGAACAAGCAATTTGAAAGTGCTATTGCAATCTATGATGAGAAAACTCCTGATCGATGGTTTAAAGTGGCTGCCCTCATCCCTGGAAAGTCAGTTATTGATGTAATCAATCAATATAAAGAACTCGTTTCAGATGTTTATGATATTGAAGCTGGATTGGTACCAAATCCTGGCTATTTCGCCTCTTCGATTACGTTGGAATTGGTTGATCATTGTGGA---TTACAA---------------------ACATTCAGAAAAAGA--…
	Solanum_lycopersicum_DIVlike4_Solyc05g052610_2_1 ATGGAAACTTTATATCCAACTTGTTTTGTACCAAATTCAAATTGGATTATGCAACAGAAGAGTAATACAGAATGGACTAAAGAAGAGAACAAGAGATTTGAAAGTGCACTTGCAATATACGACGAGACTACACCAAATCGATGGTTTAAAGTAGCAGAAATTATCCCTGGGAAATCAGTTCTTGATGTGATAATGCAGTATAAAGAATTGGTTGCAGATGTTAGTAACATAGAGGCTGGATTGCTCCCAAATACGAGGCGTGGTACGTCTTCTTTTGCGTTGGAATTTGTTGATCATCGTAAC---ATTCAA---------------------ACGTTTAATAAGAGA--…
	Phalaenopsis_equestris_DIV_like1_PEQU_28155_1_ ATGGAAGTTATATCTCCTCCTGCTTATTTATCCAATTCTAATTGGATACTTGGTGAGAAAAAGAGCGGGAACTGGACTCAGCATGAAAACAAGCTATTTGAGAATGCTCTTGCGCATTTCGATGAAGACCTGCCAGACAGATGGGTGAAGGTAGCTGAAATGATCCCTGGGAAAACAGTGGAGGATGTCGTAGCCCATTACCGGGATTTAGAAGACGATGTTAATTGCATAGAAGCTGGGCTGATTCCCTTTCCCGGCTACAGCTCTTCATCTTTCACTTTGGATTGGGAAAACGATCATGGC---TTTGATGAGTTGCGGCATGCTTGTTGTGTTGGTGGAAAGAGA---C…
	Phalaenopsis_equestris_DIV_like2_PEQU_00313_1_ ATGGAAGTCCTTAATCCT---GCTTATTTATCCAATTCCAATTGGCTTATCGGGGAGAAGAAGAGTGGGAATTGGACTCAGCAGGAGAACAAGTTATTCGAGAACGCACTCGCCCACTTTGATAGAGACACGCCGGATAGATGGATGAGGGTGGCTGGGATGATCCCGGGGAAGACAGTGGAGGATGTCATGTCCCATTACCATGATTTGGAAGAAGATGTGACCTGTATAGAAGCTGGCCTTGTCCCCTTCCCTGGTTACAACTCTTCATCTTTCACTTTGGATTGGGAGAGCGGCCATGGC---TTTGATGAGGTGAAGCATGCTTATTCTATCAGTGTGAAGAGA---C…
	Phalaenopsis_equestris_DIV_like8_PEQU_09358_1 ATGGAAGTTCTAACTCCTCCTGCTTATTTCTCCAATTACAATTGGTTTGTTGGTGAGAAGAAGTGTGGCAATTGGACTCAGCAAGAGAACAAGCTGTTTGAGAAGGCCCTTGCTCGCTTTGACACAGATACACCTGAGAGGTGGTTAATGGTGGCGAGGATGATTCCTGGGAAGACGGTGGATGATGTCGTGTCTCATTACCAGGATTTGGAGGAAGATGTTAGCTGTATAGAAGCTGGGCTCATCCCTTTCCCCGGTTACAGCTCTTCTTCTCTAACTTTGGATTGGGAGAGTGATCATGGA---TTTGATGGCTTGAAGCAAGATTACTGTTTTGGTGGGAAGAGA---TC…
	Arabidopsis_thaliana_AT5G58900_NM_125280_DIV1 ATGGAGGTTATGAGACCGACGTCACACGTGTCAGGTGGGAACTGGCTCATGGAGGAAGGTGAAGGTGCCACGTGGACGGCGGCAGAGAACAAGGCATTCGAGAATGCTTTGGCGGTTTACGACGACAACACTCCTGATCGGTGGCAGAAGGTGGCTGCGGTGATTCCGGGGAAGACAGTGAGTGACGTAATTAGACAGTATAACGATTTGGAAGCTGATGTCAGCAGCATCGAGGCCGGTTTAATCCCGGTCCCCGGTTACATCACCCCGCCTTTCACTCTAGATTGGGCCGGCGGCGGCGGA---TGTAACGGGTTTAAACCGGGTCATCAGGTTTGTAATAAACGGTCGCA…
	Arabidopsis_thaliana_AT3G11280_NM_180227_DIV_like5 ATGGAGACTCTGCATCCATTCTCTCACATCTCTGACCACCGGTTCGTTGTTCAAGAGTCGAGTAGCGGTAGCTGGACTAAAGAAGAGAACAAGATGTTCGAACGAGCTCTTGCGATATACGCTGAAGACTCGCCTGATCGCTGGTTTAAAGTTGCTTCCATGATCCCTGGAAAGACTGTTTTTGATGTTATGAAGCAATATAGTAAGCTTGAAGAAGACGTTTTCGATATTGAAGCAGGACGTGTTCCCATTCCTGGTTATCCTGCAGCTTCTTCTCCCTTGGGGTTTGACACGGAC------------------------------------ATGTGTCGTAAACGG…
	Arabidopsis_thaliana_AT5G05790_NM_001342835_DIV_like6 ATGGAGACTCTGCATCCACTCTCGCACACTTCTGACCACCGGTTTGTAGTTCAAGAGTTGCAAAGCTCGAGCTGGACTAAAGAAGAGAACAAGAAGTTTGAGCGAGCTCTTGCTGTCTACGCTGATGACACGCCTGATCGCTGGTTCAAAGTTGCTGCTATGATCCCTGGAAAGACCATATCAGATGTCATGAGGCAATACTCTAAGCTTGAAGAAGACCTCTTCGATATCGAAGCAGGACTTGTCCCGATCCCGGGTTACCGTTCAGTTACTCCTTGTTTTGATCAGGTTGTGAGTCGTGAC---TTTGAT---------------------GCGTATCGTAAA…
	Amborella_trichopoda_DIV_like3_ATR0618G132_1_manually_predicted ATGACA---------------------GATACTGTGGAGAGTGCTGCATCTGATAAAAAAAATAGCTCAGTGTGGACTAGGGAGCAAGAGAAGGCCTTTGAGAATGCACTGGCCATTCATTCTGAGGAGTCTGCTGATAGGTGGGAGAAGATTGCAGCTGAAGTGAATGGAAAGACTGTGGCTGATATTAAACGCCATTACGAACTCTTGGTGGAAGATGTGAATTGTATCGAGTCAGGAAGGGTGCCCCTTCCTTCTTATTCTTCTTTGGATGGCTCTACAGATTTGGCGGGAGAAACAGGGGTAAAGAAGGCACAGTCCCATCTTCAAAGTGA…
	Antirrhinum_majus_DIVlike7_Am04g40570_T01_sc211 ATGCCG------------------------------------------GCCGATGAATCAAGTAGGTCCCTTTGGAGTAGAGATGAGGATAAGCAGTTTGAGAAAGCAATAGCTACTTATCCTGAGGATTCTTTGGACAGATGGGAGAAAATTGCCGAGGAAGTTCCTGGAAAATCTGTGGAAGAGGTTAAGTATCATTATGAACTTTTAGTGGATGATGTGAACAGGATAGAATCTGGTTTTGTACAGGTTCCTTGTTATAATTCTTCTGACGGTTCGAATAGCCATGGTGGTGATGAG------------GGAAAGGGGCACTTGAATGGTGAATCCAACCATGGA---…
	Sesamum_indicum_DIVlike1_LOC105156121 ATGCCG------------------------------------------GCCGATGAATCAAGTAGCTCTATGTGGAGTAGGGAGCAGGATAAGTTATTTGAGAAAGCAATAGCAACTTATCCCGAGGATTCTTCGGATAGATGGGAGAAAATTGCAGCAGATGTTCCAGGAAAATCTGTGGAAGAGGTTAAACACCATTATGAACTTTTAGTTGACGATGTTAACCGGATAGAATCTGGTTTTGTACAGGTTCCGTGTTACAATTCTTCAGATGGTTCGACTAGTCATGCTGGGGATGAAGTGACCAGGAAAGGCAATGGACACTTGAACAGTGAGTCCAATCACGGA---GGCAAGTCTT…
	Vitis_vinifera_DIVlike6_LOC100268113_XP_010655991_1 ATGACC------------------------------------------GGAGATGAAAGTGATAGCTCCTTGTGGAGTAGGGAGCAGAATAAGGCATTTGAGAATGCCCTGGCAACTTATCCTGAGGATTTATCAGATCGGTGGGAGAAGATTGCTGCAGATGTACCAGGGAAAACCCTAGAAGAGGTTAAACATCATTATGAGCTTTTAGTTGAAGATGTTACCCAGATCGAGTCTGGCTCTGTGCCTCTACCTTGCTATAATTCTTCTGAGGGTTCATCAAGCCATGTGGGTGATGAAGCAGTTAAGAAGAGCCAT------TCAAACAGTGAGTCCAATCATGG…
	Antirrhinum_majus_DIVlike9_Am01g08180_T01_sc350 ATGCCG------------------------------------------GCGGTTGAATCAAGTGACTCTGCTTGGAGTAGAGAGCAGGATAAGCAATTTGAGAAAGCAATAGCTACTTATCCTCAGGATTCTTCTGATAGATGGGAGAAAATTGCCGCTGATGTTTCGGGAAAATCTATTGAAGAGGTTAAAAACCATTATGAACTTCTAGTCGATGATGTCAACCGGATAGAATCTGGTTATGTAGAGCTCCCTTGTTATAATTATTCAGACGGC---------CATGCTGGTGATGAAGGAACTAAGAAAGGAAATGGGCACTTGAACGGCAACGACTATCATGAT---…
	Arabidopsis_thaliana_AT5G08520_NM_120937_DIV_like8 ATGACG---------------------------------------GTGGAGGAAGTTAGTGATGGTTCTGTGTGGAGTAGGGAGGATGATATTGCCTTTGAGAGAGCTCTAGCCAATAATACCGATGAATCAGAGGAACGGTGGGAGAAGATTGCTGCAGACGTTCCAGGCAAAAGTGTTGAACAGATTAAAGAACATTACGAGCTTTTAGTTGAAGATGTTACTAGGATTGAATCAGGATGTGTGCCTCTTCCTGCCTATGGGTCTCCTGAAGGATCGAATGGCCATGCTGGTGATGAAGGAGCAAAGAAAGGTAAC------CATGCGGGAGAGTCTAACCAA---…
	Solanum_lycopersicum_DIVlike3_Solyc04g008870_2_1 ATGACA------------------------------------------GTAGATAAATCAAGAAGCTCAATTTGGAGCAGAGAGCAAGATATAGAATTTGAGAATGCATTAGCAACTTATCCTGAGGATTGTGTAGATAGGTGGGAGAAAATTGCAGCTGATGTTCAAGGGAAAACCTTACAAGAGGTTAAGAATCATTACGAAATTTTACTCGATGATGTGAGTCGAATCGAGTCTGGTTATGTTCCTTTGCCTTGGTACAACTCTTTTGACAGGTCTTGCAATGATGTTGGTGGTGAAAGAATTAAGAAGGGGGTTGGGAGGCTAAATAGTGAGTCAAATGATGGA--…
	Antirrhinum_majus_DIVlike4_Am04g25700_T01_sc92 ATGACA---------------------------------GGTACAGGTACAGATTGGTCAGTGGGGGTGGTATGGAGCAGGGAAGAAGAGAAAGCATTTGAGAATGGCATCGCCATGGTTGAAGAGGACTGCAATCAAAACTGGGATAAGATAGCTTGTCTTGTTCCTAGTAAAAGCATCGAAGAGCTGAAGCATCATTATCAACTTCTAGTTGAAGATGTGGCTGCCATTGAAGCTGGAGATATTCCACTTCCTAAATACAATGCAGCTGCAGGAGAGACTAGTTATAAGGATCATGAAAAGGAGGCTAAGGATTTCCAGGATTCTGCAGGCCCAGCAGGTAAAGGA---A…
	Phalaenopsis_equestris_DIV_like4_PEQU_41557_1 -----------------------------------------------------------------------------------------------------------------------------------------------------------------------------------------------------------------------------------------------------------------------------------------------------------------------------------------------------------------…
	Phalaenopsis_equestris_DIV_like5_PEQU_37054_1_ ATGTCT------TTGCCG---------------------------TCGACCGGAGAAGAGGAAGCGTCGTGGTGGAGCCGAGAAGACGAGAAGGCATTCGAGAACGCTCTGGCCACGTACCCAAAGGACGCGGAGGATCGGTGGGAGTCGGTGGCTGCTAGGGTTCCGGGCAAGACTATTATTGAAATTAAGAAACACTATGGGTTGTTGATTGAGGATGTAAGCGCCATCGATGCTGGTAGGGTTCCGATTCCGCGTTACGACGATGATTCATCTTCATCCCCAAGAAGCGGTGATCAGGCTGAGAAGCACGGGTTTGATCGGAAAGCGGGGGATTCGGGAGGACAGTGTA…
	Solanum_lycopersicum_DIVlike2_Solyc03g119740_2_1 ATGTCA---------CCT---------------------------TCAGATTCATCATCATCTTCAGTAGTGTGGAGCAGAGAAGAAGAAAAAGCTTTTGAGAATGCCATTGCACAGTGGGTTGAAGATTCTGAACAGCAATGGGAGCAGTTTGCTTCTATGGTCCCCACAAAGACCATTGATGAGCTTAAGGAACATTACCAGCTACTTTTGGAAGATGTTGCAGCCATTGAAGCAGGACAAGTTCCAATACCCAATTACAAAGGAGAAGAAGCTTCGTCCTCTTCAACGAAAGAAGATGGGCGGTCCAATGGTTATAATGGATTTTCAGGTCCGATTGGGCATGGTGG…
	Vitis_vinifera_DIVlike11_LOC100245771_XP_002274167_1 ATGTCA---------------------------------------------------AGTGAAGTTCCAGTATGGAGCAGAGAGGAAGAGAAGGCTTTCGAGAATGCTATTGCCATGTGGACCGAAGACTGCAAGGAGGTGTGGGACAAGATTGCTTCCATGGTTCCTGGCAAGAGCGTTGATGAGCTGAAGCAACACTACCAATTTCTCGTTGAGGATGTGAATGCAATTGAGGCTGGTCATATCCCACTTCCCAACTATGCTGCCGATGAAGCCTCGTCTTCTTCTGTCAAGGACTCTGATAAGTCCAATGGTTTCGGTGGGTTTTCAGGATCAGCTGTACAAG…
	Oryza_sativa_japonica_DIV_like6_XM_015772150_LOC4323963_ ATGACC---------------------TCCCAGGCGGCGACGACGACGACCACGGCGGCGGCGGCGGCGGCGTGGACCAGGGAGGACGACAAGGCGTTCGAGAACGCGCTCGCGGCGTGCGCGGCGCCGGACGACGACTGGTTCGCCGCGCTCGCCGCGAGCGTGCCCGGGAGGTCGGCGGAGGAGGTGCGGAGGCACTACGAGGCGCTGGTGGAGGACGTCGCGGCCATCGACGCGGGCCGCGTCCCGCTCCCGCGCTACGCCGGGGAGGAGTCCGCGCCCGACGGAGCCGGAGCCGCCGCCGCCAAGGACGGACACGAGCGCAAGGGCGGCGGCGGGTAC…
	Oryza_sativa_japonica_DIV_like7_XM_015781513_LOC4337399_ ATGGCGGTGGAG---------------GCGAGCAGCAGCAGTGGCGGTGGGGAGGAGGGTTGCGGCGGTGGGTGGACGCGCGAGCAGGAGAAGGCGTTCGAGAACGCGCTGGCGACGGTGGGGGATGACGGGGACGGGTTGTGGGAGAAGCTAGCGGAGGCCGTGGAGGGGAAGACGGCCGACGAGGTGAGGCGGCACTACGAGCTGCTGGTGGAGGACGTCGACGGCATCGAGGCCGGGCGGGTGCCGCTCCTGGTGTACGCCGGCGACGGGGGCGTCGAGGAGGGCTCTGCGGGAGGTGGG---AAGAAGGGTGGTGGAGGAGGTGGAGGTGGAGGGGGG…
	Phalaenopsis_equestris_DIV_like6_PEQU_21184_1_ ---------------------------------------------------------ATGGTAGCTGAAATCTGGACTTGGGAAGAGGAGAAGGCGTTTGAGAACGCCTTGGCCATCCACCATGAAACTTGCAGCGATTGGTGGGAGAAGATTGTGTCCGCTGTGCCAGGAAAAACCTCGGAGGAGATCAAAACCCACTATGAGATTCTAGTTGAAGACGTTCAGAGTATAGACTCCGGGTTGGTTCCTCTGCCTACTTATGCAACCCCTTCTTCTTCTGCTGAAGGTTCGGGTGATGGTGGAGGAAAGAAAGGAGAT------TTTCATGGAGATTCCAGTCATGGA---G…
	Solanum_lycopersicum_DIVlike9_Solyc11g071500_1_1 ATGAGC---------------------------------------CTCAACCGAACATGCAATAGCTCCTTCTGGACTAAGGAGGAAGACAAAGCATTTGAGAATGCTTTGGCTTTATTTTCTGGAGAT---AGTGATAAATTTCTGAAGATCGCTGCTGCTGTTCCTGGGAAATCTCTTCAAGAAATTATCGATCATTATAATGTATTAGTGGAAGATGTTAATGACATAGAGTCTGGCAAAGTTCCGCTACCTAAATATGAGAGAATGCGAAGTTCT---------------------------------------------------------TCTAGCCGCAGA--…
	Phalaenopsis_equestris_DIV_like7_PEQU_03826_1_ ATGGCC---------------------------------------ATGGAAGAGTCAAGCAGTAGCTACTCATGGAGCTGGGAGGAGGAGAAGGCGTTTGAGAATGCTGTGGCTGTTTATACGGAGGACAGTGATGACCGTTGGGAGAAAATAGCAGCAAATGTGCCAATGAAGACAATAGAGCAGATTATGCATCATTACCAGCTGTTGGAAGAAGATGTTGGTGCTATTGAGTCGGGCTTGATACCTTTACCTAACTATCCATCTTCAAAAACTACGGATGAATCAGCCATTAATGATGGGAGC------------AAGAGCGGGCAGGGAAACAGCCATGAGAGC---A…
	Antirrhinum_majus_DIVlike3_Am04g14810_T01_sc57 ATGGAATTTCAATTTCCTGATTCTTGGATCTTGTCACCCCAG---TTCGAACCGGAGAAAGCTGCAGGGACGTGGAGTTTCGAAGAGAACAAGCTGTTTGAGAACGCCTTGGCTGAAATTGCACCTGGTTCTCCAGCTTTCTTTGAGAATGTTGCGACAAAAGTTCCTTGGAAATCTATTGATGAGATCAAAGTCCATTATCAAGCGCTAATCGAAGACGTCGAGATGATCGAATCTGGTCGTTTTCCGACTCCGGACTATCCAAATCAGGCGGATGATAAACAATTTTCAGACATGCAGGAGAATAAAGAT---------------------AGCGGATCTCCATCAGAAC…
	Sesamum_indicum_DIVlike10_LOC105176804 ATGGAATTTCACTCTCCAGAATCTTTGCTTTTGTCACCCCAGTTC---------GAAATGGACAAGGCAGAGTGGACTTCTGAAGAGAACAAGCTGTTTGAGAATGCCTTGGCTGAAATTGATCCTGCTTCTCCAGCTTTCTTCGAGCATGTTGCATCCCGAGTTCCCTGGAAATCCATCCAAGAGATCAAAAACCATTACCAAGCATTGGTTGAAGATGTGGAGATGATCGAATCAGGCCATTTTCCACTTCCCAACTACCAAAACGATGATCACGAGGAGGAGATGGAGGCCAAG---------AAAGAG---------------------GACGGATCCCCATCGGTTGAAGCTAAA…
	Antirrhinum_majus_DIVlike14_sc144_putativey_Am01g52140_T01 ------------------------------------------------------------------------TGGACCTATGAGGCAAACAAGGCATTTGAGAATGCTCTAGCTGAGAATAAATTAGAATTTCCAGACATATTTCACAAAATTGCTTTGATCATTCCTGGAAAAACCATTGAGGAAGTTAAGGAACATTATGAAGCTTTGATCGAAGATGTAGAGATGATCGAATCAGGTAGCTTTCCACTCCCCAACTACAAAGATGATGGTGATGATTTGGATATG----------------------------------------------------…
	Amborella_trichopoda_DIV_like4_ATR0807G129_1_manually_predicted ATGAGA------------------------------------TGGGCTACGTCTTCGTCTTCCTTCACAGATTGGACACCTCATGAGAACAAGCTTTTCGAGAATGCTCTAGCCGAGTTCGACTCTGATACACCAGATAGGTGGGAGAAGATCGCTTATAGGCTTCCTGGGAAAACCCCATTTCAGATTAAGAAACATTACGAATCTCTGGTAGAGGATGTGAATTTCATTGACATGGGGCTCGTTCCGATCCCTTCCTATGCTCATCATGGGCTATGTGATGATTTTCTCGTGGAGGTTTCCGAATTTCAG---------------------GT…
	Arabidopsis_thaliana_AT1G49010_NM_103794_DIV_like10 ATGGAG---------------------------------------------------AGTGTGGTGGCAACATGGAGCAGAGAAGAAGAGAAAGCATTCGAGAACGCAATTGCGTTGGAGGAAGAGATAACAGAGGATCAATGGAACAAAATGTCGTCAATGGTACCAAGCAAAGCCTTAGAAGAAGTAAAGAAACATTACCAAATCCTTTTAGAAGATGTCAAAGCAATCGAGAATGGTCAAGTTCCTTTACCTCGTTATCATCACGAAGCAGCAGCAGCCAACAGAGACTCTCATTCATCTGAGCCAAATGGCACCTCCGGGATAAGTAGCTCCAATGGAGGAAG…
	Amborella_trichopoda_DIV_like2_ATR0317G101_1 ATGGTG------------------------------------------------------------GGTGGTTGGAGTAGAGAGGAGGAGAAGACCTTTGAAAGAGGACTTGCAGAGTACTCAGAGGACACCATACATAGATGGGAAAAGATTGCTCAAACGCTTCCTGGGAAAACCGTGGAAGAGGTGAAGAAGCATTACGATCTCTTGATCGAAGATGTGAATTCGATAGAGAGTGGAAAGGTGCCAATCCCCTGTTATGCTTCTGATGATTTTACTGAGCTTCGAGCTTTTGAGAATGGAGGGAAGAAAGCACTCTCGAATTTCATGGGGGAGACAAATGGGTTGCCCAAG…
	Antirrhinum_majus_DIVlike10_Am01g06640_T01_sc390 ATGATG------------------------TGCTGTAATCCGTGGGCGAGCTCCGATAATACGGCGTCGTTTTGGAGCAGACAGGAGGACAAAATCTTCGAGAAGGCTCTGGTCGAATTCCCCGAGGGAATCGAGGACAGGTGGCGTAGGATCGCCGATTATTTGCCCGGAAAATCGGCAGACGACGTTCAAAATCACTACGACGCGCTGTTATACGACGTCGTCGAGATTGACTCCGGCAGAGTCGAGCTCCCGAGCTACACCGACGAGTCGTGGGAGGACCGGGTCGGGTCTAAG------------------------------------GCTCCGAATCAGATCTC…
	Sesamum_indicum_DIVlike5_LOC105166546 ATGTAC---------------------GCCAACAGCAATCGGTGGCCGGCGGTGGATTCGGCCGCCGCAGTATGGAGTCGGCAAGAGGACAAGATTTTTGAGAAGGCTCTGGTGGAATTCCCGGAAGGAATCGACCACCGGTGGCGGAGAATAGCTGAATTTCTTCCAGGTAAATCGCCGGACGAAGTCAGACTGCATTACGAGACTCTCTTGCATGACATCGCGGAGATCGACTCGGGCCGCGTTGAGCTGCCGAGTTATTCGGATGAGTCGGCGCCGCTTGGGTGGGACCAGCATGCCAGGCCG---------------------------ACGCCGGGTCAAATCGGGAACCGCAGTC…
	Solanum_lycopersicum_DIVlike5_MYBI_Solyc05g055240_2_1 ATG---------------------------------------------------------------TCGACATGGACGAGGGACGACGACAAGCTCTTCGAACACGGCCTGGTTTTGTACCCTGAGAACAGCGCCGACCGGTGGCAATTGATCGCCGATCATGTCCCCGGGAAAACAGCCGACGATATCATGGCTCATTACGATGACCTTGTTCACGATGTATATGAAATTGATTCGGGTCGGATTGATCTACCGAGCTATACGGATGATCCGGTTGAATTGGAAGGCGAT------------------------------------------------TGTCAG…
	Solanum_lycopersicum_DIVlike10_Solyc11g006720_1_1 ATGATG------TATCCG------------GCGAACAATCGGTGGCTAATCGGCGAACATCCAAATTCAACATGGACGAGATTTGAAGACAAGTTATTTGAACAAGCTCTAGTTATGTACTCTGAAAACGATATTGAACGGTGGCAGAAAATTGCTAATCATGTTCCGGGAAGGACGCCGGAAGATGTTATGGCTCACTATGATGCACTTGTTCATGATGTTTTTGAGATTGATTCAGGGAGAGTAGAGCCGCCAAGTTATCCTGATGATTTGTTTGATTGGGAATCGGATTGTAAG---------------------------------------ACTAACCAGATC-…
	Vitis_vinifera_DIVlike12_LOC100252776_XP_002264197_1 ATGGAC---TGCGATCCC---------------------------TTCCCCTCCCAGTTGATTCGGACTCATTGGACTCGCCTTGATGATAAGATTTTTGAGCAGGCCTTGGCCATCTTCCCCGAGGAGATGCCGGATCGGTGGCTGAGTATAGCCCAGCAGCTGCCGGGAAAGACGCCCGAGGACATGAAGCTGCACTACGAGCTGCTGGTGGAGGACGTTACGAACATTGAAAACGGCAACGTTGAGATGCCCAGCTACCTGGAGGAGGCGTGGAGGCGGGAGACGGAGCCCAGA---------------------------------------ACGAGCCATG…
	Arabidopsis_thaliana_AT5G04760_NM_120558_DIV2 ---------------------------------------------------------ATGGCGTCAAGTCAGTGGACGAGGTCGGAGGATAAGATGTTTGAGCAAGCTTTGGTTCTTTTTCCTGAAGGATCTCCTAATCGGTGGGAGAGAATCGCTGATCAGCTT---CATAAATCTGCTGGTGAAGTTAGGGAGCATTACGAGGTCTTGGTTCATGATGTTTTCGAGATTGATTCTGGTCGAGTTGATGTCCCTGATTACATGGATGACTCGGCGGCTGCGGCGGCGGGTTGGGAT------------------------------------TCCGCTGGTCAGATCTCTTT…
	Vitis_vinifera_DIVlike7_LOC100263868_XP_002273261_1 ATGTTT---------CCAGATTCCTGGATGATGATGGTCAATCAATCGCCCTCTCCTTCTTCCTCCTCCTCTTGGTCTCGCCACCAGGACAAGCTCTTCGAGCGAGCTCTGGTCGTCATCCCTGAGGAAACCCCCGACCGCTGGGACAAAATCGCTGCTCAAGTCCCCGGCAAGTCATCCTCTGAGGTCCGCCGCCACTACGAGGACTTGGTTCACGACGTGGCGGAGATCGACTCCGGCCGAGTGGAGTTGCCGCTGTACGAGGACGAGTCCTGCGGCTCCCCCTGGGCCTCCGACTCA---------------------------------CGTGCGGGTCAGGT…
	Phalaenopsis_equestris_DIV_like3_PEQU_02344_1_ ------------------------------------------------------------------GCAAAGTGGACGACGGAGGAGAACAAGGCGTTTGAGAAAGCTCTCGTCGACATGCCAGACGATACTCCAGACCGTTGGTTTAGGATCTCATCCCAGATCCCCAATAAGTCGCCGGAAGACGTCCGCCTCCATTACATCGCTCTCCTCCACGATATCGCCCTCATAGATTCCGGCGGATTTGATCTCTATGACGAAGACGAGGAAGATTCCGGC------------------------------------------------------------GGCCGATCA---C…
	Antirrhinum_majus_DIVlike11_Am04g19600_T01_sc460 ATGTAC------ACCGCCGATCAATGGTCAATGGCGAACACGAACACCACCAACACGACGACAACGTCGTATTGGACCCGACAAGAGGACAAGGTTTTCGAGGTGAAGATCGTCGAGATACCCGACGGCGTAGTGGACAGGTGGCACCACATAGCGCGGTTCTTGCCGGGAAAATCGCCGCAAGAAGTGGCGGCGCATTACGAGGCGCTTTTGGAGGATGTTGGGGCGATTGAGGCGGGTCTGGTCGACCCGATGGGTTACCCGGAGGAGGAAGAGGAG---------------------------------------------------------------CGGGTCGG…
	Oryza_sativa_japonica_DIV_like1_XM_015766974_LOC4324783_ ATGGATTTGTAC---------------GCGGCGGCGGGCGGGGGA------------GTGGCGAGGCGACCGTGGAGCAAGGTGGAGGACAAGGTGTTCGAGAGCGCGCTGGTGCTGTGCCCGGAGGACGTCCCCGACCGGTGGGCGCTCGTCGCGGCGCAGCTCCCAGGGCGCACGCCGCAGGAGGCCTTGGAGCACTACCAGGTGCTCGTCGCCGACATCGATCTCATCATGCGCGGCGCCGTCGACGCCCCCGGGTCCTGGGACGATAACGACGGC---------------------------------------------------------AACGAC…
	Oryza_sativa_japonica_DIV_like2_XM_015782734_LOC4338925_ ATGGCGTTCTACCTCGGCAGCATGGGTGGCTCGCCATCGTCATGGGGGGTGGCGGAGCCGAGCAGCAGGCCGTGGAGCAAGGCGGAGGACAAGGTGTTCGAGAGCGCGCTCGTGGCGTTCCCGGAGCACACGCACAACCGGTGGGCGCTCGTCGCGTCGCGGCTCCCGGGGCGCTCGGCGCACGAGGTTTGGGAACACTACCAGGTGCTCGTGGACGATGTCGACCTCATCGAGCGTGGCATGGTTGCGTCCCCGGGCTGCTGGGACGACGACAAC---------------------------------------------------------------AAC…
	Vitis_vinifera_DIVlike1_LOC100244612_XP_002268402_4 ATGTCT---------------CAATGTATAGGTTATTCA------------------TCATCTGGGTCTATCTGGACTCCTTCAGAAAACATTCTCTTAGAGAGAGCGATCTTGATGTTTCCTGAAGAAACCCCAGATCGTTGGTACAAAATAAGTAATCAAATTCCTGGAAAATCTACGATTGACGTGTTGGAACATTACATCAGACTCATACAGGATACTGATGCAATTGATTTTGGTGCTATGGATATTCCATCCATGTGGGAT--------------------------------------------------------------------------------…
	Vitis_vinifera_DIVlike2_LOC100259989_XP_002268293_2 ATGTCC------------TTTGGGTATTTAGATTATTCA------------TCATCATCAGCTAGGTCTGGCTGGACTCGTTCGGAGAACATTCTTTTAGAGAGAGCCATCTTGATGTTCCCAGAAGAAATCCCAGATCGTTGGTACAAAATTGCCAATCAAATTCCTGGAAAATCTACTATTGATGTGTTGGAACATTACATCAAACTCATACAGGATACTGATGCAATAGATTTTGGCTCTATGGATATTCCGTCCATGTGGGGC------------TTGAAAGAAGATGAAGGGGAAGAA---GTTAGTGGCTTAAAAGACATGAAAGGGGGGACTTCATCAAC…
	Vitis_vinifera_DIVlike3_LOC100253165_XP_002268137_2 ATGTCT---------------CAATTCATAGATTATTCA------------------TCATTTGGCTCGAAGTGGAATCGCTCAGAAGACATTCTCCTTGAAAGAGCCATTTTGATTTTTCCAGAGGAAACCCCAAACAGGTGGTATAAGATTGTCACTCAAATCCCAGGAAAATCTCCCATGGATGTGCTTGAACACTACATAAAACTCATACAAGATATCGATGCGATCGACTTCGGTAGTATGGATATTCCAGACCGGTGGGAT------------TTAGAGGAGGAAGATCAGGAGGAA--------------------------------------------…
	Vitis_vinifera_DIVlike4_LOC100240851_XP_002265709_2 ATGTCT---------------CAATTCATAGATTATTCA------------------TCATTTGGCTCTAAGTGGAATCGCTCAGGAGACATTCTTTTTGAAAGAGCCATTTTGATTTTTCCAGAGGAAACCCCAAACAGGTGGTACAAGATTGTCACTCAAATCCCAAGAAAATCTCCCATGGATATGCTTGAACACTACATAAAACTCATACAAGATATCGATGTGATCGACTTCGGTAGTATGGATATTCCAGACCGGTGGGAT------------TTAGAGGAGGAAGATCAAGAGGAA--------------------------------------------…
	Vitis_vinifera_DIVlike5_LOC100245951_XP_002264395_2 ATGTCT---------------CAATTCATAGATTATTCA------------------TCATTTGGCTCTAAGTGGAATCGCTCAGAAGACATTCTCCTTGAAAGAGCCATTTTGATTTTTCCAGAGGAAACCCCAAACAGGTGGTATAAGATTGTCACTCAAATCCTAGGAAAATCTCCCATGGATGTGCTTGAACACTACATAAAACTCATACAAGATATCGATGCGATTGACTTCGGTAGTATGGATATTCCGGACCGGTGGGAT------------TTA---------------AAGGAA--------------------------------------------…
	Oryza_sativa_japonica_DIV_like3_XM_015765961_LOC4324820_ CGGGAGGTGCTA---CCGCTGCCCTACCCCGGGCAGCCGTGCTGGTACTTGCAGGAGCGAGGTGCGGAGGCGTGGTCGGCAGAGGAGAACAAGGTGTTCGAGAGGGCCCTCGCACAGGTCGACCTGGACTCGCCGAACAGGTGGGAGATGGTCGCCGCGATGCTGCCCAGGAAGACGGTCATAGACGTGATGAACCACTACAGGGACCTCGAGAACGACGTCGGCTCCATCGAGGCAGGGCTGGTGCCGTTCCCTCACTACAGCAGCTCCGGGTTCACCCAGGACTGGGACGGCAGCGACGGC---------GGGTTCCGCGGCTGCTACCTC---------…
	Oryza_sativa_japonica_DIV_like4_XM_015781989_LOC4338957_ ATGGAGGTGCTCCCGCCGGCGCACTACGCGGCGGCGGGCGGGTGGTTCTTGCCGGACGGCGGCGGCGGAGCGTGGTCGCAGGAGGAGAACAAGGTGTTCGAGCAGGCGCTGGCGGCGCTCGACCGGAACGACCCGGAGAGGTGGGAGCGGGTGGCGCTGCTGCTGCCCGGCAAGACGGTGGCCGACGTCATGACGCACTACGACGACCTCGAGAACGACGTCTGCTTCATCGAGGCCGGCCTCGTCCCCTTCCCCCACTACGGCGCCTCCGGGTTCACTCTTGACTGGGACGGCGGCGATGACCCCGCCGGCGGGTTCCGCTCCTGCTACATGGTCGGCGGC…
	Arabidopsis_thaliana_AT5G23650_NM_122270_DIV_like9 ATGAAT---------------------------------------TTAGGACAGGAAAGTGTCGGATCGTCTTGGAGCAAGGATGATGATATTGCTTTCGAGAAAGCCCTTGCAATTTATAACGATAAAACAGAGATTCGTTGGAAAAAAATTGCTACAGTTGTTCCGGGAAAAACTTTAGAACAAGTTATAGAGCATTACAACATTTTAGCTCGTGATGTTATGTTGATTGAATCTGGATGTGTACGTCTTCCAGATTATGATGAT------------TTAGAAGAACCAAATCACGGTAAAGAATTGGAAGGCAAC---------------AAATATGAGTCTAAA…
	Antirrhinum_majus_DIVlike2_Am07g01270_T01_sc50 ATGATGATGATT---------------------------------ACGAGCAACCGCGATCCAGAATCGAGATGGAGTTGGGAAGAAGATAAGCGATTTGAGAATAGCCTCGTCGAATTCCCCGACGGTTGCCCTAATCGGTGGGAGAGAATCGCGGCGAGGATCGGGACGAAATCGGCGCCGGAAGTCGAACGGCACTACGTCGTTTTGCTGGACGATGTGATGGCGATCGACGGGGGGTTTATCGAGGTGCCGGAATATTCGGATGTCCGATCGTCG------------------------------------------------------------GGGACGGCG---A…
	Sesamum_indicum_DIVlike8_LOC105174995 ATGGTT---------------------------AATACGAGTGGCTGCAGTTTAGAAACGGAGATTTCGAGGTGGAGCTGGGAAGAAAACAAGCGATTTGAAAATGGGTTGGTGGAATTCCCTGAAGGTTTCCCCAATCGGTGGGAGAAAATCGCCGCCAGGCTTGGAACGAAATCGGCGGCGGAAGTTGAGCAACACTATGCCGTCTTGTTGGATGACGTGACGGCGATCGAAGCAGGGTTGATTGAGTCGCCGGAGTATGTAGAAAGGGATGCACCACGGTCGTCGGAACCCCAA---------------------------------------AAGTACCCTAAA---TCCGATAAGA…
	Sesamum_indicum_DIVlike9_LOC105176579 ATGGAA---------------------------AATGCAAGCCGGTGTGATTCCAAGGTGGGGAATTCGAAGTGGACTTGGGAGGAGAACAAGCAATTTGAGGATGGTCTGGTGGAATTCCCCGAGGATTGTCCGAATCGGTGGGAGAGGATCGCGGCGAGGCTTCAGACGAAATCAGCGCCGGAAGTTGAAAGGCACTTCGCCGTATTGTTGGATGATGTGGCGGCGATCGAGGCTGGGTTGATTGAGTTGCCGGAGTATGTGGAGAAGGTCGGGTTCGGGTCATCGGAACCCCAG---------------------------------------CAAAACCCTAAA---TCGGAGAAGA…
	Arabidopsis_thaliana_AT5G01200_NM_120198_DIV_like4 ATGTCAACGATGAGAGGAAATATGTTTCCGGCAAACACAAACTGGATTTTTCAAGAAGTCAGAGAAGCCACGTGGACGGCGGAGGAGAACAAACGGTTCGAGAAAGCTCTCGCTTATCTGGACAAAGACAATCTTGAGAGCTGGTCCAAGATCGCAGATTTGATTCCCGGCAAAACAGTAGCTGACGTCATTAAACGATACAAGGAGCTAGAGGATGATGTCAGCGACATCGAAGCCGGACTTATCCCCATTCCGGGATACGGCGGCGACGCCTCCTCCGCTGCAAACAGTGACTATTTTGGTCTAGAAAACAGCTACGGTTATGATTACGTCGTTGGAGGAAAGAGG…
	Oryza_sativa_japonica_DIV_like5_XM_015766331_LOC4325454_ ATGGAGGTGCTGCCTCCGGACCACTACGCGTCGAGGGGGAACTGG------------TTCATGGCGCGCAAGTGGTCGCCGGAGGAGAACAAGCAGTTCGAGCGGGCGCTCGCCGGGCTGGACCTGCGGTGCCCGGAC---TGGGACCGGGTGGCGCGCGCCATCCCGGGCAGGTCGGCGCTCGAGGTCATGAACCACTTCAGGGACCTCGAGCTCGACGTCCAGCAGATCGAGAATGGCATGGTGCCCTTCCCGGTCTACGGCGCCGCCGCCGCCGGCCTGCAGTGGGATGGCGCCCATGGCGTCTTCAGGGCGTACCGGTTCGGCGGCGGCGGCGGCGGG…
	Antirrhinum_majus_DIVlike13_Am04g19670_T01_sc460 ATG---------------------------------------------------------------GCGAACTGGACAAGAGAAGAGGAGAATATATTCGAGGAGACTATGTTCGAGGAGGAGGAGGATCCCGAGGACACGTGGCATCGTATAGCCCAAAATCTGCCGGGAAAGACGGCGCAAGAGGTGGCGTCGCATTAC------------GAGGATGTTTGCGCGATTGAAGTGGATTTAATTGAC---CCCGGATGGCGCGAC-----------------------------------------------------------------------------------…
	Vitis_vinifera_DIVlike13_LOC100242224_XP_002274908_2 ATGGAATTTCTT------TCTTCCTTC------TGCACTAATCTGCAGGCTCTTCAAACACCCCATCCTGGATGGGATTATGAAGAGAACAAGATGTTTGAGACTGCTTTGGCCCAACTTGGCTTTGCTACTCCAGACTTACTGCAGAAAGTGGCTGCTAGGGTTCCTGGGAAAAGCTTTGAACAGGTTGTCAGCCATTTTGCAGCACTGGTTCAAGATATAGAAATGATTGAGTCTGGTGACTTCCCCATGCCAGAACTGGGTACTAAGAAAGAACAA------------------------------------------------------------GGATCAT…
	Arabidopsis_thaliana_AT3G10580_NM_111894_DIV_like11 ATGGAT---------------------------------------------------GCAGCAATTCCGATTTGGAAGAGGGACGATGATAAGCGTTTTGAGTTAGCTCTGGTTCGATTCCCTGAGGGTTCGCCGGATTTTTTAGAGAATATCGCTCAGTTTCTGCAG---AAACCGTTAAAGGAGGTGTACTCCTACTACCAAGCCTTGGTCGATGATGTTACGCTGATCGAATCGGGTAAGTATCCTTTGCCCAAGTACCCGGAAGATGATTACGTGTCACTGCCGGAAGCG-----------------------------------------------------…
	Arabidopsis_thaliana_AT4G09450_NM_117013_DIV_like12 ATG------------------------------------------------------GCCGCGTTTCCGCAGTGGACAAGGGTCGATGACAAACGTTTTGAGTTAGCTCTGCTTCAAATCCCGGAGGGTTCGCCGAATTTTATAGAGAATATCGCCTATTATCTCCAG---AAACCGGTGAAGGAGGTGGAGTACTACTACTGCGCGTTGGTCCATGATATTGAGCGGATCGAATCGGGTAAGTATGTTTTGCCCAAATACCCGGAAGACGATTACGTGAAACTGACGGAAGCA-----------------------------------------------------…
	Arabidopsis_thaliana_AT3G10585_NM_148704_DIV_like13 ATG------------------------------------------------------GCTTTGATTCCGCCGTGGACGAGAGACAATGACAAGCGTTTTGAGTTAGCCCTGGTGATATTCCCTGAGGGCTCGCCGTATTTTTTGGAGTACATTGCCGAGTTTCTACAG---AAACCTTTGGAGGAGGTGAAGTACTACTACGACGCATTGGTCTATGATGTTGTGCTGATCGAATCGGGTAAGTATGCATTACCCAAGTACCCGGAAGCCTATTACGTGTCACTGACGGAAGCGACT--------------------------------------------------…
	Amborella_trichopoda_DIV_like5_ATR0314G037_1_manually_predicted__MYB2_domain_lost_ ATGGTC------------------------------------------------------------AATGGATGGTCCTTTCAACAGAATAAGATTTTCGGGGAGGCCCTAGCAGCCTTCCCTGATGGCTTGCCGGATCGATGGCAAGAAATAGTCGGAAAAGTAGCTGGAAAAAGTGCGAAGGAAGTTTATATGCATTATGAGGCTCTTTTGAAAGATATAAAAGAAATAGATTCAGGTAAAGTGGAGCTTCCCTCTTATAATGATGTTTCCTATTTCCGGGAAAATTCGCCTGAA-------------------…
	Arabidopsis_thaliana_AT3G10590_NM_111895_DIV_like14 ATG------------------------------------------------------GCTTCGAGTCCACGCTGGACGGAGGACGACAACAGGCGTTTTAAGTCAGCTCTGTCGCAATTCCCTCCGGAT---AACAAGCGTTTGGTGAATGTCGCCCAGCATCTGCCG---AAACCTTTGGAGGAGGTGAAGTACTACTACGAAAAGTTGGTCAACGATGTTTATCTGCCGAAACCTGAGAATGTCACCAAACCTATGGAAATGGAGATGAAGTACATGTACGAAAAGATGGCCAAC------------------------------------GATGTTAATCAGAT…
	Vitis_vinifera_DIVlike14_LOC104879931_XP_010652910_1 ATGAAA---------CCTTCTCAATACAAAACATCACCACATCTTGTATGTGATCAAGGTGGAGGTGAGGAGTGGGGGTGTGAAGAGAAGAGGCTGTTTGACAGTGCACAAGCGGAGCTTGATCCCAATTGTCCAGACCTATTCCAGAAGATCCAGTCGAGGGTGCCTGGAAAAACAATTGAACAGATCAAAAGGCACTACGATCTTGTTAATAGTCCGGTGGAGGAG---------AACTTGCACCACCCTCCTCAGCAGCCGCCCAGGAACCGGAGG------------------------------------------------------GTGAGTAGGGAGA…
	Sesamum_indicum_DIVlike11_XP_011073055_1_MYB2_domain_lost ATGTCA---------------------------------------ACAGGTGGGGTGGGGGAGGGGGTGGGGTGGAGCAGAGAAGAAGAAAAAGCATTCGAAAATGCAATTGCCATGTGGAGTGATGACACAGAGCAAAACTGGAGCAAGATAGGGTGCATGGTTCCGAGTAAAAGCATTCAAGAACTGAAGCACCATTTCGAAATTCTTGTTGAAGATGTGGCTGCCATTGAAGCTGGAGATGTCCCATTGCCCAACTATAGTGCTGCAGGAGCTGGAGATGAGCGTGCCTCCAGC--------------------------------------------…
;
END;
begin mrbayes;
	prset statefreqpr=dirichlet(1.0, 1.0, 1.0, 1.0);
	prset shapepr=exp(1);
	prset tratiopr=beta(1,1);
	prset topologypr = uniform;
	prset brlenspr=unconstrained:exp(10);
	lset nst=2 rates=gamma ngammacat=4;
	mcmc samplefreq=100 ngen=10000000 nchains=4 nruns=2 relburnin=yes burninfrac=.25 savebrlens=yes filename=attempt105_2_06Oct2021;
	sumt file= attempt105_2_06Oct2021 relburnin=yes burninfrac=0.25;
end;
