# Supplementary material for: A CYC–RAD–DIV–DRIF interaction likely pre-dates the origin of floral monosymmetry in Lamiales
Source: EvoDevo. 2022 Jan 29;13:3. doi: 10.1186/s13227-021-00187-w (PMC8801154; doi:10.1186/s13227-021-00187-w)
Supplement: Supplementary file 9 — Additional file 9: Unedited coding sequences of DIV genes in angiosperms used in Additional file 1: Fig. S4. [file 13227_2021_187_MOESM9_ESM.fasta]

>Amborella trichopoda DIV-like1 ATR0618G408.1
ATGGAATTCCACTCTTCTGCCCCCTATTTTCCAAGCTCAATCTGGACCCTTGAAGAGAACAAATTGTTCGAGAAGGCCTT
GGCCTTATATGACAAAGAGACCCCAGATCGATGGCACATGATAGCTAAAATCATACCCGGAAAAACAATCAGTGATCTTA
TGGGACATTATAAGCAATTGGTAGATGATATCAGTCGAATCGAAGCTGGTTGGATCGAGCTTCCAAGTTATAATTCCTCT
GGGTTTCGATTGGATTGGTTTTCAGGTGATTCTCAGTCAGTGGATGGCCTCAAGAACGGCTCTAGGAGGGCCTCGGCGAA
GCCACCTGATCATGAAAGGAAGAAAGGGGTCCCTTGGTCTGAAGATGAGCACAGGCTCTTCCTCTTGGGTCTCAAGAAAC
ATGGCAAAGGTGACTGGAGAAACATATCGAGAAACTTTGTTCAATCAAGAACAGCTACTCAGGTAGCAAGTCATGCCCAA
AAATACTTCATAAGACTCAGCTCAGGAAGCAAAGACAAGAGAAGATCGAGCATACACGATATAACAACTGCCAATTTATC
GGAGAAGAGATCCCCTTCTCCTCCTTCCCCTAATATTCAATCTCAGGCCTTTAATACTCAGCTCAGTACTTCTAGTGATC
CAATTAAAACCCAAAATTTCAATAGTTTTTTCAGTCCAAACCAGACCAGTGAAGAAGTTGGTTCCTTCATCTCATCAGTC
CCTCAAGCTAAGGCTACTATGTACATTTCACCGCCTCGGACAATTAGTCCTTATGAGGAAAAGCTCCACGAATCTGATAT
GGGGACACAGCATTTGATGTATCGGCTTCAGGCCTACAACCTTCACAACTATTGCTGA
>Amborella trichopoda DIV-like2 ATR0317G101.1
ATGGTGGGTGGTTGGAGTAGAGAGGAGGAGAAGACCTTTGAAAGAGGACTTGCAGAGTACTCAGAGGACACCATACATAG
ATGGGAAAAGATTGCTCAAACGCTTCCTGGGAAAACCGTGGAAGAGGTGAAGAAGCATTACGATCTCTTGATCGAAGATG
TGAATTCGATAGAGAGTGGAAAGGTGCCAATCCCCTGTTATGCTTCTGATGATTTTACTGAGCTTCGAGCTTTTGAGAAT
GGAGGGGTGGCGAAGAAAGGGGCACTCAGTGGTGGCTCTCTGTATTCGAATTTCATGGGGGAGACAAATGGGTTGCCCAA
GGGAGCTTCGAAAGCTGAGCAGGAGAGGAAAAAAGGCACCCCTTGGACAGAGGAGGAGCACAGGCTCTTTCTGCTTGGCC
TTGACAAATTTGGAAAGGGAGATTGGAGAAGCATATCAAGAAACTATGTGATAACGAGAACTCCAACCCAAGTTGCTAGC
CATGCCCAAAAATACTTTATAAGGCTCAATTCCATGAATAGAGATAGGAGGAGATCGAGCATACACGATATAACCAGTGT
GAACACAAGTGGTGTATCTTCGCCACATGGTCCTATCACGGGCCAGAGTGGATCATCAATTGGGACAACGAATAAGCATC
CATTGCACAATTCAGGTGTGGTGCGTGGCGGAGCGTCAATGATGGGTGGTCATTATCCACATATAGTTCCGGCGGCAGTC
GGGACCCCTGTTATCATACCTCCACCGCCTGGCTATGGTGCACCCCCGTACATCGTTCCGGTGGCATACCCAGTGCCCCC
TAATATGATGCATCAGTGA
>Amborella trichopoda DIV-like3 ATR0618G132.1 manually predicted
ATGACAATAGATACTGTGGAGAGTGCTGCATCTGATAAAAAAAATAGCTCAGTGTGGACTAGGGAGCAAGAGAAGGCCTT
TGAGAATGCACTGGCCATTCATTCTGAGGAGTCTGCTGATAGGTGGGAGAAGATTGCAGCTGAAGTGAATGGAAAGACTG
TGGCTGATATTAAACGCCATTACGAACTCTTGGTGGAAGATGTGAATTGTATCGAGTCAGGAAGGGTGCCCCTTCCTTCT
TATTCTTCTTTGGATGGCTCTACAGATTTGGCGGGAGAAACAGGGGTAGGAAAGAAGGGAGCACAGTATGCTTCCCATCT
TCAAAGTTCAGATTCGAGCCCAAGTGCAAAGGGTAGTTCGAGGTCTGATCAAGAGCGGCGCAAGGGAATTGCATGGACAG
AGGAAGAGCACAGGTTGTTCCTGCTGGGGCTTGAGAAATATGGCAAGGGTGACTGGCGGAGCATCTCAAGAAATTTTGTC
ATCTCCCGAACCCCAACTCAGGTAGCAAGCCATGCTCAAAAGTACTTCATTCGCCTCAACTCTATGAACAAAGACCGGAG
GAGATCAAGCATCCATGACATAACCAGCGTAGGCAATGGCGATGTGTCTTCTCCTCAAGGCCCCATCACAGGCCAAACCA
CCCCAACAACCCTTGCAGGTGGGGTGCCTGGAAAGCCCATAAAGCAACCTTCTCACCCTGCGACTGTACCTGGTATGGGT
GTTTATGGCACGCCAATAGGGCAACCAATAGGTGGGCCTCTTGTATCTGCTGTGGGAACCCCAGTGAACCTACCTGCACC
AGCTCATATGGCCTATGGGGTTAGGGCGCCAGTGCCAGGATCCATTGTACCAGGTGCCCCTATGAACCTTCAGCCGATGG
CTTACCCTATGCCCCAAAGGTGA
>Amborella trichopoda DIV-like4 ATR0807G129.1 manually predicted
ATGAGATGGGCTACGTCTTCGTCTTCCTTCACAGATTGGACACCTCATGAGAACAAGCTTTTCGAGAATGCTCTAGCCGA
GTTCGACTCTGATACACCAGATAGGTGGGAGAAGATCGCTTATAGGCTTCCTGGGAAAACCCCATTTCAGATTAAGAAAC
ATTACGAATCTCTGGTAGAGGATGTGAATTTCATTGACATGGGGCTCGTTCCGATCCCTTCCTATGCTCATCATGGGCTA
TGTGATGATTTTCTCGTGGAGGTTTCCGAATTTCAGGTGGTTCCTGGAGGTGGGAGGGGTGGGAGGGGAGGGGACCCCGA
GAGGAAGAAGGGGGTGCCTTGGACTGAAGACGAGCACAGGCTATTTCTGATGGGCTTAGAGAAGTATGGGAAGGGCGATT
GGAGGAGCATATCGAGGAATTTTGTGGTGACAAGAACTCCAACTCAAGTTGCCAGCCATGCTCAGAAATTTTTCATCCGC
CTCAACTCAGGAAGCAAAGACAGGAGGAGGCCAAGCATCCATGATATAACTAGTGCAAATGCATCAGACACTGCAAGCGC
TCCTCAAGATCCTTCTCTCTCTTCTTCTGTGAATTCGAACCAAGTGGTTGGTCCTCAGAGCCAAACGCCTACTCCACAAT
CTACCTCTGAGCCCTTTGATTACTACTATGGAGGACTTGGGGCTCATCAGGGGGGGTCTTTTGGCTTTTACCAGCAATGA
>Amborella trichopoda DIV-like5 ATR0314G037.1 manually predicted
ATGGTCTTCAATGGATGGTCCTTTCAACAGAATAAGATTTTCGGGGAGGCCCTAGCAGCCTTCCCTGATGGCTTGCCGGA
TCGATGGCAAGAAATAGTCGGAAAAGTAGCTGGAAAAAGTGCGAAGGAAGTTTATATGCATTATGAGGCTCTTTTGAAAG
ATATAAAAGAAATAGATTCAGGTAAAGTGGAGCTTCCCTCTTATAATGATGTTTCCTATTTCCGGGAAAATTCGCCTGAA
AAGTTCTCCTACGGTTCATTCGAGTCCAGACAAGTTCCTGCCACGTGCAAAATGGGGAGGAAGAAAGGGTCTCCTTGGAC
TGAAGTTCAGCACAGGTAA
>Antirrhinum majus DIV gi 18874262 Am06g28300.T01
ATGGAGATTTTAGCACCAAGTTCATATTTTTCCAGCTCAAGCTGGTTTCTTGAAGAGAGCAGGAGCACCACTAGATGGAC
TGCTGCTGAGAACAAGGCCTTTGAGAATGCGCTAGCGGTGTTCGATGAAAATACGCCGAATCGATGGGAGAGAGTGGCTG
AGAGGGTCCCTGGAAAGACTGTGGGGGATGTGATGAGGCAGTATAAGGAATTGGAAGATGATGTGAGTAGTATAGAAGCA
GGGTTTGTACCAGTTCCTGGTTATAGTACATCATCACCTTTTACCTTAGAATGGGGTAGTGGTCATGGATTCGATGGATT
TAAGCAGTCGTATGGTACCGGTGGAAGGAAATCCTCGTCGGGTAGGCCGTCCGAGCAAGAACGGAAAAAGGGTGTTCCTT
GGACAGAAGAGGAGCATAAATTGTTCTTGATGGGGCTGAAAAAGTATGGAAAGGGGGACTGGAGGAACATCTCTCGTAAT
TTCGTGATTACACGAACGCCAACTCAAGTTGCGAGCCACGCTCAAAAGTACTTCATCAGGCAACTGTCCGGGGGAAAAGA
TAAACGAAGAGCAAGTATTCACGACATAACGACGGTAAACCTCAGCGACAACCAAACTCCATCGCCAGACAACAAAAAGC
CGCCCTCTTCGCCGGATCATTCTATGGCGCAGCAGCAGACGAGTTCCACCTCCATTCACAAACTTCCTTTCCAATGGGAT
CAAACGAGCAACGAAACTATAATGGGGTTCGCCTCATCAGGCCACCACGGGAACATGTTTCAATCTAATCCTTTTGGCAT
GAATTCGTATGGATTCAAAATGCAGGGCCAGCAAATGCAAAGAGGTGGATTCTGTGATACATACTTGGGGTCGCAAAACA
TGGCGTTTCAGATGCAATCGGGGCTTCACTTTCCGAACGCATGA
>Antirrhinum majus DIVlike1 gb AY077454.1 Am02g27700.T01
ATGGAGATTTTAACCCCAAGTTCATATTTTTCCAATTCAAATTTGTTTGTGGAGGAGAGCTGGAGCCCAAAATGGACTGC
TGCAGATAACAAAGCCTTTGAGAATGCTCTTGCCGTGTTCGATGAATATACTCCTCATCGATGGGAAAGGGTGGCTGAAA
TAGTCCCTGGAAAGACAGTGTGGGATGTAATTAGGCATTACAAGGAACTGGAAGATGATGTGACTAGTATAGAAGCAGGG
CTTGTCCCAGTTCCTGGTTACAACACGTCTTTGCCATTTACACTAGAGTGGGGCAGTGGCCATGGCTTTGATGGATTTAT
GCAATCTTATGTAGTCGGAGGGAGGAAATCCTCGTGCTCTAGGCCGTCTGATCAAGAACGGAAGAAGGGTGTTCCTTGGA
CAGAAGAAGAACACAAGTTGTTTCTGATGGGGCTTAAAAAGTATGGAAAAGGAGACTGGAGAAATATATCGCGCAATTTT
GTGATTACTAGAACACCGACTCAAGTTGCTAGCCATGCTCAGAAGTACTTCATCAGGCAACTTTCTGGGGGAAAAGATAA
GAGGAGGGCAAGTATTCATGACATAACAACAGTGAACCTTAACGACGGCCAAACCTTTCCACGAGAGAACAAAATTAAAC
AATCTTCGCCTTTGGCACATCAATCGAATTCTGCTGCTGCCACTTCCAAACTTCATATTCAATGGAATCAGACAAGAAAT
GAGACGATCACGGGTTTTGGCAGTGGGAATATGTTTGTGTCTGATCCTTACAATTACATGAATAGTAATGAAGTTGGACT
GCAGGGTCGATCGCCGTTCGGATCTCGAAATATGGTGTTTCGGATGCATCCATGTTTTAGCTATCCTAGTGCATGA
>Antirrhinum majus DIVlike2 Am07g01270.T01 sc50
ATGATGATGATTACGAGCAACCGCGATCCAGAATCGAGATGGAGTTGGGAAGAAGATAAGCGATTTGAGAATAGCCTCGT
CGAATTCCCCGACGGTTGCCCTAATCGGTGGGAGAGAATCGCGGCGAGGATCGGGACGAAATCGGCGCCGGAAGTCGAAC
GGCACTACGTCGTTTTGCTGGACGATGTGATGGCGATCGACGGGGGGTTTATCGAGGTGCCGGAATATTCGGATGTCCGA
TCGTCGGGGACGGCGAAGGAGAAGAAACAGACGGCGGTGAAGAGAAAAGTGGCAAGACCATGGACGGAAGAAGAACATAG
GTTATTTTTACTAGGATTGGATAAATATGGGAAGGGAGATTGGAAGAGCATTGCAAGATACATGGTGTTAACGCGAAATC
CTGCCCAAGTTGCTAGTCATGCTCAAAAGTATTTCGAACGCCAAGAAAAGGAGGAGCAAAACAAGAAAAGACGAAGCATT
TTTGATAATTCAATACCAGAAAGCAGTTCTGTGACTTCTAATTTTACTTACTAA
>Antirrhinum majus DIVlike3 Am04g14810.T01 sc57
ATGGAATGGGAAGATTTTCAAGGCTTTCCTTTGGATGATTCTTGGTATGACCACATCTTGTCACCCCAGTTCGAACCGGA
GAAAGCTGCAGGGACGTGGAGTTTCGAAGAGAACAAGCTGTTTGAGAACGCCTTGGCTGAAATTGCACCTGGTTCTCCAG
CTTTCTTTGAGAATGTTGCGACAAAAGTTCCTTGGAAATCTATTGATGAGATCAAAGTCCATTATCAAGCGCTAATCGAA
GACGTCGAGATGATCGAATCTGGTCGTTTTCCGACTCCGGACTATCCAAATCAGGCGGATGATCAATCGAAACAATTTTC
AGACATGCAGGAGAATTGTAAGAAAGATAGCGGATCTCCATCAGATGAACCTAAAAGAACAAACAATGGCCAGCCACGCC
GACGTGGCGTTCCATGGACTGAAGAAGAACATCAGTTGTTTTTAATGGGACTCAACAAATACGGTAAAGGAGATTGGAGA
AGTATCTCGAGGTACTATGTGATTACTAAGACCCCAACACAAGTCGCGAGCCATGCCCAAAAGTACTTCAGGCGCCAGAT
GAGCTCGACCCCCATGGATAGGCGTCGTCCCAGCATCCATGACATCCAGTCTGTGAACCCAATCACCGCAACCCTCACTA
AAACCAACGGAAATTGCACCACCACCTTTGTCTCAAATGCTATCGAAAAATCGACTCCGTTCTCCCCTAATTTCAGCCTC
ATGGCTCCTATGATCAACCCTAACTTCATCAGTTATGACTATTTCAACACTAATCTTGAGAAAACCCCCATTTTCCAATA
TTCAACAAATGCTACTAATTTCGCAACCACTTCTGGGGATTGCCCCATCATGGATCAAGCTTCCTCCTCATCATACTTCC
TTTCGTCTCTGCCGAATCAACAATGGGGTTAA
>Antirrhinum majus DIVlike4 Am04g25700.T01 sc92
ATGACAGGTACAGGTACAGATTGGTCAGTGGGGGTGGTATGGAGCAGGGAAGAAGAGAAAGCATTTGAGAATGGCATCGC
CATGCACTGGGTTGAAGAGGACTGCAATCAAAACTGGGATAAGATAGCTTGTCTTGTTCCTAGTAAAAGCATCGAAGAGC
TGAAGCATCATTATCAACTTCTAGTTGAAGATGTGGCTGCCATTGAAGCTGGAGATATTCCACTTCCTAAATACAATGCA
GCTGCAGGAGAGGAAGCTTCCTCTTTTATGTCCACTAGTTATAAGGATCATTACCATGAAAAGGAGAAACGGTTCGCTAA
GTGTGATTTCTCAGGAATGGTGGCTCAGGATTCTGCAGGCAGTGGTCAGCCAGCAGGTAAAGGAAGAGGGTCCAGCAGGT
CAGAGCAAGAACGACGGAAAGGGATCCCATGGACCGAAGAGGAACACAGATTGTTTTTGCTTGGGTTGGACAAATTTGGG
AAAGGGGACTGGAGGAGCATTTCAAGGAACTTTGTCATTTCCAGGACACCAACTCAAGTAGCAAGCCATGCTCAAAAGTA
CTTCATTCGTTTAAACTCGATCAATAGAGACAGGAGGAGATCAAGCATTCATGATATTACCAGTATCAACGGCGATGTCA
CGTCTGCTCATCAACCTCCAATTACTGGCCAACAGGTGCATCCGGCACCAAATGTTCCTGCAATGAAGCATCATCATAGG
CCAAATATGCATGGATTGGGTATGTACGGTGGTGCACCAGTGGGGCATCCAGTAGCTGCACCTCCGGGCGGTCATATGGC
ATCTGCAGTGGGAACTCCTGTCATGATTTCTCCAGGACATCATCACCATCCACATTATGCCCTTCCGGTTGCTTACCCTA
TGCCGCCGCCACCTCCACCACCGATGCACCAATAA
>Antirrhinum majus DIVlike5 Am01g25040.T01 sc96
ATGGAGACCTTATGTCCAACTTCACTAGTGTCGAATTCGGGTTGGTATATACATCAGGGCCACAGAACAGCATGGACAGA
AGAAGAGAACAAAGCATTTGAGAGTGCTCTTGCAATATTTGATGAGAATACTCCCAACAGATGGTACGAGGTGGCGTCTT
TGATTCCTGGGAAGTCGGTATACGATGTAATGAATCAGTACAGGGACTTAGTGGCAGATGTTAGTGACATCGAAGCAGGT
TTGGTTCCAATTCCTGGATATTTGGCTTCCTCAATTACGTGGGAATTGGCAGATCATCGGGGCTTTGATGTGTATCGGAA
GAGGGGAAGGACTTGTGATCAAGAACGAAAGAAAGGCGTTCCATGGACAGAGGAAGAACACAGGCGTTTTCTGTTGGGAC
TTGAAAAGCATGGCAAAGGCGACTGGAGGAATATATCGCGGAACTATGTCATCTCTAAAACACCGACTCAAGTAGCAAGC
CATGCTCAAAAATACTATCTGAGGCAGCTTTCTGGAGCCAAAGACAAGAGGAGACCAAGCATCCACGACATAACATCGGT
TCAGATGACCGACAATTCTCAGACAGACAACAGCAGATCTTGTCTTTTGGATAAGTCTAATGATCTTACACCGGTACAGA
AATCTACAAACACTCCCATAATACTAGTGGATTGGACTCACAACAACGATGGAGGTTTAGTGGTTTTCAATTCGGATTCC
TACGTTGCATATCCCCGTGGTATTTCCACACGAGCATTATACCGTTAG
>Antirrhinum majus DIVlike6 Am08g35450.T01 sc174
ATGAGAATTGCTCCAATGAACAGAGAAATGGGACTTTTGTCTCCTGCATCATATCTCAAGACCTCAAATTGGTTGTTTGA
AGAGAGTAAGGTGACCAAATGGACTGCTGAGGAGAACAAAAGATTTGAAAATGCTCTTGCATTATTTGATAAGGATACTC
CTGATAGGTGGCAAAATGTTGCGTCGATGATCCCCGGTAAAACGGTTAACGATGTGATCAAACAGTATAGAGAGTTGTTA
GAAGATGTTAGTGATATTGAGGCAGGGTTGATTCCAGTACCAGGTTATGCTAATGATTCATTCACTTTGGAGTGGTGTAG
TAATCATGGATATGAGGGGTTGAAGCAATTGTATAATCCGGGCGAGAAACGGCACGTGTCGAGCCGGTGTTCTGATCATG
AGAGGAAGAAGGGAGTTCCTTGGACTGAGGAAGAACACAGGCAGTTCCTGCTGGGGCTGAAGAAGTATGGAAAAGGAGAT
TGGAGAAATATATCGCGAAACTTCGTTACAACGAGGACTCCAACGCAGGTCGCTAGTCACGCTCAGAAGTATTTCATCAG
GCAGCTTTCTGGAGGGAAAGATAAGAGAAGATCAAGCATACACGATATCACAACTGTCGATCTTAACGAAGCTAAGAATC
TTTCGTCATCTGAGAAAGATAGCCCTAGTTCACCGGATAAACCGAACTTAGTCGTGCAGTCGCAACAAGATTCGGATACT
AGTGGTGTGATTCGGGGAGGGACGTATGATTTTGATCTGAAAAGTAGAGGAGCAGTGATGGGGTTCAATGCTCCAAATAG
CAGTTTGATGATTAGTCATCAAGGAATTCCTTCATTTGGTCTGAATTTGAATGATCATCATGTGCAGAACATTAGTTCAC
ATGGACTGAGGTTAGATGATCATGGTACAATTTTTCAGATGCATCACAGTGGACATTGTTAG
>Antirrhinum majus DIVlike7 Am04g40570.T01 sc211
ATGCCGGCCGATGAATCAAGTAGGTCCCTTTGGAGTAGAGATGAGGATAAGCAGTTTGAGAAAGCAATAGCTACTTATCC
TGAGGATTCTTTGGACAGATGGGAGAAAATTGCCGAGGAAGTTCCTGGAAAATCTGTGGAAGAGGTTAAGTATCATTATG
AACTTTTAGTGGATGATGTGAACAGGATAGAATCTGGTTTTGTACAGGTTCCTTGTTATAATTCTTCTTCTGACGGTTCG
AATAGCCATGGTGGTGATGAGGGAAAGGGTGGGCACTTGAATGGTGAATCCAACCATGGAGGCAAGTCTTCGAGGTCGGA
GCAGGAGCGCCGCAAGGGGATTGCTTGGACTGAGGATGAACATAGACTATTTCTTCTTGGTTTGGACAAATATGGAAAAG
GGGACTGGAGAAGCATATCTCGGAATTTTGTCGTGACAAGAACTCCTACTCAAGTGGCCAGTCATGCTCAAAAATATTTC
ATTCGTCTAAACTCCATGAACAAAGATAGGAGGCGATCGAGCATTCACGATATCACGAGTGTCAACAACGGAGATGTCTC
GGTTCCACAAGGTCCAATAACCGGTCAAGGAAACGGATCTACCGTGGTGGGTTCATCCGGTAAACCAAATAAACCGCCTC
CTCAAGCCCCAGGTGTTGCCCCGGGAGTGGCCATGTACGGAGCACCAACCATCGGGCAACCAATAGGAGGACACCTTGTT
TCTGCAGTTGGAACGCCAGTAAATCTTCCACCGCCGGGTCACTTGGCATATGGGGTTGGGGCTCCGGTTCCTGGAACCGT
GGTTCCGGGTGCCCCGGTTAATATGGTTCCTATGACTTATTCAATGCCTCACACAACTGGTCATAGGTAA
>Antirrhinum majus DIVlike8 Am07g24490.T01 sc311
ATGGAAACCTTGTGTCCAACAAATTCGGGTTGGTTTGTACAACAGCGGCACAGCACAACATGGACAAAAGAAGAGAACAA
ATTGTTTGAGAGTGCTCTTGCTATTTACGACGAAAAAACTCCAAACAGATGGTACAAGGTGGCGTCGATGATCCCTGGAA
AATCAGTTTACGATGTAATAAATCAGTACAGGGAATTAGTATCAGATGTTAGTGATATAGAGGCAGGTTTAGTCCCAATT
CCTGGATACTTGGCTTCTTCTTTTACACTTGAATTGGAAGATCATTGCCGCAGTTTCAACGTGTATAGTAAGAGGGGCAG
GACTTGTGATCAAGAACGCAAGAAAGGCGTTCCATGGACAGAAGACGAGCACAGGCGATTTCTCTTGGGACTTCAGAAGC
ATGGAAAAGGGGATTGGAGGAACATATCACGAAACTTTGTGATCACAAAAACGCCGACTCAAGTGGCAAGCCATGCTCAG
AAATACTATTTAAGGCAGCAGATTTGTGGCGGCAAAGAAAAACAACGGAGGCCGAGCATCCACGACATAACAACCCTCCA
TATCATCGACGCTGCTTCTCAATCAGACATTAATACAAAATATTCTCCTAATGATCAACTCATCATGTCGGCGCAGAAAA
CGACCAGCACCCAAAAATTGGTGGTTTTGGACTCGGGTTTTGGTGATTCTTTCGCCAGCCATGGCCGTTATATACTAAAT
ATTGGTGCTTATGGTCACACTCAAAAACCAAGATTTCATATTTGA
>Antirrhinum majus DIVlike9 Am01g08180.T01 sc350
ATGCCGGCGGTTGAATCAAGTGACTCTGCTTGGAGTAGAGAGCAGGATAAGCAATTTGAGAAAGCAATAGCTACTTATCC
TCAGGATTCTTCTGATAGATGGGAGAAAATTGCCGCTGATGTTTCGGGAAAATCTATTGAAGAGGTTAAAAACCATTATG
AACTTCTAGTCGATGATGTCAACCGGATAGAATCTGGTTATGTAGAGCTCCCTTGTTATAATTATTCTTCAGACGGCCAT
GCTGGTGATGAAGGAACTAGTAAGAAAGGTGGAAATTCTGGGCACTTGAACGGCAACGACTATCATGATGGCAAATCTTC
CAAGTCAGATCAGGAGCGCCGCAAGGGAATCGCTTGGACAGAGGATGAACATAGATTATTTCTTCTTGGTTTGGAGAAGT
ACGGAAAAGGTGACTGGAGAAGTATTTCTCGGAATTTTGTCATGACAAGGAATCCTACTCAAGTGGCCAGCCATGCACAG
AAGTATTTTATTCGCTTAAACTCAATGAACAAAGATAGGAGACGATCGAGCATTCATGACATCACAAATGTCAACAATGG
AGATGCGCCGGTTCCTCAAGGCCCAATCACAGGCCAAGCAAATGGTTCTGCTGTGACAGGTTCAACTGGAAAACCAAATA
AACCTCCTCCTCAAGCCCACGGTACAACCCCAGGAGTCCCCATGTACAATGCACCAACCATGGGACAACCAATACGGGGA
CCCCTTATTTCTGCAGTTGGAACGCCAATAAATCTACCGTCCCCTGCACACGTGGCCTATGGTCTTGGAGCTCCAATTCA
TGGAACTATGGTCACTGGTGCTCCAGTGAACATGGTTGCGGTGACTTACCCCATGCAACACACACCTGGATATAGGTGA
>Antirrhinum majus DIVlike10 Am01g06640.T01 sc390
ATGATGTGCTGTAATCCGTGGATTGCGAGCTCCGATAATACGGCGTCGTTTTGGAGCAGACAGGAGGACAAAATCTTCGA
GAAGGCTCTGGTCGAATTCCCCGAGGGAATCGAGGACAGGTGGCGTAGGATCGCCGATTATTTGCCCGGAAAATCGGCAG
ACGACGTTCAAAATCACTACGACGCGCTGTTATACGACGTCGTCGAGATTGACTCCGGCAGAGTCGAGCTCCCGAGCTAC
ACCGACGAGTCGTGGGAGGACCGGGTCGGGTCTAAGGCTCCGAATCAGATCTCGTTCGGGTCGAACAGAGCTCGCAACGC
TGAGGTTGAGAGGAAGAAGGGCACGCCCTGGACTGAAGAGGAACACAGGTTGTTTTTAATTGGGCTTGATAGATACGGCA
AAGGAGACTGGAGAAGTATTTCTAGGAATGTAGTTGTCACGAGGACTCCGACACAAGTTGCTAGCCATGCTCAGAAATAT
TTTCTCCGTCACAATTCTGGAAAAAAAGATAGAAAAAGGTCCAGTATACATGATATCACGACTGCTGCGGATAGCATAAC
CGTACCCCCACCATCCAATCTTTCTAGTCAAGGAGGCGTTCCAAATTTTAGCTTTCCCATGCCATGA
>Antirrhinum majus DIVlike11 Am04g19600.T01 sc460
ATGTACACCGCCGATCAATGGATGGTCCCTTCAATGGCGAACACGAACACCACCAACACGACGACAACGTCGTATTGGAC
CCGACAAGAGGACAAGGTTTTCGAGGTGAAGATCGTCGAGATACCCGACGGCGTAGTGGACAGGTGGCACCACATAGCGC
GGTTCTTGCCGGGAAAATCGCCGCAAGAAGTGGCGGCGCATTACGAGGCGCTTTTGGAGGATGTTGGGGCGATTGAGGCG
GGTCTGGTCGACCCGATGGGTTACCCGGAGGAGGAAGAGGAGCGGGTCGGGTCGACCCGGAAGCGGGTGGAGGGTGAGAG
GAAGAAGGGCAGGCCTTGGACGGAAGAGGAACACAGGAATTTCTTAAGGGGGATGGACAGATACGGCAAAGGTGATTGGA
GAAGTATATCAAGGAATTTCGTTATCTCCAGGACTCCTACACAAGTTGCTAGCCACGCTCAGAAGTATTTTCTCCGTCAG
TCGCAGCTTCAAAAGAAAGAGCGAAAGAGGTCCAGTATTCATGATATCACGACCGGTGTTGATACCGTAGTCGTTGATCC
TCCTACTCTGCCCAACAATCACGGCAATCCCGCACAATTTCAGAATGTTGGTACTCCGCCAAACAATAACGACAATCCAG
CACATTTTCAGGATTTTGGTAATCCACCCGACAGTCGCAACAATCCAGGACATTTTCAGGATTTTGGTAATCCGCCCAAC
AGTCACGACGATCCAGGACATTTTCAGGATTTTGGTAATCCGCCCGACAGTCGCAACGATCCTGGACATTTTCAGAATTT
CGGTAACAATTACGACGACCCTGGACATTTTCAGGATTTTGGTAATCCGCCCAACAATTACGACGATCCTGGACATTTTC
AGAATTTTGGGCATACCATGCAATGA
>Antirrhinum majus DIVlike12 Am07g36510.T01 sc472
ATGAACAGAGAAATGGGATTCTTGTCTCCTTCATCATATCTCAGAACCTCAAGCTGGTTGTTTGAAGAAACTAAGGTGGC
CAAATGGACTGCAGCAGAGAATAAAAGATTTGAAAATGCTCTTGCATTGTTCGATAAGGATACTCCGGACAGGTGGCAAA
ATGTGGCGGCGATGATTCCGGGGAAAACGGTTGGTGATGTGATCAAACAGTATACGGAATTGGTGGAAGATGTTAGTGAT
ATAGAGGCAGGGCTGATACCAATTCCAGGATATGGTACTAATTCGTTTACGTTTGAGTGGATGAATGATCAAGGCTATGT
GGGGTTTAAAGAAGTATACGGTTCGAGTGGGAAACGGATTGGTTCGACCCGGTGTTCCGATCATGAACGGAAAAAGGGAG
TGCCTTGGACAGAGGAAGAACACAGGAAGTTTCTGCTGGGGCTAAAGAAGTATGGAAAGGGAGATTGGAGAAATATTTCT
CGCAATTTTGTGACGACGAGGACTCCAACTCAGGTTGCCAGTCATGCTCAGAAGTACTTTATGAGGCAGGTTTCTGGAGG
AAAAGATAAGAGAAGATCAAGCATACATGATATCACAACTGTTAATCTCAATGAAACCAAGTCTGTTTCAGTCGAGAAAG
ATATTTCGGGTTCACCAGATAAACCAAACTCGATCTTGCAGTCGCGTATGAGTTCAGATGTACACGGTGTAATAGGGAGG
AAATATGATTCTGAACTGAAGAATCCAGGAGCAGTTATGGGGTTCAAGGCACAAGATAGAAGTTTAGCTACCACTCATTT
TCAAGGAACGCCTCTGTTTGGACTAAACCTCCACGAATATTATCGTGGGTAG
>Antirrhinum majus DIVlike13 Am04g19670.T01 sc460
ATGGCGAACTGGACAAGAGAAGAGGAGAATATATTCGAGGAGACTATGTTCGAGGAGGAGGAGGATATGGTCTCAATGAT
CCCCGAGGACACGTGGCATCGTATAGCCCAAAATCTGCCGGGAAAGACGGCGCAAGAGGTGGCGTCGCATTACGAGGATG
TTTGCGCGATTGAAGTGGATTTAATTGACCCCGGATGGCGCGACGAGGGTGCCATGTACAAGGGCGGCCCTTGGACGGGA
ATTGAACACAGGCAAGCACCGAATTTCTTAAGGGGGATGGACAAATACGGCAAAGGTGATTGGAGAAGTATATCAGAGGA
ATTCGTTATCTCCAGGACTCATACACAAGTTGCTAGCCACGCTCAAAAGTATTTTCTCCGTCTGCAAAAGAGAGCACGTA
GGCGAGGGAAAAAAAGGTCCCGTATTCATCCTGGCGATCCATAG
>Antirrhinum majus DIVlike14 sc144 putativey Am01g52140.T01
ATGGCTTTTAAACTGTTGATCAATGCCATCAACTTTGATAAATGCACTTTTTCTGGTGTTCCAACAAAATCCAGACCCAG
ATCTCCTAAGTGTGTTATGGTTTCCACTCTTTGCTCGGGTTCTAAGGAGACTTTGATGACAAAGAACTCATATCGTCCTG
CACGTGAGGTTCATGCCGATGTTACACACTCTATGCCGCCACAAAAGATTGAGGTTTTCAAAGCTATGGAAGATTGGGCA
GAGAACAATATATTGATTCACCTTAAGCCTGTCGAGAAATGCTGGCAACCCCAAGATTTTCTACCGAATCCTGCTTCTGA
TGGATTCCATGATCAGTTAACGGAATTAAGGGAAAGATGCAAAGAAATTCCTGATGATTATTTTGTTGCTATAGTTGGAG
AAATGATCACAGAAGAAGCCCTTCCAACATACCAAACTATGCTCAACACCATAGATGGTGTTCGTGATGAATCAGGCGTA
AGCCTAACACCGTGGGCGATTTGGACAAGGGCATGGACTGCTGAAGAAAATAGGCATGGAGACCTTCTAAATAAGTATCT
CTACTTATCGGGACGTGTGGACATGAAACAAATTGAGAAGACTATTCAGTACTTGATTGGCTCAGGAATGCATCCAAAGA
CGGAAAATAATCCTTACAAAGGATTTATTTATACATCATTTCAAGAAAGGGCTACATTCATCGGTCATACTACCACCGCC
AGACTTGCCAAAGGGCATGGAGACTTGAAGTTGGCTCAAATATGCGGTACTATTGCAGCAGATGAGAAGCGTCATGAAAC
GGCATACACCAAAATTGTGGAAAAACTATTTGAGATAGATGCTGATGAAACAATGCTGGCTTTTGCTGACATGATGAGGA
AAAAGATTTCTATGCCAGCACATTTGATGTACGATGGTCGTGATGATAACCTGTTTGAACACTTCTCTGTTGTAGCTCAA
CGCCTCGGTGTGTACACTGCTAGAGACTACACTGACATCCTTGAACATTTGATTGGAAGATGGAAAGTGGCAAATTTAAC
TGGACTATCCGCGGAAGGGCGTAAAGCTCAAGAGTATGTATGTACTCTGCCTCAGAGATTCAGAAATTTAGAGGAGCGAG
CTCAAATAAAGGCCATGAGAACACCCAAGATTCCATTTAGTTGGATATATGACAGAGAGGTATCAGCTGTTACGACAAAA
TGGACCTATGAGGCAAACAAGGCATTTGAGAATGCTCTAGCTGAGAATAAATTAGAATTTCCAGACATATTTCACAAAAT
TGCTTTGATCATTCCTGGAAAAACCATTGAGGAAGTTAAGGAACATTATGAAGCTTTGATCGAAGATGTAGAGATGATCG
AATCAGGTAGCTTTCCACTCCCCAACTACAAAGATGATGGTGATGATCCGACGTTGGATATGGGAGGACGACCAAAATCG
AGGCATCAACAAAAGAAGAGAGCCATCAGGTGGACTAAGGAGGAGCACGAGAAGTTCCTTGTGGGACTGGAAAAATATGG
TAAAGGAGATTGGAAGAGTATATCAAGAAATTGTGTGGTGACAAAAAACCCAACTCAAGTTGCAAGTCATGCCCAAAAAT
ATTACATTCGCCTTCAAAAATCACTCGTCAAGGCTTCTCTAGTTGTCCACTCCCCAATCCAAACATCGAACCACTTGCCA
TTTTCTTCTCATTTTCAACTATAA
>Arabidopsis thaliana AT5G58900 NM_125280 DIV1
ATGGAGGTTATGAGACCGTCGACGTCACACGTGTCAGGTGGGAACTGGCTCATGGAGGAAACTAAGAGCGGCGTCGCAGC
TTCTGGTGAAGGTGCCACGTGGACGGCGGCAGAGAACAAGGCATTCGAGAATGCTTTGGCGGTTTACGACGACAACACTC
CTGATCGGTGGCAGAAGGTGGCTGCGGTGATTCCGGGGAAGACAGTGAGTGACGTAATTAGACAGTATAACGATTTGGAA
GCTGATGTCAGCAGCATCGAGGCCGGTTTAATCCCGGTCCCCGGTTACATCACCTCGCCGCCTTTCACTCTAGATTGGGC
CGGCGGCGGTGGCGGATGTAACGGGTTTAAACCGGGTCATCAGGTTTGTAATAAACGGTCGCAGGCCGGTAGATCGCCGG
AGCTGGAGCGGAAGAAAGGCGTTCCTTGGACGGAGGAAGAACACAAGCTATTTCTAATGGGTTTGAAGAAATATGGGAAA
GGAGATTGGAGAAACATATCTCGGAACTTTGTGATAACGCGAACGCCAACACAAGTAGCTAGCCACGCCCAAAAGTACTT
CATCCGGCAACTTTCCGGCGGCAAGGACAAGAGACGAGCAAGCATTCACGACATAACCACCGTAAATCTCGAAGAGGAGG
CTTCTTTGGAGACCAATAAGAGCTCCATTGTTGTTGGAGATCAGCGTTCAAGGCTAACCGCGTTTCCTTGGAACCAAACG
GACAACAATGGAACACAGGCAGACGCTTTCAATATAACGATTGGAAACGCTATTAGTGGCGTTCATTCATACGGCCAGGT
TATGATTGGAGGGTATAACAATGCAGATTCTTGCTATGACGCCCAAAACACAATGTTTCAACTATAG
>Arabidopsis thaliana AT5G04760 NM_120558 DIV2
ATGGCGTCAAGTCAGTGGACGAGGTCGGAGGATAAGATGTTTGAGCAAGCTTTGGTTCTTTTTCCTGAAGGATCTCCTAA
TCGGTGGGAGAGAATCGCTGATCAGCTTCATAAATCTGCTGGTGAAGTTAGGGAGCATTACGAGGTCTTGGTTCATGATG
TTTTCGAGATTGATTCTGGTCGAGTTGATGTCCCTGATTACATGGATGACTCGGCGGCTGCGGCGGCGGGTTGGGATTCC
GCTGGTCAGATCTCTTTTGGGTCTAAACATGGCGAGAGTGAACGCAAAAGAGGAACTCCTTGGACAGAGAACGAACACAA
ATTGTTTCTGATCGGATTAAAGAGATATGGTAAGGGAGATTGGAGGAGTATCTCGAGAAACGTTGTGGTGACGAGGACAC
CGACGCAAGTCGCGAGTCACGCTCAGAAGTATTTTCTGAGACAGAACTCGGTGAAGAAGGAGAGGAAAAGGTCGAGCATC
CATGATATAACTACGGTTGATGCTACTTTGGCTATGCCTGGGTCTAACATGGACTGGACTGGCCAACACGGGAGTCCTGT
TCAGGCGCCGCAGCAGCAACAGATTATGTCTGAGTTCGGTCAGCAATTGAATCCTGGTCATTTCGAGGATTTTGGGTTTC
GGATGTGA
>Arabidopsis thaliana AT2G38090 NM_129365 DIV-like3
ATGAACAGAGGAATCGAAGTTATGTCACCAGCAACATATCTAGAGACATCAAACTGGTTGTTTCAAGAAAACAGAGGAAC
CAAATGGACAGCTGAAGAAAACAAGAAATTCGAAAACGCTTTAGCCTTTTACGACAAAGATACTCCCGACAGATGGTCCA
GAGTCGCTGCCATGCTTCCCGGTAAAACAGTCGGAGATGTGATCAAACAATACAGAGAGCTTGAGGAAGACGTTAGCGAC
ATCGAAGCTGGTCTTATACCAATCCCTGGTTACGCCTCTGATTCATTCACACTTGATTGGGGTGGCTACGACGGAGCAAG
CGGTAACAATGGGTTTAACATGAACGGTTACTACTTTTCCGCCGCCGGAGGAAAGAGAGGATCCGCCGCACGAACGGCGG
AGCATGAGAGGAAGAAAGGTGTTCCATGGACAGAAGAAGAACACAGACAATTTCTGATGGGTTTGAAGAAATATGGAAAA
GGAGATTGGAGAAACATAGCTCGTAACTTTGTGACCACAAGAACGCCAACGCAAGTCGCAAGTCACGCTCAAAAGTATTT
CATACGGCAAGTCAATGGTGGCAAAGACAAACGCCGTTCAAGCATCCATGATATCACAACCGTCAACATCCCCGACTCTC
CTGACGCTGCAGCCGCGGATAACGCAACCGCAAACGCACCTTGCTCGCCACCTTCCGTAGGAGGAAACCAGCGGGAGACA
TCGGAGTGGGAAGGTCAAACACTATACGATGAAACAGCAGCTGCGTTTTATAATCAAAACGCGTTTTCAGAAACGCTACT
TGGAATGTCTTCGACGCCCTACATGGCAAAACTTCAGGAGCAGAGTTTTCTGAACGCATCGCAATTCGAATCGTACAATG
CGTATCTCCAAATGTAG
>Arabidopsis thaliana AT5G01200 NM_120198 DIV-like4
ATGTCATCGTCGACGATGTACAGAGGAGTTAATATGTTTTCACCGGCAAACACAAACTGGATTTTTCAAGAAGTCAGAGA
AGCCACGTGGACGGCGGAGGAGAACAAACGGTTCGAGAAAGCTCTCGCTTATCTGGACGACAAAGACAATCTTGAGAGCT
GGTCCAAGATCGCAGATTTGATTCCCGGCAAAACAGTAGCTGACGTCATTAAACGATACAAGGAGCTAGAGGATGATGTC
AGCGACATCGAAGCCGGACTTATCCCCATTCCGGGATACGGCGGCGACGCCTCCTCCGCTGCAAACAGTGACTATTTCTT
TGGTCTAGAAAACTCCAGCTACGGTTATGATTACGTCGTTGGAGGAAAGAGGAGTTCGCCGGCGATGACTGATTGTTTTA
GGTCTCCGATGCCGGAAAAGGAGAGGAAGAAAGGAGTTCCGTGGACCGAGGACGAACACCTACGATTTCTGATGGGTTTG
AAGAAATATGGAAAAGGAGATTGGAGAAACATAGCAAAAAGCTTTGTGACGACTCGAACGCCGACGCAAGTCGCTTCACA
CGCTCAGAAATATTTTCTTCGACAACTCACAGATGGTAAAGACAAAAGACGATCAAGTATTCACGATATCACCACTGTTA
ACATCCCTGACGCAGACGCATCCGCAACCGCCACGACCGCTGACGTAGCACTCTCTCCTACTCCAGCCAATTCTTTTGAC
GTTTTCCTTCAGCCAAATCCTCATTACAGTTTCGCGTCTGCGTCTGCGTCTAGCTATTATAATGCGTTTCCGCAGTGGAG
TTAA
>Arabidopsis thaliana AT3G11280 NM_180227 DIV-like5
ATGGAGACTCTGCATCCATTCTCTCACCTACCTATCTCTGACCACCGGTTCGTTGTTCAAGAGATGGTGAGCTTACACAG
CTCGAGTAGCGGTAGCTGGACTAAAGAAGAGAACAAGATGTTCGAACGAGCTCTTGCGATATACGCTGAAGACTCGCCTG
ATCGCTGGTTTAAAGTTGCTTCCATGATCCCTGGAAAGACTGTTTTTGATGTTATGAAGCAATATAGTAAGCTTGAAGAA
GACGTTTTCGATATTGAAGCAGGACGTGTTCCCATTCCTGGTTATCCTGCAGCTTCTTCTCCCTTGGGGTTTGACACGGA
CATGTGTCGTAAACGGCCTAGTGGAGCTAGAGGATCTGATCAAGATCGAAAGAAAGGAGTCCCTTGGACAGAGGAAGAAC
ACAGGAGATTCTTGTTAGGCCTTCTCAAGTACGGTAAAGGAGATTGGAGAAACATATCGAGAAACTTCGTGGTGTCAAAG
ACGCCAACGCAAGTGGCGAGCCACGCCCAAAAGTATTACCAGAGACAGCTCTCCGGAGCCAAGGACAAACGCAGGCCAAG
TATCCATGACATCACAACCGGCAATCTTCTCAATGCCAATCTCAACCGTTCCTTTTCCGATCATAGAGATATTCTCCCTG
ATTTAGGGTTTATCGATAAGGATGATACGGAGGAGGGAGTAATATTTATGGGTCAGAATCTCTCTTCAGAAAATCTGTTT
TCTCCATCACCAACTTCATTCGAAGCTGCCATTAACTTCGCCGGAGAAAATGTCTTCAGTGCCGGAGCTTAA
>Arabidopsis thaliana AT5G05790 NM_001342835 DIV-like6
ATGGAGACTCTGCATCCACTACTCTCGCACGTGCCAACTTCTGACCACCGGTTTGTAGTTCAAGAGATGATGTGCTTGCA
AAGCTCGAGCTGGACTAAAGAAGAGAACAAGAAGTTTGAGCGAGCTCTTGCTGTCTACGCTGATGACACGCCTGATCGCT
GGTTCAAAGTTGCTGCTATGATCCCTGGAAAGACCATATCAGATGTCATGAGGCAATACTCTAAGCTTGAAGAAGACCTC
TTCGATATCGAAGCAGGACTTGTCCCGATCCCGGGTTACCGTTCAGTTACTCCTTGTGGATTTGATCAGGTTGTGAGTCC
ACGTGACTTTGATGCGTATCGTAAACTTCCTAATGGAGCCAGAGGATTTGATCAAGACCGTAGGAAAGGAGTTCCATGGA
CGGAGGAAGAACACAGGAGATTCTTGTTAGGGCTTCTCAAGTATGGGAAAGGAGATTGGAGAAACATATCGAGGAACTTT
GTGGGATCAAAAACACCAACTCAGGTTGCAAGTCATGCCCAAAAGTACTACCAAAGACAGCTTTCCGGTGCGAAAGACAA
ACGACGGCCTAGCATTCACGACATCACCACCGTCAATCTTCTCAATGCCAATCTTAGCCGTCCATCGTCTGATCACGGTT
GCTTAGTCTCAAAACAGGCCGAGCCGAAACTAGGGTTCACCGACAGGGATAATGCAGAGGAGGGAGTTATGTTTCTTGGT
CAGAATCTATCCTCGGTCTTCTCTTCCTACGATCCTGCCATTAAGTTTTCCGGAGCAAATGTTTACGGTGAAGGAGGTTA
CTGTATCTCACAAGATCTTGAAACGAGAAAATGA
>Arabidopsis thaliana AT5G08520 NM_120937 DIV-like8
ATGACGGTGGAGGAAGTTAGTGATGGTTCTGTGTGGAGTAGGGAGGATGATATTGCCTTTGAGAGAGCTCTAGCCAATAA
TACCGATGAATCAGAGGAACGGTGGGAGAAGATTGCTGCAGACGTTCCAGGCAAAAGTGTTGAACAGATTAAAGAACATT
ACGAGCTTTTAGTTGAAGATGTTACTAGGATTGAATCAGGATGTGTGCCTCTTCCTGCCTATGGGTCTCCTGAAGGATCG
AATGGCCATGCTGGTGATGAAGGAGCAAGTAGTAAGAAAGGAGGTAACAGTCATGCGGGAGAGTCTAACCAAGCAGGTAA
ATCAAAGTCCGATCAAGAACGACGAAAGGGTATCGCGTGGACAGAAGATGAGCACAGGTTATTTCTTCTTGGTTTGGATA
AGTACGGGAAAGGTGATTGGCGTAGCATTTCTCGCAACTTTGTAGTAACAAGAACACCGACCCAAGTTGCGAGCCATGCT
CAAAAGTATTTCATTCGTCTAAATTCAATGAACAAAGACAGAAGGCGATCAAGCATTCACGACATCACTAGTGTTGGCAA
CGCAGATGTCTCAACGCCACAAGGACCAATCACTGGTCAGAACAACAGCAATAACAACAACAACAACAACAACAACAACA
GTTCTCCTGCTGTTGCTGGAGGAGGAAACAAATCAGCCAAGCAAGCCGTCTCTCAAGCACCACCTGGACCTCCTATGTAT
GGAACACCCGCCATAGGTCAGCCAGCAGTTGGAACACCAGTGAACCTCCCAGCTCCACCTCACATGGCTTATGGAGTTCA
TGCGGCTCCAGTCCCTGGCTCAGTGGTTCCTGGTGCAGCAATGAACATTGGTCAAATGCCGTACACCATGCCGCGTACAC
CAACGGCTCATAGGTAA
>Arabidopsis thaliana AT5G23650 NM_122270 DIV-like9
ATGAATTTAGGACAGGAAATTAGTGTCGGATCGTCTTGGAGCAAGGATGATGATATTGCTTTCGAGAAAGCCCTTGCAAT
TTATAACGATAAAACAGAGATTCGTTGGAAAAAAATTGCTACAGTTGTTCCGGGAAAAACTTTAGAACAAGTTATAGAGC
ATTACAACATTTTAGCTCGTGATGTTATGTTGATTGAATCTGGATGTGTACGTCTTCCAGATTATGATGATTTTTTAGAA
GAACCAAATCACAATGCTTTTGGTAAAGAAAGAAGCATATTGGAAGGTGGCAACGATCGCAAATATGAGTCTAAACACAA
AGGTAAATCAAAACTAAAGCAAAAACGACGAAGGGGTGTTCCTTGGAAGCCTTTTGAACACAGACAATTTCTGCATGGTT
TGAAAAAATATGGGAAAGGTGATTGGCGTAGTATTTCTCGTCACTGTGTAGTGACAAGAACATCAACTCAGGTTGCAAGT
CATGCTCAAAAATACTTTGCACATATCAACTCAGAGGATAAAAAGAGAAAGAGGCCAAGCATTCATGACATCACTATTGC
GGAAAACAAAAGTATCTCAACAAAACAAAGACCAATCACATGGCAAAAAATAAACAACAATGGTGCTACTGCTTCCAACA
CTCAAGCCAATCAAACCACTTTGCAACCATCACTTGACATTCCTATATATGGTACACACAACAACATATGGAATGCACAA
GCCACTCAAGTCATTTCACAGCCATCACAAAACCATCCTACATATGATGCACCCATCATATGGAACACACAAGTCGCTTC
GCAACCATCGGCCAATATTCCTATGTATGGAACGTCCACCATAAGTCAACCAATGGTTGGACCAATGCTCTCACCTTTTG
GAACAAACTTGAACCACTTGGCTCCATCTCATATGACTTCTGGAGTTCAACATGATTCAGTACCTTACTACTCAGGTCCT
AGTGCACCGATCAACATGGATTCAATACCATACAACATTGACTTATATAACTAG
>Arabidopsis thaliana AT1G49010 NM_103794 DIV-like10
ATGGAGAGTGTGGTGGCAACATGGAGCAGAGAAGAAGAGAAAGCATTCGAGAACGCAATTGCGTTGCATTGTGTAGAGGA
AGAGATAACAGAGGATCAATGGAACAAAATGTCGTCAATGGTACCAAGCAAAGCCTTAGAAGAAGTAAAGAAACATTACC
AAATCCTTTTAGAAGATGTCAAAGCAATCGAGAATGGTCAAGTTCCTTTACCTCGTTATCATCACCGCAAAGGTCTCATC
GTAGATGAAGCAGCAGCAGCAGCTACTTCTCCTGCCAACAGAGACTCTCATTCCTCTGGATCATCTGAGAAGAAACCAAA
TCCTGGCACCTCCGGGATAAGTAGCTCCAATGGAGGAAGAAGTGGTGGCTCGAGAGCTGAGCAAGAGAGAAGAAAAGGGA
TTCCATGGACTGAAGAAGAGCATCGGTTGTTTCTTTTGGGTTTGGACAAGTTTGGGAAAGGAGATTGGAGAAGCATTTCA
AGGAACTTTGTGATCTCAAGAACTCCAACACAAGTTGCAAGTCATGCTCAAAAATACTTCATCAGGCTTAACTCGATGAA
CCGAGATAGAAGGCGGTCTAGCATTCACGACATCACCACTGTGAACAATCAAGCTCCTGCGGTTACAGGAGGAGGACAAC
AACCGCAAGTGGTTAAACATAGACCAGCTCAGCCACAACCACAGCCACAACCGCAACCACAACAACATCATCCCCCAACA
ATGGCTGGATTAGGGATGTATGGTGGTGCGCCAGTGGGACAACCGATCATCGCACCACCTGATCATATGGGTTCAGCTGT
TGGAACACCTGTGATGCTTCCACCTCCAATGGGAACTCATCATCATCACCATCACCATCATCTTGGAGTTGCTCCTTATG
CTGTACCGGCTTATCCGGTACCGCCATTACCGCAGCAACATCCAGCTCCGTCGACAATGCACTGA
>Arabidopsis thaliana AT3G10580 NM_111894 DIV-like11
ATGGATGCAGCAATTCCGATTTGGAAGAGGGACGATGATAAGCGTTTTGAGTTAGCTCTGGTTCGATTCCCTGCTGAGGG
TTCGCCGGATTTTTTAGAGAATATCGCTCAGTTTCTGCAGAAACCGTTAAAGGAGGTGTACTCCTACTACCAAGCCTTGG
TCGATGATGTTACGCTGATCGAATCGGGTAAGTATCCTTTGCCCAAGTACCCGGAAGATGATTACGTGTCACTGCCGGAA
GCGACTAAGTCTAAAACCCAGGGCACGGGGAAAAAGAAGGGAATACCTTGGTCACCAGAAGAACACAGATTGTTTTTGGA
TGGACTAAACAAGTATGGGAAAGGAGATTGGAAGAGCATATCGAGGGAATGTGTGACGTCAAGGAGCCCGATGCAAGTGG
CAAGCCATGCTCAGAAGTATTTCTTAAGGCAAAAAAATAAGAAGGGGAAACGCTTCAGTATCCATGATATGACTCTGGGA
GATGCCGAAAATGTAACCGTCCCTGTATCCAACTTGAATTCTATGGGCCAGCAGCCACATTTTGATGACCAAAGTCCTCC
GGATCATTATCAAGACTACTTCTCCCAGAGCAATGTAACCATCCCTGGATGCAACATGCACTTTATGGGCCAGCAACCAC
GTTTTGGTGACCAAATTCCTCCGGGTGAATATCACCCCTACTCCCGGGACAATGTAACCGTCACTGGATCCAACTTGAAT
TCTATTGGCCAGCAGCCACATTTTAATGACCAAATTTCTCCGGATCAATATGGCCGCTACTTGCAGGAAAACTTCGGGTT
TTTCGATGATGATGGTGAAGATGATGGGAGTTTAGCAAGCTTTCAACAACTATACAAGGCTTAA
>Arabidopsis thaliana AT4G09450 NM_117013 DIV-like12
ATGGCCGCGTTTCCGCAGTGGACAAGGGTCGATGACAAACGTTTTGAGTTAGCTCTGCTTCAAATCCCGGAGGGTTCGCC
GAATTTTATAGAGAATATCGCCTATTATCTCCAGAAACCGGTGAAGGAGGTGGAGTACTACTACTGCGCGTTGGTCCATG
ATATTGAGCGGATCGAATCGGGTAAGTATGTTTTGCCCAAATACCCGGAAGACGATTACGTGAAACTGACGGAAGCAGGT
GAGTCTAAGGGCAATGGGAAAAAGACGGGAATTCCTTGGTCAGAAGAGGAACAGAGGTTGTTTCTGGAAGGACTAAATAA
GTTTGGGAAAGGAGACTGGAAGAACATATCGAGGTATTGTGTGAAGTCAAGGACCTCGACGCAAGTGGCAAGCCATGCTC
AGAAGTATTTTGCAAGGCAAAAGCAGGAGAGTACGAATACTAAACGCCCGAGTATTCATGACATGACTCTGGGAGTTGCG
GTCAATGTCCCTGGATCCAACTTGGAGTCTACTGGCCAGCAACCACATTTTGGTGATCAAATTCCTTCGAATCAATATTA
TCCCTCCCAGGAAAACTTTCGGGGTTTTGATCAGCGATGGTGA
>Arabidopsis thaliana AT3G10585 NM_148704 DIV-like13
ATGGCTTTGATTCCGCCGTGGACGAGAGACAATGACAAGCGTTTTGAGTTAGCCCTGGTGATATTCCCTGAGGGCTCGCC
GTATTTTTTGGAGTACATTGCCGAGTTTCTACAGAAACCTTTGGAGGAGGTGAAGTACTACTACGACGCAATATTGGTCT
ATGATGTTGTGCTGATCGAATCGGGTAAGTATGCATTACCCAAGTACCCGGAAGCCTATTACGTGTCACTGACGGAAGCG
ACTGAGTCCAAACACGGGGAGACGAATCAGATACCGAGGATAATTCCTTGGACAGAAGAGGAACACAGGGAATTTGTGAC
CTCAACACAAGTAGCAAGTCATGCACAAAAGTATGACAAAAGGCAAAAATTGGACAGTAAGAAGAGGAAACGCTGGAGTG
TCCTTGACATAACTTTGGAGTCTACTAAGGGCAAGTCAGATTTTGGGGATGTTGATGATGATGATGTACTGATGTATATA
TCGGATGATGATGATTGA
>Arabidopsis thaliana AT3G10590 NM_111895 DIV-like14
ATGGCTTCGAGTCCACGCTGGACGGAGGACGACAACAGGCGTTTTAAGTCAGCTCTGTCGCAATTCCCTCCGGATAACAA
GCGTTTGGTGAATGTCGCCCAGCATCTGCCGAAACCTTTGGAGGAGGTGAAGTACTACTACGAAAAGTTGGTCAACGATG
TTTATCTGCCGAAACCTTTAGAGAATGTCACCCAGCATCTGCAGAAACCTATGGAAATGGAGGAGATGAAGTACATGTAC
GAAAAGATGGCCAACGATGTTAATCAGATGCCCGAGTACGTACCACTGGCGGAATCGAGTCAGTCCAAACGCAGGAAGAA
GGATACGCCAAATCCTTGGACAGAAGAGGAACACAGATTGTTTCTGCAAGGATTGAAAAAGTATGGGGAAGGAGCTTCGA
CGTTGACATCAACGAATTTTGTGAAGACAAAGACTCCACGGCAAGTGTCAAGCCATGCACAGTATTACAAAAGGCAAAAA
TCGGACAATAAGAAGGAGAAACGCCGGAGTATTTTTGACATAACTTTGGAGTCTACCGAGGGCAATCCAGATTCTGGAAA
TCAGAACCCTCCGGATGATGATGATCCGTCCCAAGGTCAAGGCACTTGTCTTGGAGTTTAG
>Oryza sativa-japonica DIV-like1 XM_015766974 LOC4324783 
ATGGATTTGTACGGCGCGGCGGCGGGCGGGGGACCGGTGGCGAGGCGACCGTGGAGCAAGGTGGAGGACAAGGTGTTCGA
GAGCGCGCTGGTGCTGTGCCCGGAGGACGTCCCCGACCGGTGGGCGCTCGTCGCGGCGCAGCTCCCAGGGCGCACGCCGC
AGGAGGCCTTGGAGCACTACCAGGTGCTCGTCGCCGACATCGATCTCATCATGCGCGGCGCCGTCGACGCCCCCGGGTCC
TGGGACGATAACGACGGCAACGACCGCCGCGGCGGCGGCGGCAAGCCCCGCGGCGAGGAGCGGCGCCGCGGCGTACCCTG
GTCCGAAGACGAGCACAGGTTGTTTCTCGAGGGGTTGGACAGGTACGGGCGGGGAGACTGGAGGAACATCTCGCGGTTCT
CGGTGAGGACGCGGACGCCGACGCAGGTGGCGAGCCACGCGCAGAAGTACTTCATCCGGCAGGCCAACGCCGGCGCCCGC
GACTCCAAGCGCAAGAGCATCCATGACATCACCACCCCTTGA
>Oryza sativa-japonica DIV-like2 XM_015782734 LOC4338925 
ATGGCGTTCTACCTCGGCAGCATGGGTGGCTCGCCATCGTCATGGGGGGTGGCGGAGGTGCCGGTGCCGAGCAGCAGGCC
GTGGAGCAAGGCGGAGGACAAGGTGTTCGAGAGCGCGCTCGTGGCGTTCCCGGAGCACACGCACAACCGGTGGGCGCTCG
TCGCGTCGCGGCTCCCGGGGCGCTCGGCGCACGAGGTTTGGGAACACTACCAGGTGCTCGTGGACGATGTCGACCTCATC
GAGCGTGGCATGGTTGCGTCCCCGGGCTGCTGGGACGACGACAACAACAGCGCCGGCCACGGCCGTGGCAGTGGTGGGGA
TGAGCGTCGTCGCGGCGTGCCCTGGACTGAGGAGGAGCACAGGCTATTTCTTGAAGGGCTAGAGAAATATGGGCGTGGCG
ACTGGCGCAACATCTCGCGCTGGTCGGTGAAGACGCGGACTCCGACGCAAGTGGCGAGCCATGCGCAGAAGTTCTTCATC
CGACAGGCCAACGCCAGCAGCCGTGGCGACTCCAAGCGTAAGAGCATCCACGACATCACTGCCCCATGA
>Oryza sativa-japonica DIV-like3 XM_015765961 LOC4324820 
ATGATGGCAGAGGCGCTTCGGGAGGTGCTACCGCTGCCCTACTTCCCCGGGCAGCCGTGCTGGTACTTGCAGGAGCGGCG
AGGTGCGGAGGCGTGGTCGGCAGAGGAGAACAAGGTGTTCGAGAGGGCCCTCGCACAGGTCGACCTGGACTCGCCGAACA
GGTGGGAGATGGTCGCCGCGATGCTGCCCAGGAAGACGGTCATAGACGTGATGAACCACTACAGGGACCTCGAGAACGAC
GTCGGCTCCATCGAGGCAGGGCTGGTGCCGTTCCCTCACTACAGCAGCAGCTTGTCCCCGGCGTCCTCCGGGTTCACCCT
GCAGGACTGGGACGGCAGCGACGGCGGGTTCAGGCGCGGCTGCTACCTCAAACGCGGCCGCGCCCCGGACCAGGAGAGGA
AGAAAGGCGTCCCGTGGACGGAGGAGGAGCACAAGTCGTTCTTGATGGGGCTGAAGAAGTACGGGAGGGGAGACTGGAGG
AACATCTCGCGCTACTTCGTGACGAGCCGGACGCCGACGCAGGTGGCCAGCCACGCGCAGAAGTACTTCATCCGCCTCAA
CTCCGGCGGCAAGGACAAGCGCCGGTCTAGCATCCACGACATCACCACGGTCAACCTGCCAGAAGAAGACACCAGCAACC
CCTCCCCATCGCCGCCGTCCGTGCTCACCACCGCCTCAGACCAGCTCGGCTCCCTCGTGGACACGAAACCCGTTCCCCCG
CCACCGTCACTCGGCGCGCAACGGCACTTCATGTCGCCGCTGCCGGGAGCGCTCGGCGTCAGCCACCACCCCTACGGCAA
CGTGAAGCTAGAGCCCAATGCCTCGTTCTTGGCCGGCGGCGGTACGGGGCCTGGCCTCGACGACGCCATCCTCCTGCAGA
TGCAATGCGGACACTTGTGA
>Oryza sativa-japonica DIV-like4 XM_015781989 LOC4338957 
ATGATGAAGGAGTCGTACATGGAGGTGCTCCCGCCGGCGCCGGCGCACTACTTCGTCGGCCAGGCTGCGGCGGCGGGCGG
GTGGTTCTTGCCGGACCGGCGCGGCGGCGGCGGAGCGTGGTCGCAGGAGGAGAACAAGGTGTTCGAGCAGGCGCTGGCGG
CGCTCGACCGGAACGACCCGGAGAGGTGGGAGCGGGTGGCGCTGCTGCTGCCCGGCAAGACGGTGGCCGACGTCATGACG
CACTACGACGACCTCGAGAACGACGTCTGCTTCATCGAGGCCGGCCTCGTCCCCTTCCCCCACTACGGCGCCGCCGGCGG
CGGCGGCGGCTCCGGGTTCACTCTTGACTGGGACGGCGGCGATGACCCCGCCGGCCTTGGGTTCAAGCGCTCCTGCTACA
TGGTCGGCGGCAAGCGCGCGCGCGGCCCTGACCAGGAGCGCAAGAAGGGCGTGCCGTGGACAGAGGAGGAGCACAAGTTG
TTCTTGATGGGGCTGAAGAAGTACGGCAGAGGTGACTGGAGGAACATCTCCCGCAACTTCGTGACGAGCCGGACGCCGAC
GCAGGTGGCCAGCCACGCGCAGAAGTACTTCATCCGGCTCAACTCCGGCGGCAAGGACAAGCGCCGCTCCAGCATCCACG
ACATCACCACCGTCAACCTCCCCGACGACGACCACGGCAACCCCTCGCCGTCGCCGCCGCCGTCCGTGCTCACCGCGCAC
TCCTCCTCCTCCGCCGCCGCCGTCTCGGAGCAGTTCGGCGTGCTCGTCGACGGCAAGCCTCCGCCGCCGCCGCTCGGCCG
TGGCGCCGGGCACCACCACTTCATGCCCCATCCCTACGCCCAGGTGAAGATCGAGGCCGGCAATTCGCACGTCGCCGGCG
GCGGCCGCCTCGACGACTCCGTTCTGGTGCAGATGCAATGCGGCCAGCTGATGCAGCCTCTCGGTTGA
>Oryza sativa-japonica DIV-like5 XM_015766331 LOC4325454 
ATGATGATGAGGGATGTGTGCATGGAGGTGCTGCCTCCGATGGACCACTACGCGTCGAGGGGGAACTGGTTCATGGCGCG
CAAGTGGTCGCCGGAGGAGAACAAGCAGTTCGAGCGGGCGCTCGCCGGGCTGGACCTGCGGTGCCCGGACTGGGACCGGG
TGGCGCGCGCCATCCCGGGCAGGTCGGCGCTCGAGGTCATGAACCACTTCAGGGACCTCGAGCTCGACGTCCAGCAGATC
GAGAATGGCATGGTGCCCTTCCCGGTCTACGGCGCCGCCGCCGCCGGCGGCGCGTTCACACTGCAGTGGGATGGCGCCCA
TGGCGTCGGGGACTTCAGGAACGCGTACCGGTTCGGCGGCGGCGGCGGCGGGAAGCGGCACTTCGGCCGTACGCCGGAGC
AGGAGAGGAAGAAAGGCGTGCCATGGACGGAGGAGGAGCACAAGTTGTTCCTCTTAGGACTGAAGAAATATGGGAAAGGG
GATTGGAGGAACATATCCCGCAATTTCGTGCAGACGAGGACGCCGACGCAGGTTGCCAGCCATGCGCAGAAGTATTTCAT
CAGGCTCAACTCCGGTGGCAAGGACAAGAGGAGATCCAGCATCCATGACATTACCACGGTTAACCTGACGGATGACCGGC
CTCCCTCGCCATCACAGTCCTCCTTGATCAGCAATCAGTCCAACACATCAACTCTGACCGCAGCGGTTGCCCCCTTCTCA
TCGACGGCCGATGTCAAGCCACAGAATGCCGCGAATGCGTCCTTCAATTCGCCAAGCCGGACACTTGGGATGGCGGGTTA
CGGGATGGGATTGCAAGATCAAGGATTGCAGTGTGGTGGTCCTCTACATGATCAGTTGGCCGCGAGCCGAAGCATATTGT
TTTAG
>Oryza sativa-japonica DIV-like6 XM_015772150 LOC4323963 
ATGACCTCCCAGGCGGCGACGACGACGACCACGGCGGCGGCGGCGGCGGCGTGGACCAGGGAGGACGACAAGGCGTTCGA
GAACGCGCTCGCGGCGTGCGCGGCGCCGCCGCCCGCGGACGGAGGCGCGCCCGACGACGACTGGTTCGCCGCGCTCGCCG
CGAGCGTGCCCGGGGCGAGGTCGGCGGAGGAGGTGCGGAGGCACTACGAGGCGCTGGTGGAGGACGTCGCGGCCATCGAC
GCGGGCCGCGTCCCGCTCCCGCGCTACGCCGGGGAGGAGTCCGCGGCGCCGCCCGACGGAGCCGGAGCCGCCGCCGCCGC
GTCCAAGGACGGCGGACACCGGCGCGACGAGCGCAAGGGCGGCGGCGGCGGGTACGACGGCGGCAAGAGCTGCTCCAAGG
CGGAGCAGGAGAGGCGCAAGGGCATCCCATGGACGGAGGAAGAGCACAGGCTGTTCTTGCTGGGGCTGGACAAGTTCGGC
AAGGGGGACTGGCGGAGCATCTCGCGCAACTTCGTCATCTCGCGGACGCCAACGCAGGTGGCGAGCCACGCGCAGAAGTA
CTTCATCCGCCTCAACTCCATGAACCGCGACCGCCGCCGCTCCAGCATCCACGACATCACCAGCGTCACCGCCGGCGATC
AGGTCGCCGCGCAGCAGGGCGCCCCGATCACCGGCCACCAGGCCACGGGCAACCCCGCGGCGGCGGCGCTGGGCCCGCCG
GGCATGAAGCACCACCACCACCACCACCCGGGCGGCGCGCCGCCGCCCATGCCCATGTACAGCGCCGCGCCCATGGGCCA
CCCCGTCGCCGGCCACATGGTGCCCGCCGCCGTCGGCACGCCGGTGGTGTTCCCGCCGGGCCACGCGCCGTACGTCGTGC
CCGTCGGCTACCCGGCGCCACCGGCCAAGATGCACCAATGA
>Oryza sativa-japonica DIV-like7 XM_015781513 LOC4337399 
ATGGCGGTGGAGGAGGCGAGCAGCAGCAGTGGCGGCGGTCGTGGTGGGGGTGGCGGTGGGGGTGGGGAGGAGGGGTTGTC
CGGTTGCGGCGGTGGGTGGACGCGCGAGCAGGAGAAGGCGTTCGAGAACGCGCTGGCGACGGTGGGGGATGACGAGGAGG
AAGGGGACGGGTTGTGGGAGAAGCTAGCGGAGGCCGTGGAGGGGAAGACGGCCGACGAGGTGAGGCGGCACTACGAGCTG
CTGGTGGAGGACGTCGACGGCATCGAGGCCGGGCGGGTGCCGCTCCTGGTGTACGCCGGCGACGGGGGCGTCGAGGAGGG
CTCTGCGGGAGGTGGGAAGAAGGGGGGTGGTGGGGGAGGAGGTGGAGGTGGAGGGGGGCATGGGGAGAAGGGGTCGGCTA
AGTCCTCTGAGCAGGAGCGCCGGAAGGGGATCGCCTGGACGGAGGACGAGCACAGGCTGTTCCTTCTTGGACTTGAGAAG
TACGGCAAAGGCGACTGGAGGAGTATCTCAAGAAACTTTGTGATCTCAAGGACACCCACCCAAGTAGCTAGTCATGCACA
GAAGTATTTTATTCGCCTGAACTCAATGAACAGAGAGAGGCGGCGATCAAGTATACATGACATAACCAGCGTGAACAATG
GAGATACATCTGCTGCTCAGGGGCCAATCACAGGTCAGCCAAATGGCCCATCAGCAAATCCTGGAAAATCCTCTAAGCAG
TCTCTACAGCCAGCAAATGCGCCTCCAGGCGTCGATGCTTATGGTACGACAATTGGACAGCCAGTTGGTGGTCCTCTTGT
GTCCGCAGTTGGCACTCCTGTTACACTTCCTGTTCCTGCTGCACCTCATATAGCCTATGGCATGCATGCCCCTGTCCCTG
GAGCTGTAGTCCCTGGTGCCCCAGTAAACATGCCTCCAATGCCCTACCCCATGCCGCCACCAACATCTCATGGATGA
>Phalaenopsis equestris DIV-like1 PEQU_28155.1 
ATGATGACAAACTCGTGGATGGAAGTTATATCTCCTTATCCTGCTTATTTATCCAATTCTAATTGGATACTTGGTGAGAA
AAAGAGCGGGAACTGGACTCAGCATGAAAACAAGCTATTTGAGAATGCTCTTGCGCATTTCGATGAAGACCTGCCAGACA
GATGGGTGAAGGTAGCTGAAATGATCCCTGGGAAAACAGTGGAGGATGTCGTAGCCCATTACCGGGATTTAGAAGACGAT
GTTAATTGCATAGAAGCTGGGCTGATTCCCTTTCCCGGCTACAGCTCTTCATCTTTCACTTTGGATTGGGAAAACGATCA
TGGCTTTGATGAGTTGCGGCATGCTTGTTGTGTTGGTGGAAAGAGACTGGGAGGAAGGCTTGCTGAACATGAGAGGAAGA
AAGGAATCCCTTGGACTGAAGAAGAGCACAAGAGGTTCTTAATTGGTCTTAAAAAATATGGGAAAGGTGACTGGCGAAAC
ATCTCTCGCAATTTTGTTGTTACAAGGACTCCAACCCAAGTTGCCAGCCATGCCCAGAAGTATTTCATCAGGCTGAATTC
TGGTACCAAAGAGAAGAGGAGAGCTAGCATACATGACATCAAAACCGTCTCTCTTGAAGACAGCAGATCTCCCTCTCCAT
CCCAACCATCTGTTTCATCTATACAATCAAGTTCTTCCTCAGCTCCAGCCACCTCTGAACAATTCTCCATGGTTGTTGAT
TCCAAACTTCCCAATGAAGTAGCCACTGTCTTTAGTCCGTCTTCCAATGGAAATCAGTTCATTCAGTCAAGTTATGGAAT
CTTTCCGTATGGAATGAAACGGCAGCCTCAAAGCACATTTCAATGCAATCTTAATGGTGCAATTCCTGGACAAAACGGTG
TTTTTTTTTAG
>Phalaenopsis equestris DIV-like2 PEQU_00313.1 
ATGGAAGTCCTTAATCCTGCTTATTTATCCAATTCCAATTGGCTTATCGGGGAGAAGAAGAGTGGGAATTGGACTCAGCA
GGAGAACAAGTTATTCGAGAACGCACTCGCCCACTTTGATAGAGACACGCCGGATAGATGGATGAGGGTGGCTGGGATGA
TCCCGGGGAAGACAGTGGAGGATGTCATGTCCCATTACCATGATTTGGAAGAAGATGTGACCTGTATAGAAGCTGGCCTT
GTCCCCTTCCCTGGTTACAACTCTTCATCTTTCACTTTGGATTGGGAGAGCGGCCATGGCTTTGATGAGGTGAAGCATGC
TTATTCTATCAGTGTGAAGAGACCAGGCACTCGGCTTATAGATCATGAGAGGAAGAAAGGAGTCCCTTGGACTGAAGAAG
AACACAAGAGATTTCTTATGGGTCTTAAGAAATATGGCAAAGGGGACTGGAGAAATATATCTAGAAATTTTGTTGTCACT
AGGACTCCTACACAAGTGGCCAGCCATGCACAGAAATATTTCATCAGGCTCAACTCTGGTTCCAAAGACAAGAGGAGAGC
CAGCATACATGACATCACCATGGTTAATGTGGAAGATAGCAGACCTCCCTCCCCATCTCAGTCATGTTCAGCAACAGCTC
CAGCCACTGCAGAAAATTTCTCTGTGGTAGTCGATTCAAAGAAGCCTAATGAGGTAGTGAAAGGCTTCAGTGCTTCGCCT
GACAAAACTCGGTTAGTTCAGCCACCTTATGGCATCCAACCATATGGAATGAAACTTCAAGCTCACAATTTGAATAATGG
CAATCTCAATGGTTCTGCTATGGGACACCATGGTGTGTTATTTTAG
>Phalaenopsis equestris DIV-like3 PEQU_02344.1 
GCAAAGTGGACGACGGAGGAGAACAAGGCGTTTGAGAAAGCTCTCGTCGACATGCCAGACGATACTCCAGACCGTTGGTT
TAGGATCTCATCCCAGATCCCCAATAAGTCGCCGGAAGACGTCCGCCTCCATTACATCGCTCTCCTCCACGATATCGCCC
TCATAGATTCCGGCGGATTTGATCTCTATGACGAAGACGAGGAAGATTCCGGCGGCCGATCACCGGAGCAGCATCCGGCG
AAGGATGGGAGGAAGAAAGGGGTTCCTTGGACGGAAGAGGAGCACAGGAGGTTTTTGGAGGGATTGGAGAGATTCGGAAG
AGGGGATTGGAGGAATATATCGAGATGGGCGGTGAGGACGAGGACGCCGACGCAGGTGGCGAGCCACGCGCAGAAGTTTT
ACTTGAGGCAGACCGTGAAGAAGGAGACCAAGAGGAAGAGTATTCATGATATCACTACT
>Phalaenopsis equestris DIV-like4 PEQU_41557.1
AACAGGTTGTTTCTACTCGGCCTCGAGAAGTTTGGAAAAGGCGACTGGAGGAGCATATCGAGAAACTTCGTCGTGTCGAG
GACACCCACACAGGTCGCAAGCCACGCACAAAAATACTTCATTCGCCTCAATTCGATCAATCGAGATCGGCGTCGGTCGA
GCATCCACGACATCACCAATGTGAATAATGGAGATGTACAAACTTCTTCCCAGGGGCCTATAACTGGTCAGGGTATTGTG
AATTGTGCACCACCTGTAGGATCCTTCATTAATCCGCCTCCATTACAGCCCAATGTAGCTGCCATGGGAATATATGGAGC
GCCTGTGGGGCATCCAGTTCCAGGCCACATTGTTTCTGCTGTTGGAACTCCAGTTATGCTTCCTCCTGGCCATGCTCCTT
ATGTT
>Phalaenopsis equestris DIV-like5 PEQU_37054.1 
ATGTCTTTGCCGGCGTCGACCGGAGAAGAGGAAGCGTCGTGGTGGAGCCGAGAAGACGAGAAGGCATTCGAGAACGCTCT
GGCCACGGTACCTTACCCAGCTAAGGACGAGAGCGAGGCTCTCGCACCTCCACTGGCGGCGGAGGATCGGTGGCTGGAGT
CGGTGGCTGCTAGGGTTCCGGGCAAGACTATTATTGAAATTAAGAAACACTATGGGTTGTTGATTGAGGATGTAAGCGCC
ATCGATGCTGGTAGGGTTCCGATTCCGCGTTACGACGATGATTCATCTTCATCCCCAAGAAGCGGTGATCAGGCTGAGAA
AAAGCACAACGGGTTTGCCGATCGGAAAGCGGGGAGTGGAGGATTTGATTCGGGAGGACAGTGTAAGGGCGGTTCTAAAT
CTGATCCGGAGCGTAAGAAAGGGATTCCTTGGACTGAAGAAGAGCATAGGTTGTTTCTACTCGGCCTCGAGAAGTTTGGA
AAAGGCGATTGGAGGAGCATATCGAGAAACTTCGTCGTGTCGAGGACACCCACACAGGTCGCAAGCCACGCACAAAAATA
CTTCATTCGCCTCAATTCGATCAATCGAGATCGGCGTCGGTCGAGCATCCACGACATCACCAATGTGAATAATGGAGATG
TACAAACTTCTTCCCAGGGGCCTATAACTGGTCAGGGAATGGTGAATTGTGCACCACCTGTAGGATCCTTCATTAATCCG
CCTCCATTACAGCCCAATGTAGCTGCCATGGGAATATATGGAGCGCCTGTGGGGCATCCAGTTCCAGGCCACATTGTTTC
TGCTGTTGGAACTCCAGTTATGCTTCCTCCTGGCCATGCTCCTTATGTTATGCCGGTCGCTTATCAGATTCCCCCAACAA
TGCATCAATAG
>Phalaenopsis equestris DIV-like6 PEQU_21184.1 
ATGGTAGCTGAAATCTGGACTTGGGAAGAGGAGAAGGCGTTTGAGAACGCCTTGGCCATCCACCATGAAACTTGCAGCGA
TTGGTGGGAGAAGATTGTGTCCGCTGTGCCAGGAAAAACCTCGGAGGAGATCAAAACCCACTATGAGATTCTAGTTGAAG
ACGTTCAGAGTATAGACTCCGGGTTGGTTCCTCTGCCTACTTATGCAACCCCTTCTTCTTCTTCTGCAGCTGAAGGTTCG
GGTGATGGTGGAGGAAATGTGAAGAAAGGTGGAGATTTTCATGGAGATTCCAGTCATGGAGGGAAAGGCTCGAGATTGGA
TCATGAGAGGCGTAAGGGGATTGCTTGGACTGAGGAGGAACACAGGCTATTCCTTTTAGGACTAGACAAATACGGCAAAG
GTGACTGGAGAAGCATTTCAAGAAACTTCGTCATCTCCAGAACACCAACACAGGTGGCAAGCCATGCTCAGAAGTATTTC
ATACGCCTAAACTCCATGAACAAAGATAGAAGACGCTCAAGCATTCATGACATCACCAACGTCAGCAATGGCGATCTATC
AGCATCTCAGGGACCAATCACGGGCCAAGTTAATAATATCTCATCACCGATCTCGAGTAAGGCCATCAAACAACCTTCTC
ACACCGCAGCCTCTGCTCCTGGAATTGCAGTGTATGGATCTGCTGTGGGCCGGCCGCTCGGCGGACCTCTCATGCCTGCC
ATCGGAACTCCGGTCGCCGGACCGCCTTCCATGGTTTATGGAATCCAACCGCCACCCGTTCCTGGACTTGTCGTCGCCGC
CGGCGCTCCGGTTCACCTCGCTCCAACAATGGCCTACCCAATGCGGAATTCTTCAGCATCTCACAGGTGA
>Phalaenopsis equestris DIV-like7 PEQU_03826.1 
ATGGCCATGGAAGAGTCAAGCAGTAGCTACTCATGGAGCTGGGAGGAGGAGAAGGCGTTTGAGAATGCTGTGGCTGTTTA
TACGGAGGACAGTGATGACCGTTGGGAGAAAATAGCAGCAAATGTGCCAATGAAGACAATAGAGCAGATTATGCATCATT
ACCAGCTGTTGGAAGAAGATGTTGGTGCTATTGAGTCGGGCTTGATACCTTTACCTAACTATCCATCTTCAAAAACTACG
GATGAATCAGCCATTAATGATGGGAGCAGCAAAAAGAGCGGGCAGGGAAACAGCCATGAGAGCAGCAAAGGGTCGAGGTT
GGAGCAGGAGAGGAGGAAGGGAATAGCGTGGAGCGAGGAGGAGCACAGGCTGTTTCTTCTGGGGCTTGAAAAATACGGCA
AAGGCGATTGGCGGAGCATTTCACGGAACTTCGTGGTGACAAGGACACCCACCCAGGTGGCGAGCCATGCGCAGAAGTTC
TTTATTCGTTTGAACTCGGGCAACAAAGACCGGAGGCGATCCAGCATCCACGACATCACAACTGTTGGCGACGGAGATGC
TCCAGCTGTGCCTCAGACGAATGCGACATTATCGAAAACCGTGAATTCTGTCAACCAACTCTCGGACCAATCGGCCGAAC
CTCATGGTGTTGGTCCGTGCGGCACTGCTATCGGACATCCAGTGGTTAGCGGACTTGTTACGGCTATAGGTACTCCTGTA
ATTATACCAGTTCCAGGGGCTGTAATGCAAATGGGTTACGGAGTACGCACACCAGTTACGGCTGAAACTGTAGTGCCGGA
GGATCCGGTAAACTTTCCGATTCAATCTCGCTCGACGCCTCGTAAATCTTCCCGTAGATGA
>Phalaenopsis equestris DIV-like8 PEQU_09358.1
ATGATGACGAACTCAGGGATGGAAGTTCTAACTCCTGCTCCTGCTTATTTCTCCAATTACAATTGGTTTGTTGGTGAGAA
GAAGTGTGGCAATTGGACTCAGCAAGAGAACAAGCTGTTTGAGAAGGCCCTTGCTCGCTTTGACACAGATACACCTGAGA
GGTGGTTAATGGTGGCGAGGATGATTCCTGGGAAGACGGTGGATGATGTCGTGTCTCATTACCAGGATTTGGAGGAAGAT
GTTAGCTGTATAGAAGCTGGGCTCATCCCTTTCCCCGGTTACAGCTCTTCTTCTCTAACTTTGGATTGGGAGAGTGATCA
TGGATTTGATGGCTTGAAGCAAGATTACTGTTTTGGTGGGAAGAGATCAGGCGGCAGACTCGCTGATCATGAGAGGAAGA
AGGGCATCCCATGGACCGAAGAAGAGCATAAATTTCTACTGGGTCTAAAAAAATATGGCAAAGGGGATTGGAGAAACATT
TCTCGCAATTTTGTTGTTACTAGAACTCCAACACAAGTGGCGAGCCATGCGCAGAAGTATTTTCTCAGGCTTAATTCTGG
TGGCAAAGATAAGAGGAGAGCTAGCATCCATGATATTACAACCATCAATATGGAAGATAGCAGCCCTTCCTCTCCATCCC
AGCCATCAGTAGTTACTGTGCAGTCCTGTTCAGCCATAGCTCCTTCCTCAGAACATTTCTCTGTTGCTGTTGATTCAAAA
CAGCTCAATGAGGTGGCTAACTTCTTCAGCAAATCGGTAGACAGTAACCCGTATATTCCGTCGCCCTACGGCTTACAACA
ATATGGAATGATCCAGCAGGCTAGAAATTTGCAACCAAGCAATCTCAGTGGTTCTATTGTTGGCAACAATGGTGTCTTAT
TTTAG
>Sesamum indicum DIVlike1 LOC105156121
ATGCCGGCCGATGAATCAAGTAGCTCTATGTGGAGTAGGGAGCAGGATAAGTTATTTGAGAAAGCAATAGCAACTTATCC
CGAGGATTCTTCGGATAGATGGGAGAAAATTGCAGCAGATGTTCCAGGAAAATCTGTGGAAGAGGTTAAACACCATTATG
AACTTTTAGTTGACGATGTTAACCGGATAGAATCTGGTTTTGTACAGGTTCCGTGTTACAATTCTTCTTCAGATGGTTCG
ACTAGTCATGCTGGGGATGAAGTGACCGGTAGGAAAGGCGGCAATTTTGGACACTTGAACAGTGAGTCCAATCACGGAGG
CAAGTCTTCCAGGTCAGATCAGGAGCGCCGCAAGGGAATTGCTTGGACAGAAGATGAACACAGGTTGTTCCTTCTTGGCT
TGGACAAATACGGCAAAGGTGACTGGAGAAGCATTTCCCGGAATTTTGTTGTGACGAGGACTCCTACCCAAGTTGCCAGC
CATGCCCAGAAGTACTTCATTCGTTTGAACTCAATGAACAAAGACAGGAGACGATCGAGCATCCACGACATCACTAGCGT
CAACAGCGGAGACGTCTCAGTTCCCCAAGGCCCAATCACCGGTCAGACAAATGGTCCTGCTGTAGCAGGTCCATCTGGAA
AATCAAACAAATCGCTTCCTCAAACCCCAGTTGCTGCTCCAGGGGTCGCCATGTATGGGCCACCAACCATCGGACAGCCA
ATAGGCGGGCCCCTTGTATCAGCAGTCGGCACACCAGTGAATCTCCCGCCGCCACCACACTTGGCGTACGGCGTTGGAGC
TCCACTTCCCGGATCCGTGGTTCCTGGGGCCCCCTTGAACATGGGTCCTATGACCTACCCAGTGCCACACACATCCGCAC
ACAGGTGA
>Sesamum indicum DIVlike2 LOC105160914
ATGGAAACGTTGTGTCCGAGTTCAGGGTGGATGATCCACCAGGGCCACAGCACGACATGGACGAAAGAGGAGAACAAGAA
GTTCGAAAGCGCTTTAGCGATTTTCGATGAGAAAACTCCCAACAGATGGTTTAAGGTGGCTGCAATGATCCCTGGAAAGT
CGGTTTACGATGTGATCAATCAGTACAGGGAATTAGTGGCAGATGTTAGTGATATAGAGGCAGGTTTGGTCCCAATTCCC
GGCTACTTGGCTTCGTCGTTTACGTTGGAATTGGCGGATCATCGCGGTTTTGATGTGTATAGGAAGAGGGCCGGCAGGCC
CTGTGATCACGAACGGAAGAAGGGCGTGCCTTGGACAGAAGATGAACACAGACGTTTCCTATTAGGACTTGAGAAGCACG
GAAAAGGGGACTGGCGGAACATTTCCAGGAACTTTGTGATCTCCAAAACCCCGACACAAGTTGCTAGCCACGCGCAGAAG
TACTACCTAAGGCAGCTCTCGGGAGGCAAAGACAAGAAGAGGCCTAGCATTCATGACATAACGACAGTCAGTCTCACCGG
CACTCCTCCAACAGAGAGCGACAGATCTCCTCCTTTGGAGAAATCTAACGTTGGACTTATCACATCCGACCATAACCCCA
CAAGTGCTCCAAAGGTAGTATTGGACTGGAATCACAACAACAACGACGAAGCCCTCATGGTGTTTAACCCGTCTTGTGTC
GACCCTTTCGCTGCACATCCGCACGACATTGCCACACATAGTCGTTATGTCGTTAGCAATGTTGGTTCTGGTCCAGGTTT
CTGCATGCAGTTGCCAAGATTTCATGCCTGA
>Sesamum indicum DIVlike3 LOC105161556
ATGATGAACAGAGAAATGGGACTTGATTCTCCTGCATCTTCATCGAATTGGTTGTTTGGCGAGGACAAGGTGACTAAATG
GACTGCGGAGGAGAACAAGAGGTTTGAAAACGCTCTTGCTTTGTTCGACAAGGATACTCCGGATCGGTGGCACAATGTGG
CTGCCATGATCCCTGGAAAGACTGTCAGCGACGTGATCAAACAGTACAAGGAATTGGTTGAAGATGTCAGTGACATAGAA
GCAGGGCTGATACCAATTCCAGGATATGGTAATACTCCTTTCACTTTGGAGTTGGCGAGTGATCCAGATTATCAGGGGGG
CTTCAAACAACTTTACAGCCCAGGTGGGAAACGGAACACTTCGACTCGGTGTCCTGATCATGAAAGGAAAAAGGGAGTGC
CTTGGACTGAGGAAGAACACAGGCAATTTCTCTTGGGGCTGAAAAAGTACGGAAAAGGAGACTGGCGAAATATCTCTCGC
AATTTCGTGACCACGAGGACTCCCACACAAGTTGCTAGCCATGCTCAGAAGTATTTCATCAGGCAGCTTTCCGGAGGGAA
AGATAAGAGGAGATCAAGTATACATGACATCACAACTGTCAATCTTAACGAAACTGCATCTCCTTCTCAAGACAAAGGAG
GGCCTCGTGCTGAAGATAAATCACATTTGGTTGTGGAGAGGCAACAAAATTCAGATGTAAATGATATGGTCCAAGGAATG
TATAATTCATACCAGACCGATCCAGGAGCAATGATGGGGTTCAGCCCACCAAATAGCAGCTTAATGTTCACGCATCTCCA
AGGGACGACTCCGTTTGGGCTATATCTGCATGAACATCATATGAGGAGCAATGATCCACATGGAGTCCTGTTAGAACATC
ACGGTTCAAATTTTCAGATCCATTCGACCAGACATCTCTGA
>Sesamum indicum DIVlike4 LOC105164009
ATGAGTTGGGGTATGGAGATTCTATCACCAAGTTCATATTTTTCCACTTCAAGCTGGTTGCTGGATGAGAGCAGGAGCAC
AAGGTGGACTCCAGCTGAGAACAAAGCCTTTGAGAATGCTCTGGCCTTGTTCGACGAAAACACCCCGGATCGATGGCAGA
AGGTGGCTGCAATGGTTCCTGGGAAGACTGTGGGTGATGTAATTCGGCAGTACAAGGAATTGGAAGATGATGTGAGTAGT
ATAGAAGCTGGGCTTATCCCAGTTCCTGGTTATGCCACTTCTTCACCTTTTACACTTGAATGGGGCAGTGGCCATGGCTA
TGAGGGCTTCAAGCAATCTTATGTAGCCGGGGGACGGAAATCTTCATCCGCCAGGCCGTCCGAGCAAGAACGGAAAAAGG
GCGTGCCTTGGACTGAAGAGGAGCACAAGTTGTTTCTGATGGGGCTCAAAAAGTATGGAAAAGGGGACTGGAGAAATATA
TCCCGCAATTTCGTGATCACCAGAACACCTACACAAGTTGCTAGCCATGCACAGAAGTATTTCATCCGGCAACTTTCAGG
GGGGAAAGATAAGAGGAGGGCGAGCATTCATGATATCACAACAGTAAACCTCAATGACGATCAAACCCCTTCACCGGACA
ACAAGAAGGCGCCCTCACCGGAGCAGTCGACGTCCGTTCTTGGTCAACAGTCAAATTCCAGCGCCATTCAAAAACTTCCT
TTCCAGTGGAACCAGACGAATAACGAGACGGTCATGGGTTTCGGCTCACCCTGTAATGGGAATAATGTCTTCACATCTCC
ACCCTACGGTGTGAACTCATACGGGCTTAATAAAATTCACAGCCAACATCTGCAAAGAGGTGCTAATTCGATGCACGAAC
CATACTTGGGATCTCAGAACATGGTCTTCCAGATGCAATCAGGGCTTCACTACCCTAATGCATGA
>Sesamum indicum DIVlike5 LOC105166546
ATGTACGGAATTGATGCCAACAGCAATCGGTGGACGCCGCCGGCGGTGGATTCGGCCGCCGCAGTATGGAGTCGGCAAGA
GGACAAGATTTTTGAGAAGGCTCTGGTGGAATTCCCGGAAGGAATCGACCACCGGTGGCGGAGAATAGCTGAATTTCTTC
CAGGTAAATCGCCGGACGAAGTCAGACTGCATTACGAGACTCTCTTGCATGACATCGCGGAGATCGACTCGGGCCGCGTT
GAGCTGCCGAGTTATTCGGATGAGTCGGCGCCGCTTGGGTGGGACCAGCATGCCAGGCCGAGGACGCCGGGTCAAATCTC
ATTCGGCGGTGGGAACCGCAGTCGGCACTCCGAAGTTGAACGGAAAAAGGGTACGCCATGGACAGAAGATGAACACAGGT
TGTTCTTGATTGGACTTGATAGGTATGGTAAAGGTGACTGGAGAAGTATTTCAAGGAATGTAGTAGTTACAAGGACCCCA
ACACAAGTTGCTAGCCATGCTCAGAAGTATTTCCTTCGTCATAATTCAGGAAAGAAGGAGAGAAAAAGATCTAGCATTCA
CGACATCACCACAGCCATGGACAGCATGCCGGTGCCTGCTCCCACCAATCTTCCCAACCAGGGAGGATCGCAAAATTGTA
GTTTTGCAATGCCTAGATGA
>Sesamum indicum DIVlike6 LOC105167079
ATGGAAGCTTTATGTCCAACTTCACTTGTACAAGATTCAAGCTGGTTCATAGGCCAGGGCAAGAGCACAAAATGGACAAA
AGAAGAGAACAAGAAGTTTGAGAGTGCTCTTGCGATTTTCGATGAGAAAACTCCAAACAGATGGTTTAAGGTAGCAGCCA
TGATCCCAGGAAAGTCCGTTTATGATGTAATAAATCAGTATAAGGAATTAGTGGCAGATGTTAGTGATATCGAGGCAGGT
TTGGTTCCTGTTCCCGGATACATGGCTTCTCCATTTACATTGGAGTTGTCAGATTATCGCAGTTTTGATGTGTGTAGGAA
GAAGGGCAGGACTTGTGATCAAGAACGGAAAAAGGGCGTGCCTTGGACAGAAGATGAGCATAGGCGTTTTCTTTTGGGAC
TGCAAAAGTACGGCAAAGGGGATTGGAGAAGTATCTCACGGCACTTTGTTGTATCCAAAACGCCGACTCAAGTAGCAAGC
CATGCTCAGAAATACTATCTGAGGCAGCTTTCTGGAGGCAAAGACAAGAAAAGACCGAGCATCCATGACATAACAACAGT
CGACCTCGTTTCTCCATCAGACAACAATAGACCTCGTCCTCTTGAGAAGACTAATGAACTTTCCTTTCAGCAGAAGCTCA
ATGAAGCCTTAACGGTTTTTGACTCGTCTTGTGGTGATTCTTATGCTGCGTATCCCTTCAATGTTTCGACACAAAGTCAT
CCTAGCTCGTGTCTTCACATCCAAGTGCCAAGATTTCGAGGTTGA
>Sesamum indicum DIVlike7 LOC105174541
ATGAACAGAGAAATGGGACTTGTTTCTCCAGCTTCATATCTCAGCGATTCGAGTTGGTTGTTCCAGGAGGATACGGTCAC
CAAATGGACTCCTGAGGAGAATAAGAGGTTTGAAAATGCTCTTGCCTTATTTGATAAGGATACTCCTGATCGCTGGCACA
ATGTGGCGTCCATGATCCCGGGGAAGACCGTCAGCGATGTGATCAAACAGTACAGGGAATTGGTGGAAGATGTGAGTGAT
ATAGAAGCTGGGCTTATACCCATACCGGGCTATACCAATAACTCATTCACATTGGAGTGGGTTAGTAATCATGGCTATGA
GGGGTTGAAACAGCTGTATGGCCCTGGTGGGAAACGGAACTCTTCCACTCGATGTTCTGACCATGAAAGGAAAAAGGGCG
TGCCTTGGACTGAGGAAGAGCACAGACTGTTTCTGTTGGGACTAAAAAAGTACGGAAAAGGAGATTGGCGAAATATCTCT
CGCAACTTTGTAACCACGAGGACTCCAACTCAGGTTGCTAGTCACGCTCAGAAGTATTTTATCAGGCAGCTTTCTGGGGG
GAAAGATAAGAGAAGATCAAGCATACATGATATCACAACTGTCAATCTTGAGGAAACCAAGTCTCCTTCGCCAGAGAAAG
ATAGGCCCTCTCGCTCACCAGAAAAATCAAACTTGATCATGCAGTCACCACAAAATTTGGATACAGATGTTGTGGTCCGA
GCAACATATGATTCCAGCCTTACGAATCCTGGAGCAGTGATGGGGTTCAGCCCAGCAAACAGCAGCTTAATGATCACTCA
TCTTCAAGGGATGTATTCATTTGGGCTTAATCTGCACGAACACCGTATGCAGAGCATTGATTCACATGCATTCCGGCTAG
GACATCATGGTACAATTTTTCAGATGCATCCGACCCGACATCTATAA
>Sesamum indicum DIVlike8 LOC105174995
ATGGTTAATACGAGTGGCTGCAGTTTAGAAACGGAGATTTCGAGGTGGAGCTGGGAAGAAAACAAGCGATTTGAAAATGG
GTTGGTGGAATTCCCTGAAGGTTTCCCCAATCGGTGGGAGAAAATCGCCGCCAGGCTTGGAACGAAATCGGCGGCGGAAG
TTGAGCAACACTATGCCGTCTTGTTGGATGACGTGACGGCGATCGAAGCAGGGTTGATTGAGTCGCCGGAGTATGTAGAA
AGGGATGCACCACGGTCGTCGGAACCCCAAAAGTACCCTAAATCCGATAAGAAGCCGATCGGCGTTCAGAGGAAAGCAGG
CAGACCGTGGACTGAAGATGAACATAGATTATTTCTTCTCGGATTGGAGAAATATGGAAAAGGAGACTGGAAAAGCATTT
CAAGATACGTGGTCCTGACCAGAAATCCTACACAAGTCGCTAGTCATGCCCAGAAGCACTTTGAACGTCAAGAAAAGGAG
GAACAAAATAAGAAAAGACGAAGCATATTTGATAGTTCGATTGCTGAAACCTCTATGACTAAGTTCGCTAACTGA
>Sesamum indicum DIVlike9 LOC105176579
ATGGAAAATGCAAGCCGGTGTGATTCCAAGGTGGGGAATTCGAAGTGGACTTGGGAGGAGAACAAGCAATTTGAGGATGG
TCTGGTGGAATTCCCCGAGGATTGTCCGAATCGGTGGGAGAGGATCGCGGCGAGGCTTCAGACGAAATCAGCGCCGGAAG
TTGAAAGGCACTTCGCCGTATTGTTGGATGATGTGGCGGCGATCGAGGCTGGGTTGATTGAGTTGCCGGAGTATGTGGAG
AAGGTCGGGTTCGGGTCATCGGAACCCCAGCAAAACCCTAAATCGGAGAAGAAACCGATTGTCGCGCAGAGAAAGGCAGC
CAGACCGTGGACCGCAGATGAGCACAGGTTATTTCTACTTGGATTGGAAAAATACGGAAAAGGGGACTGGAAGAGCATTT
CCAGATACATGGTCCTGACTAGAAGTCCTGCCCAGGTTGCCAGCCATGCTCAAAAGTACTATGAGCGTCAAGAAAAGGAG
GAGCAGAACAAGAAAAGACGAAGCATTTTTGATAACTCGGCTGCTGAAGGTAGTTCTCTGACTTCTAAGTTCTGTTGTTG
A
>Sesamum indicum DIVlike10 LOC105176804
ATGGAATGGTCAGATTTTCACTACTCTCCACTGGAAGAATCTTTGTGTGGGCTTTTGTCACCCCAGTTCGAAATGGACAA
GGCAGAGTGGACTTCTGAAGAGAACAAGCTGTTTGAGAATGCCTTGGCTGAAATTGATCCTGCTTCTCCAGCTTTCTTCG
AGCATGTTGCATCCCGAGTTCCCTGGAAATCCATCCAAGAGATCAAAAACCATTACCAAGCATTGGTTGAAGATGTGGAG
ATGATCGAATCAGGCCATTTTCCACTTCCCAACTACCAAAACCTCGATGATCACGAGAAGCAAGAGGAGATGGAGGCCAA
GAAAGAGGACGGATCCCCATCGGTTGAAGCTAAAACCAGGAACGGCCAGCAAAGGCGGCGAGGTGTTCCGTGGACTGAGG
AAGAACACCAGTTGTTCCTTATGGGACTCAACAAGTACGGGAAAGGCGACTGGCGGAGCATCTCAAGGTACTACGTCATC
ACCAAGACCCCAACGCAGGTTGCTAGCCATGCACAGAAGTATTTCAGACGACAAACGAGCTCCACTCCAGTGGACAGGCG
CCGCCCTAGCATTCATGACATCCAGACCGTGAATCCCACCACCTTCGCCTCAGTGCCCCAAAGGCATGCGGCCAACAACA
CTCACCCAGATATGGACGAACCAATTCCTTTCTCTTCTTGCAGCTTCATTCCAATGCTCAACCACAACTTCAATGGAGGT
GGTATCAATGTTGAGCAAAACCCTATGTTTTTGCCACCCGTGAACTCCACTTCCTTTCCATCTGCTGATCCCCTCTTCAA
TCAGACTTCAGCTGCCTATCCTGCACCCTACATGCTTCCATCTTTCAGGAACCAACAATGGGGTTAA
>Sesamum indicum DIVlike11 XP_011073055.1 MYB2 domain lost
ATGTCAGGTACAGGTGGGGTGGGGGAGGGGGTGGGGTGGAGCAGAGAAGAAGAAAAAGCATTCGAAAATGCAATTGCCAT
GCACTGGAGTGATGACTGCACAGAGCAAAACTGGAGCAAGATAGGGTGCATGGTTCCGAGTAAAAGCATTCAAGAACTGA
AGCACCATTTCGAAATTCTTGTTGAAGATGTGGCTGCCATTGAAGCTGGAGATGTCCCATTGCCCAACTATAGTGCTGCA
GGAGCTGGAGATGAGCGTGCCTCCAGCTCTTTGATTTCCACTAATAACCATTACCATGAAAAAGATAGACCCTACATGAC
TACTAACCCTAATTTCTCAGGCGTGGGGACTAGTGACTCCGTCTCCGGACGTCAGGCAAGCAGCGCGTCGGAAAGGACTT
CCGTGGACGGAAGAGGAGCACAGGTTATTTTTGCTTGGTTTAGACAAGTTTGGGAAAGGGGATTGGAGAAGTATCTCAAG
AAACTTTGTTATCTCTAG
>Solanum lycopersicum DIVlike1 Solyc03g096350.2.1
ATGAACAAGAATAAGAGAGAATGGACTAAAGAAGAGAACAAGCAATTTGAAAGTGCTATTGCAATCTATGATGAGAAAAC
TCCTGATCGATGGTTTAAAGTGGCTGCCCTCATCCCTGGAAAGTCAGTTATTGATGTAATCAATCAATATAAAGAACTCG
TTTCAGATGTTTATGATATTGAAGCTGGATTGGTACCAAATCCTGGCTATTTCGCCTCTTCGATTACGTTGGAATTGGTT
GATCATTGTGGATTACAAACATTCAGAAAAAGAGGGAGTAAATCATCTGATCAAGAAAGAAAAAAAGGTGTACCATGGAC
TGAAGAAGAACACAGGAGATTTCTGATGGGACTTGAGAAGTATGGAAAAGGGGATTGGAGGAACATATCGAAGAAAATGG
TAATTTCTAGAACTCCAACTCAAGTAGCTAGTCATGCTCAGAAATACTATCAGAGACAGATTTCAGGGGGCAAAGATAAG
AGGAGGCCTAGTATTCATGACATTACCACTGTCCATATCACAGCGGACTCTGCGTCCCCAAATAACCTACTATATAACAT
CAATTCCTTTTCTAAAGAAAAAAAATTATATGCAACACACAACTCCTCTTTCCAGAAAACCACAACGCCAGACATAGTCA
ACTGTTGGAATGCTAACTTATCAAATGATCATGAAGATGTGATGGATTTTGGATCATCATTTGTCGCCTATCCGTATGAG
ATTGCTTCACAGTCTTGGGATGAACATGGAATTGACGACATTACTATGAATGCTGATTCACAACTCCAGTTCCAATCAAC
AAGATATCAGATATGGGGTTGA
>Solanum lycopersicum DIVlike2 Solyc03g119740.2.1
ATGTCACCTTCAGATTCATCATCATCTTCAGTAGTGTGGAGCAGAGAAGAAGAAAAAGCTTTTGAGAATGCCATTGCACA
GCACTGGGTTGAAGATTCTGAACAGCAATGGGAGCAGTTTGCTTCTATGGTCCCCACAAAGACCATTGATGAGCTTAAGG
AACATTACCAGCTACTTTTGGAAGATGTTGCAGCCATTGAAGCAGGACAAGTTCCAATACCCAATTACAAAGGAGAAGAA
GCTTCGTCCTCTTCAACGAAAGAAGTAAATCTAGGATATCCTGGGTCAGTGGATGGGCGGCGGTCCAATTGTGGTTATGC
AAATGGATTTTCAGGTACGAACCATGACCCGATTGGGCATGGTGGAAAAGGAAATTCTAGGTCTGAACAAGAGAGACGAA
AAGGAATACCGTGGACTGAAGAAGAACATAGGTTGTTTTTGCTAGGTTTAGACAAATTTGGGAAAGGAGATTGGAGAAGT
ATTTCAAGGAATTTTGTGATATCTCGAACACCAACACAAGTAGCTAGTCATGCCCAGAAATACTTTATTCGTTTGAATTC
CATGAATAGAGATAGAAGAAGGTCAAGTATTCACGACATTACAAGTATCAATAATGGAGGAGACGTTTCAACTCATCAAG
CTCCAATTACAGGCCAACAGGTGAATCCTAATCCATCGAATCCAGCTGCACTTGGACCCTCAGTCAAGCACAGAACCCAA
CCCAATATGCATAGTATGGGCATGTACGGTGCTCCGATGGGTCACCCCGTCGCTGCACCGCCAAGCCACCTCGCCTCAGC
CGTCGGAACACCGGTTATGCTTCCTCATGGACACCATCCTCCTTATGTACTTCCACTTGCATATCCTATACCACCGCCGC
CACCCCCCATGCACCAGTAA
>Solanum lycopersicum DIVlike3 Solyc04g008870.2.1
ATGACAGTAGATAAATCAAGAAGCTCAATTTGGAGCAGAGAGCAAGATATAGAATTTGAGAATGCATTAGCAACTTATCC
TGAGGATTGTGTAGATAGGTGGGAGAAAATTGCAGCTGATGTTCAAGGGAAAACCTTACAAGAGGTTAAGAATCATTACG
AAATTTTACTCGATGATGTGAGTCGAATCGAGTCTGGTTATGTTCCTTTGCCTTGGTACAACTCTACTTTTGACAGGTCT
TTGTGCAATGATGTTGGTGGTGAAAGAATTGGCAAGAAGAGTGGGGTTTCAGGGAGGCTAAATAGTGAGTCAAATGATGG
AGGTAAATCTACTAAATTGGAGCAGGACCGGCGTAAAGGGGTTGCTTGGACGGAGGATGAGCACAGATTGTTCCTTCTTG
GACTGGAAAAATATGGGAAAGGTGATTGGAGAAGTATCTCTCGAAACTTTGTTGTGACAAGAACTCCTACACAAGTGGCC
AGTCATGCCCAAAAATATTTCATACGTTTAAACTCGATGAACAAGGACAGAAGACGAACAAGTATACATGACATTACTAG
TGTTAATAACGGAGATGTCTCCGTACCTCGAGTTCCAATCACTGGCCAAACAATTGGTTCTTCTGGCAAATCCAACAAAC
TATCTCCAACAGCACCAATTGCTCCCATTGGAGTTGGTATATATGGAGCAACCACCATCGGACAACCAGTAACAGGACCA
ATGGTTAACGTAGTTGATCAGAGGCAGATTCAGGATTTGGACATTATGGGTTCAAGTTTGGGATATTACTACGACCAACC
TTGA
>Solanum lycopersicum DIVlike4 Solyc05g052610.2.1
ATGGAAACTTTATATCCAACTTGTTTTGTACCAAATTCAAATTGGATTATGCAACAGAGTAAGAGTAATACAGAATGGAC
TAAAGAAGAGAACAAGAGATTTGAAAGTGCACTTGCAATATACGACGAGACTACACCAAATCGATGGTTTAAAGTAGCAG
AAATTATCCCTGGGAAATCAGTTCTTGATGTGATAATGCAGTATAAAGAATTGGTTGCAGATGTTAGTAACATAGAGGCT
GGATTGCTCCCAAATACGAGGCGTGGTTATACGTCTTCTTTTGCGTTGGAATTTGTTGATCATCGTAACATTCAAACGTT
TAATAAGAGAGGCAAGTCTTATGATCACGAAAGAAAGAAAGGCGTACCATGGACAGAGGAAGAACATAGGCGATTTCTTA
TGGGGTTAGAGAAATATGGTAAAGGAGATTGGAGAAACATATCGAGGAATTTCGTGATCTCTAAAACTCCAACACAAGTG
GCTAGTCATGCTCAGAAGTACTATTTGAGGCAACTTTCAAGGGAGAAAGAGAGGAAGAGACCTAGTATTCACGATATCAC
CACCGTTCATCTCACAAACGATGAGTTTCTCAATAATAACAACAACGACGACAAAAAATCCATGTGTGAAGAGAGGTTGT
ATATGTCCTCAACAAGCACAACAGACTTACTAATCGGCTGTTGGAACAACTCGATCGATGAAGACCTAATGGCATTTGGT
CAATTTGTGTGA
>Solanum lycopersicum DIVlike5 MYBI Solyc05g055240.2.1
ATGTCGACATGGACGAGGGACGACGACAAGCTCTTCGAACACGGCCTGGTTTTGTACCCTGAGAACAGCGCCGACCGGTG
GCAATTGATCGCCGATCATGTCCCCGGGAAAACAGCCGACGATATCATGGCTCATTACGATGACCTTGTTCACGATGTAT
ATGAAATTGATTCGGGTCGGATTGATCTACCGAGCTATACGGATGATCCGGTTGAATTGGAAGGCGATTGTCAGATTACA
TCGGGGTCAAACAAGAAGAGTAATGAAATTGAGAGGAAAAAGGGTACACCATGGACTGAAGATGAACACAGGTTATTCCT
TATCGGGCTGGACAAATACGGGAAGGGTGACTGGAGAAGCATTTCAAGAAACGTAGTGGTATCAAGGACACCAACACAAG
TGGCTAGTCATGCTCAAAAATACTTCATTAGACAACAGGCAATGAAGAAAGAACGGAAAAGGTCAAGCATCCATGATATT
ACAACTGCAGTGGATACCAACCCAGTGCCTCCTCAAAGCAGCTTTCAAAACCAAAGTGGCAGTCAAAATTTCAACTTCGC
GATGTAG
>Solanum lycopersicum DIVlike6 Solyc06g076770.2.1
ATGGAGATTCTATCACCAGCTCCTTATCTTTCAAATCCAAGCTGGTTTCTTGATGAGGGTAAGAGCACAAAATGGACTCC
AGCTGAAAATAAGGCTTTTGAGGATGCACTTGCCTTGTTTGATAAAGATACACCAGATAGATGGCATAGAGTTGCAGAAA
TGGTTCCAGGGAAATCAGTTGTTGATGTGATGAGGCAATATAAAGAATTAGAAGATGATGTGAGCAGAATAGAAGCTGGA
TTAGTTACTATTCCTGGTTATAGTACTTCACCTTTTACATTAGAATGGGGGAATAGTCATAGTTTTGATGGATACAAACA
ATCTTATGTTGTTGGAGGTAAAAGGCCTTTGTCTAATAGGCCACCAGAACAAGAGAGGAAGAAGGGTATTCCATGGACAG
AAGAAGAACATAAGTTGTTTCTAATGGGGCTTAAAAAGTATGGAAAGGGTGATTGGAGGAACATTTCGCGTAACTTTGTT
GTTACTAGAACTCCAACTCAAGTGGCTAGTCATGCTCAGAAGTACTTTATTAGACAACTTTCTGGTGGAAAAGATAAAAG
GCGGGCGAGTATTCATGACATTACAACAATAAATCTCAACGATAATCAAACACTTTCACCAGATTACCAGAAACCAACTT
CACCTGATCAATCCACTATGATTTCCCAGCAGCCAAAATCGGCTGCTAATGTCATGAACAAAATGCCATTTCAGTGGAGT
CAGGTCAATAATGGGACAGCCACGGGCTTCAATTCTGCACAAGCAAGTTTGTTCATGTCCCCAGCTCTTTATGGAGGAAA
CTCTTATGGGAACACTAAAATGCAAATCCAAAGTTTACAAAGAGGTGGTATGCATGAGCCATACTTCGGATCCCAAAGTA
TGAATTTTCAGCTACAATCAGCACATCCGTATCATCAAGCATAA
>Solanum lycopersicum DIVlike7 Solyc09g014250.2.1
ATGAATAGAGAAATGGGATATCTATCCCCTGCAACATATATCAAGAACTCAAGCTGGTTGTTTGAGGAAAACAAGGGAAC
AAGATGGACACCTGAAGAGAACAAAGTGTTTGAAGAAGCACTTGCTTTGTTTGATAAAGATACACCTGATAAATGGTATA
ATGTAGCAGCAATGATCCCTGGGAAAACAGTGAATGATGTGATTAAACAGTACAGAGAATTGGTAGAAGATATTAGTGAT
ATAGAGGCAGGGCTAATACCAGTACCTGGCTATACTACTAGTAATTCTTTCACATTAGAGTGGGTTAATAATCAAGATGC
TTTTCATGGATTTAAGCAATTTTATGGTCAATCTGGGAAAAGAGGCTCGTCGAATCGATCTTCTGAACATGAAAGGAAGA
AAGGTGTGCCATGGACTGAAGAAGAGCACAAGCAATTTCTACTGGGGCTGAAAAAGTATGGAAAAGGAGACTGGAGAAAT
ATTTCACGCAATTTCGTGACCACAAGAACTCCAACTCAGGTAGCTAGCCATGCTCAGAAATACTTTATTAGGCAGCTTTC
CGGTGGAAAAGATAAAAGGCGATCAAGCATACATGATATCACAGTTGTCAATCTTTCGGAATCCAAGTCTACTTCCCCTG
AGGATCATAAATCTGCCCCTTCTCAACAAGCACAACAACATTCAAAAATGAATGGCATGGTAAAAACACTATGCGAGTAT
AATTCACCGAATCAAGAATCAGACATAACATTCAACTCATCAAGTGGTGGTCTGATGGCCGTGCCTTTTCGAGGGGCTCC
ATCGTATGGACTCGAGCATGGAATGCATAACATTGCTCTACAAGGTCTCCAGTTCGGTAACTACAATACTATGTGTTGA
>Solanum lycopersicum DIVlike8 Solyc10g076820.1.1
ATGAGCAGAGAAATGGGATTTCTTTCTCCTCTTCCTGAAGAAACAACATACCTTAGAAACTCAAATTGGTTATTTGAGGA
AAACAAGGGAACAAATTGGACAGTTGAAGAGAACAAGATGTTTGAGGACGCGCTCGCGTTGTTTGATAAGGAAACTCCTG
ATAGATGGTATAACGTAGCAGCAATGATCCCCGGAAAGACGGTGAATGATGTGATCAAACAGTATAGAGAATTGGTTGAT
GATGTTACTGATATTGAAGCTGGATTAATACCAGTACCTGCTAGCTACATGACTACAACTAGCTGTACTACTCGTTCATT
CACATTGGATTGGATCAATCATGATCAAGAAATAGGCGCCTTCCACGACTTTAACAAGCGATTCCATGGTCCATCTCATG
GCAAGAGAAACACATCAAATCGATCTTCTGAATACGAAAGAAAAAAAGGAATCCCATGGACCGAGGAAGAACACAGGCAA
TTTCTGTTGGGGCTGAAAAAGTACGGAAAAGGTGATTGGAGAAATATATCTCGCAATTTTGTGACTACAAGAACTCCAAC
ACAAGTAGCGAGTCATGCTCAGAAGTATTTTATTAGACAAATTTCCGGGGGTAAGGACAAGAGAAGATCAAGTATACATG
ACATTACCACTGTCAATCTAACAGAAATGAAAGAGAATCATACATCTTCTAATTCCCCCGAAAACTCTGTTCCATCTCCA
CAAAAACAGCACAATTTGTCAAATCAAAAATCATATATAGGTTTCAAAACATATGGACTAAAATTGCATCAACGTCGAAT
GCATAGTGTTATTCTGCAGGGACTTCAGTTTGATCAGTACAATACTATGTGA
>Solanum lycopersicum DIVlike9 Solyc11g071500.1.1
ATGAGCCTCAACCGAACATGCAATAGCTCCTTCTGGACTAAGGAGGAAGACAAAGCATTTGAGAATGCTTTGGCTTTATT
TTCTGGAGATAGTGATAAATTTCTGAAGATCGCTGCTGCTGTTCCTGGGAAATCTCTTCAAGAAATTATCGATCATTATA
ATGTATTAGTGGAAGATGTTAATGACATAGAGTCTGGCAAAGTTCCGCTACCTAAATATGAGAGAATGCGAAGTTCTTCT
AGCCGCAGAAGGAGATCATCGGGAGCAGGGGTAGAACGGCGAAAAGGGGTTCCTTGGACTGAAGAGGAACACAGGTCATT
TCTCCAGGGGTTGGCAAAACACGGAAAGGGTGATTGGCGGGGTATATCAAGGAACTTTGTGTTTTCTAGAACACCAACAC
AGGTGGCAAGCCATGCCCAGAAGTACTACAGTCGATTAAATGGCAATAACACAAATAGGAGAAACAGCATTCATGATGTC
AGTAGTGTGGGTGCTGCTAATATTACTGAACCTTCACAACAAAAATCTGACGAGTTGACAGGACCTTGTGGAGGACAATC
GCAGTTGCCAATTGCCGACTATGTGACTGAAGCTTTTGAAGCAGGCATGCTATCTTTACCAGGGCCAGTTACAAACTGCA
CGACTGATGCTTTTGAAGGACCATCAGCTGTTAACCCCGAGAAATTCCCGCTTGGTGCTGCTCTTGGTAGTGACTTGAAT
AGCTCATTTCCCCGCGTGGATGAGTTCCTGCAAAGTGTAGAAGACCTAATCATCGTACCAGCAGAAGGCACCTCTGGAGT
ATGCTGTGAGGTTGACTCTAGGACATCTCCATCACTTAGCATGCAACCATCAGTTACTGGTGGAACCGGAATGTACACTC
ATCCAGTTTCATTTCCCGACGTGCATGAGTTCCTGCAAGGTGTAGAAAACCTAATCACTGTACCGGGAGAGGGTGCCTCT
GGAGCAAACCGTGGGATTGACAGTAGGATATCTCCATCACTTAGCTTGCAACCATCAGTTGCTGGTGGCACCAGAATGTA
CCCTCATCCAGTCAATGTACCGGCAGAGGGAACCTCTGGAGTGAGCCATGGAGTTGACACTAGGACATCTCCATCAATTA
GCTTGCAACCATCAGTTGTTGGTGGCACCAGAATGTACCCTCATCCAGTCAATGTACCGGCAGAGGGCATCTCTGGAGCG
AGCCATGGGATTGGCGCTAGGACATCTCCATCACTTAGCTTGCAACCATCAGTTGTTGGTGGCACCAGAATGTACCCTCA
TCCAGTCAATGTACCGGCAGAGTGCATCTCTGGAGCGAGCCATGGGGTTGACACTAGGACATCTCCATTACTTAACTTGC
AACCATCAGTTGTTGGTGGCAGCAGAATGTACACTCATCCAATCATCGTACCGGCAGAGGGCACCTCTGGAGCGAGGCGT
GGGGTTGACACTAGGACATCTCCATCACTTGGCTTGCAACCATCAGTTGGTGGTGGCACCGGAATGTACACTCATGCTGT
CAATAATGTTAGGTATGATCTGGAAGAGCTAATGACCAAGCAGTTGGTTGGAGCTAGTCAAGTAGGTCCTACCATTAACA
CTGCAAGTTTGCCATCACCAATTGCTGATCATATTGGAGTCCGTGGTTGTACAACTTCTAGCAGTGCCGCTAGGAATGAT
TTTGCGAGTACCATGGAAGCTCCTGGGGAAGGTTTTTCTGTTGATTCCATGCAGATGCCATCAATTCCTGACCATATTGG
AGGTGGAACTTACCCATGTTGGGAACCTAGCAGCAAGGAAGACAGTATCTTTGATCTGGAAGACCTATACACAGATCACA
TGTTTGGGTTTCACAAATGA
>Solanum lycopersicum DIVlike10 Solyc11g006720.1.1
ATGATGTATCCGGCGAACAATCGGTGGCTAATCGGCGAATCACCGGCGATGATTCATCCAAATTCAACATGGACGAGATT
TGAAGACAAGTTATTTGAACAAGCTCTAGTTATGTACTCTGAAAACGATATTGAACGGTGGCAGAAAATTGCTAATCATG
TTCCGGGAAGGACGCCGGAAGATGTTATGGCTCACTATGATGCACTTGTTCATGATGTTTTTGAGATTGATTCAGGGAGA
GTAGAGCCGCCAAGTTATCCTGATGATTTGTTTGATTGGGAATCGGATTGTAAGACTAACCAGATCTCGTTTGGGACGAA
CAAAAAACATGAAGTTGAGAGGAAAAAGGGAACTCCATGGACTGAAGAAGAACACAGGTTATTCCTTATTGGGCTGGATA
AATATGGGAAGGGTGATTGGAGAAGCATTTCAAGAAATGTAGTGGTGACGAGGACACCGACACAGGTGGCCAGTCATGCT
CAAAAATACTACCTTAGACAGCAGTCGATGAAGAAAGAACGTAAAAGGTCAAGCATACATGACATTACCACTGCAGTGGA
TACAAAGATGGTGCCACCTCAAAACTGTCTTCAGAATCAAGGAGGGTATCAGAATTTCAACTTTCCCATGTAG
>Vitis vinifera DIVlike1 LOC100244612 XP_002268402.4
ATGTCTCAATGTATAGGTTATTCAACATCATCTGGGTCTATCTGGACTCCTTCAGAAAACATTCTCTTAGAGAGAGCGAT
CTTGATGTTTCCTGAAGAAACCCCAGATCGTTGGTACAAAATAAGTAATCAAATTCCTGGAAAATCTACGATTGACGTGT
TGGAACATTACATCAGACTCATACAGGATACTGATGCAATTGATTTTGGTGCTATGGATCGGTACATTCCATCCATGTGG
GATTTAGAAGAAGGAAGCGACTCAAAAGAGAAAAAAAGGGGTACTTCATGGACAGAAGAGGAACACATACTGTTTTTGCA
AGGACTTCTAAAATATGGCAAAGGTGATTGGAAGAATATTTGTCGAAACTATGTGACAACCAAAACTCCAACTCAAGTTG
CTAGCCATGCTCAAAAGTATTTTGAACGACAAAAGCTTGGTAACGTGGAGAAGAAGAGGAAAAGATCTAGCATCCATGAT
ATCACCATCAATCACATTCCTTCATCACATGGTAGTGATGCCCGATAG
>Vitis vinifera DIVlike2 LOC100259989 XP_002268293.2
ATGTCCTTTGGGTATTTAGATTATTCATCATCATCAGCTAGGTCTGGCTGGACTCGTTCGGAGAACATTCTTTTAGAGAG
AGCCATCTTGATGTTCCCAGAAGAAATCCCAGATCGTTGGTACAAAATTGCCAATCAAATTCCTGGAAAATCTACTATTG
ATGTGTTGGAACATTACATCAAACTCATACAGGATACTGATGCAATAGATTTTGGCTCTATGGATTGGTACATTCCGTCC
ATGTGGGGCTTGAAAGAAGATGAAGGGGAAGAAGTTAGTGGCTTAAAAGACATGAAAGGGGGGACTTCATCAACAAAAGA
GGAGGAACCTAGTCACTTTAAAGAAAGGAAAAAGGGGGCTCCTTGGACTGAGGAGGAGCACACATGGTTTCTACAAGGAC
TTCTAAAATTTGGGAAAGGTGATTGGAAGAACATCTCTAGACACTGTGTAACGACCAGGACTCCAACTCAAGTTGCTAGC
CATGCTCAAAAGTATTTTGCACGGCAAAAGTCTGGAAATGCAGAGAAGAGGAGGAAAAGATCAAGCATTCATGACATCAC
CACCAGTGATCTTCATTCTCCACATGGTGGTGCTGCCTCATAG
>Vitis vinifera DIVlike3 LOC100253165 XP_002268137.2
ATGTCTCAATTCATAGATTATTCACTGTCATTTGGCTCGAAGTGGAATCGCTCAGAAGACATTCTCCTTGAAAGAGCCAT
TTTGATTTTTCCAGAGGAAACCCCAAACAGGTGGTATAAGATTGTCACTCAAATCCCAGGAAAATCTCCCATGGATGTGC
TTGAACACTACATAAAACTCATACAAGATATCGATGCGATCGACTTCGGTAGTATGGATCAGTACATTCCAGACCGGTGG
GATTTAGAGGAGGAAGATCAGGAGGAAGAAGAAGGCAGTACTGGCTCAAAAGTCGAGAAGAAGAAAGGGACTCCATGGAC
TGAAGAAGAGCACGTACTGTTTCTTGAAGGATTAGTCAAATATGGAAAAGGTGACTGGAAAAGCATCTCTAGAAACTTTG
TGATAACCAGGACGCCATCCCAGGTTGCAAGCCATGCTCAGAAGTACTTTGCAAGACAAAGGCCTGGGAATATGGGCAAG
AAAAGGAAGAGAACCAGCATTCATGATATCACGACTGATGATCTTCCTCCACTAGGTGGTGTAACTCCATAG
>Vitis vinifera DIVlike4 LOC100240851 XP_002265709.2
ATGTCTCAATTCATAGATTATTCACTGTCATTTGGCTCTAAGTGGAATCGCTCAGGAGACATTCTTTTTGAAAGAGCCAT
TTTGATTTTTCCAGAGGAAACCCCAAACAGGTGGTACAAGATTGTCACTCAAATCCCAAGAAAATCTCCCATGGATATGC
TTGAACACTACATAAAACTCATACAAGATATCGATGTGATCGACTTCGGTAGTATGGATCACTACATTCCAGACCGGTGG
GATTTAGAGGAGGAAGATCAAGAGGAAGAAGAAGGTAGTACTAGCTCAAAAGTCGAGAAGAAGAAAGGGACTCCATGGAT
TGAAGAAGAGCACGTACTGTTTCTTGAAGGATTAGTTAAATATGGAAAAGGTGACTGGAAAAGCATCTCTAGAAACTTTG
TGATCACCAGGACGCCATCCCAGGTTGCAAGCCATGCTCAGAAGTACTTTGCAAGACAAAGGCCTGGGAATATGGGCAAG
AAAAGGAAGAGAACCAGCATTCATGATATCACGACTGATGATCTTCCTCCACTAGGTGGTGTAACTCCATAG
>Vitis vinifera DIVlike5 LOC100245951 XP_002264395.2
ATGTCTCAATTCATAGATTATTCACTGTCATTTGGCTCTAAGTGGAATCGCTCAGAAGACATTCTCCTTGAAAGAGCCAT
TTTGATTTTTCCAGAGGAAACCCCAAACAGGTGGTATAAGATTGTCACTCAAATCCTAGGAAAATCTCCCATGGATGTGC
TTGAACACTACATAAAACTCATACAAGATATCGATGCGATTGACTTCGGTAGTATGGATCAGTACATTCCGGACCGGTGG
GATTTAAAGGAAGAAGAAGGCAGTACTGGCTCAAAAGTCGAGAATAAGAAAGGGACTCCATGGACTGAAGAAAAGCACGT
ACTGTTTCTTGAAGGATTAGTCAAATATGGAAAAGGTGACTGGAAAAGCATCTCTAGAAACTTTGTGATCACCAGGATGC
CATCCCAGGTTGCAAGCCATGCTCAGAAGTACTTTGCAAGACAAAGGCCTGGGAATATGGGCAAGAAAAGGAAGAGAACC
AGTATTCATGATATCACGACTGATGATCTTCCTCCACTAGGTGGTGTAACTCCATAG
>Vitis vinifera DIVlike6 LOC100268113 XP_010655991.1
ATGACCGGAGATGAAGTAAGTGATAGCTCCTTGTGGAGTAGGGAGCAGAATAAGGCATTTGAGAATGCCCTGGCAACTTA
TCCTGAGGATTTATCAGATCGGTGGGAGAAGATTGCTGCAGATGTACCAGGGAAAACCCTAGAAGAGGTTAAACATCATT
ATGAGCTTTTAGTTGAAGATGTTACCCAGATCGAGTCTGGCTCTGTGCCTCTACCTTGCTATAATTCTTCTTCTGAGGGT
TCATCAAGCCATGTGGGTGATGAAGCAGTTGGTAAGAAGGGCAGCCATTTTTCAAACAGTGAGTCCAATCATGGAGGGAA
GGCTTCAAGGTCAGATCAGGAGCGTCGCAAAGGGGTTGCTTGGACAGAGGATGAGCACAGGTTATTTCTTCTTGGTTTGG
ATAAATATGGGAAAGGTGATTGGCGAAGTATATCTCGGAACTTTGTGGTGACAAGAACACCTACACAAGTGGCAAGTCAT
GCACAAAAGTACTTCATCCGCTTAAACTCGATGAACAAAGATAGGAGGAGGTCAAGCATTCATGATATCACCAGTGTTGG
CAATGGAGATATTTCTGTGCCCCAAGGACCAATCACTGGCCAAACAAATGGTTCTGCTTCAGGAGCTTCCTCCGGAAAAT
CAACTAAACCAACCCCTCAACCCCCAGCCGGGCCGCCGCCGGGGGTTGGCATGTATGGTTCTACAACTATAGGGCAACCA
ATAGGAGGACCCCTTGTTTCAGCAGTTGGAACACCAGTGAATCTTTCGGCTCCACCACACATGGCATATGGTGTCCGAGC
CCCAGTCCCAGGAGCAGTGGTTCCTGGTGCGCCAATGAACATGGGTCCTATGACATACCCAATGCCACATACATCTGCTC
ATAGGTTGGCATGCAGAGCGTGCTGA
>Vitis vinifera DIVlike7 LOC100263868 XP_002273261.1
ATGTTTCCAAACGATTCCTGGATGATGATGGTCAATCAATCGCCCTCTCCTTCTTCCTCCTCCTCTTGGTCTCGCCACCA
GGACAAGCTCTTCGAGCGAGCTCTGGTCGTCATCCCTGAGGAAACCCCCGACCGCTGGGACAAAATCGCTGCTCAAGTCC
CCGGCAAGTCATCCTCTGAGGTCCGCCGCCACTACGAGGACTTGGTTCACGACGTGGCGGAGATCGACTCCGGCCGAGTG
GAGTTGCCGCTGTACGAGGACGAGTCCTGCGGCTCCCCCTGGGCCTCCGACTCACGTGCGGGTCAGGTTTCGTTTTCACC
GAGGCCTAGGCAGAGCGAGTCGGAGCGGAAAAAGGGCGTGCCCTGGACAGAGGAAGAACACCGGTTGTTCCTGATCGGGC
TACAAAGGTACGGAAAGGGGGATTGGCGGAGCATATCAAGAAATGCGGTGGTGTCGAGAACACCCACCCAAGTAGCCAGC
CATGCCCAAAAGTACTTCATGCGGCTAACCTCCGGCAAAAAAGATAAGAAAAGATCAAGCATCCATGACATCACTACTGT
GGATACCTCCAACTCCCTGCCTCACTCTAATACCCAGACCTGGGTGGGAGAATCTCTTGCATCTCAAATCCCCTACTATG
AAGAAGGACCCCCAAGTTTTGGATTTTCCATGTAA
>Vitis vinifera DIVlike8 LOC100244960 XP_002280403.1
ATGAAGTGGGAAATGGAAATTCTCTCCCCAGCATCCTATCTTTCCAACTCCAATTGCCTGCTAGAAGAGAGCAAGAGCTC
AAGATGGACTCCAGAAGAGAACAAGACGTTTGAGAATGCTCTTGCAGTCTACGATAGGGACACACCGGATCGATGGCAGA
AGGTGGCTGCCATGATCCCAGGAAAGACTGTTGGAGATGTTTTCAAGCAGTACAAAGAACTGGAGCTTGATGTTGGGAAA
ATAGAAGCTGGGCTGGTCCCAATTCCTGGTTATAGCACCTCTCCTTTCACATTGGAGTGGACTACCAATCATGGATATGA
AGGGTTGAAGCAGCCCTATGGACTTGGTGGAAAGAGACCTTCATCCACCAGGCCAACTGATCAGGAAAGGAAGAAAGGGG
TTCCATGGACAGAAGAGGAGCATAAGCTGTTTCTATTGGGCCTTAAAAAATATGGCAAAGGGGACTGGAGAAATATCTCG
CGCAATTTCGTTGTCACCAGAACGCCAACTCAAGTGGCTAGTCATGCTCAAAAGTACTTTATCAGGCAGCTTTCAGGAGG
GAAAGATAAGAGAAGAGCCAGCATCCATGACATAACAACAGTCAATCTCACCGACACTCGAACACCTTCACCAGAAAATA
AAAGACCTCCTTCGCCAGATCAGTCCATTGGGGTTCCCAAGCAGCCCAATTCTGCTCCCATGAATAGAACAACTTTTCAA
TGGAGTCAACCAAATAGTGGAGCACCCATGGCATTCAATCCGACACATGGAAATATTTTCATGTCCTCTCCTTATGGAAT
GAACTCATATGGGCTTAAAATGCAGGGCCAAAATCTGCATAGAGCTGCCTTTAATGAATCCTACATTGGACCTCAAAGTA
TGGTTTTTCAGATGCAATCCACCCCGCACTTTCCTCATGGATGA
>Vitis vinifera DIVlike9 LOC100263069 XP_010654186.1
ATGTATCGAGGAATTGAATTTCTCTCTCCGGCCTCATATCTTCAAAATTCGAATTGGTTGTTCAGTGAAAGTAATGGGAC
AAAATGGACCCACGAGGAGAACAAGCTGTTTGAGAATGCCCTCGCGTTGCACGACAAAGATACCCCGGATCGATGGCTGA
AAGTGGCAGCCATGATCCCGGGGAAGACGGTGGAAGATGTAATAAAGCAGTATAAGGACTTGGAAGATGATATTAGTGAC
ATAGAGGCAGGGTTGATCCCAATTCCTGGATACAGTACCAGTTCTTTCAAATTGGAGTGGAATAACAATCAAGGCTTTGA
TGGGTTGAAACAGTTCTACTTTCCTGGCGGAAAGAGGGGCTCTGCGACTCGGTCTACCGATCAAGAAAGGAAGAAAGGAG
TGCCGTGGACCGAAGAAGAGCACAGGCAGTTTCTGATGGGTCTTAAGAAGTATGGAAAAGGTGACTGGAGAAACATCTCA
CGCAATTTTGTGACTACTAGGACTCCCACCCAGGTGGCTAGTCATGCTCAGAAGTACTTTATCAGGCAACTTTCAGTGGG
GAAAGATAAGAGGAGATCTAGCATCCATGACATCACAACTGTAAATCTCACCGACTCTAAGTCTCCTTCCTCAGACAATG
ACAGACCTTCATCGCCTGATTGCTCTACCACAGTTATGCAGCTGCCACAGTACCCAAATATGGTTGGCACAGCCAAACCA
ATGCTTGACCAGAGACCGCCAAATCAAGGAGCAGCTATGGTTTTCAATCCTTCAAATGGCAATCCATTCTTAGCACCTCC
TTGTGGGATTTCTTCAAATGGGCTTAAGCTGCATGAACAATTTCTGCATAGAGGTACTCTTAATGGACCTCAGTTTGTAC
CTCATAGTTCAATATTCCAGATGCCATCCACACAACAACAACAGCGTCTTCATGGATGA
>Vitis vinifera DIVlike10 LOC100255200 XP_002275014.1
ATGGAAACTCTCTATCCAGCTTCGCATATATCGACTTCGAATTGGTGGTTGCAGGACAGCAACAGCACCCTATGGACTAA
AGAAGAGAATAAGAGGTTTGAGAGAGCTCTTGCTATTTATGATGAGAACTCTCCGGATCGGTGGTTGAAGGTGGCGGAAA
TGATCCCAGGGAAGACTGTGTGGGATGTGATACAGCAGTACAAGATACTGGAAGAAGATGTCAACGATATAGAAGCAGGG
ATGTTTCCAATTCGTGGCTACCTTGCCCCTTCTTTTACACTGGAGTTGGTTGAGAATCGTGGCTTGGATGCGTTAAGAAA
GAGGACCGCCACTATGGTTCGAGCTTCTGATCAGGAGAGGAAGAAAGGGGTTCCATGGACAGAAGATGAGCACAGGCGAT
TTCTGATGGGTCTTATAAAGCATGGTAAGGGAGACTGGAGAAACATATCCCGGAATTTTGTAGTATCTAAGACGCCTACT
CAAGTAGCCAGCCATGCCCAGAAATACTTCGCTAGGCAGCTTTCAGGAGGGAAAGATAAGAGGAGGCCGAGCATCCACGA
CATCACAACGGTCAATCTGACCGACACTACTCCCCCAGAGAACAATAAATCTCCTTCATTGCATCACTCAACTGCACTTC
AGTCGCAGCAGAAGTCCACTGGTGCTCCAAAAGTAATACTGGACTGGGATCATTCCAATGATGGAGCCCTCATGGTATTC
AATTCGACTCATGGCAATTTGTTCATGCCATCGCCATATGAAGTTGCTTCGTTCGGTACCCATCATGGAGCTCATATTGT
ACCTCGCAATCCAGTGTTTCAAATCCAATCTGCAAGACATCAAGTTCGTGGATGA
>Vitis vinifera DIVlike11 LOC100245771 XP_002274167.1
ATGTCAAGTGAAGTTCCAGTATGGAGCAGAGAGGAAGAGAAGGCTTTCGAGAATGCTATTGCCATGCACTGGACCGAAGA
CTGCAAGGAGGTGTGGGACAAGATTGCTTCCATGGTTCCTGGCAAGAGCGTTGATGAGCTGAAGCAACACTACCAATTTC
TCGTTGAGGATGTGAATGCAATTGAGGCTGGTCATATCCCACTTCCCAACTATGCTGCCGATGAAGCCTCGTCTTCTTCT
GTCAAGGACCATCATGCTCTTCCCTCTGCCACTTCTGATAAGCGATCCAATTGCGGTTTCGGAGGTGGGTTTTCAGGATT
GGGTCATGACTCAGCTGTACAAGGAGGGAAAGGAGGATCTAGGTCGGAGCAGGAGCGGCGGAAAGGCATTCCATGGACAG
AAGAGGAGCATAGGCTGTTTCTACTGGGTCTGGACAAGTTTGGAAAAGGGGATTGGAGAAGCATTTCCAGGAACTTTGTA
ATCTCCAGGACTCCCACTCAAGTGGCGAGCCACGCACAGAAGTACTTTATTCGCCTGAATTCCATGAACAGGGATAGGAG
GAGATCCAGTATCCATGACATTACAAGTGTGAACAATGGCGATGTGTCAACCCCTCAAGCTCCAATTACCGGCCAGCAGG
GCAACGGCAACCCAGCAAGCGCAGCTGCAGCTGGTGTGGGACCACCCCTGAAGCACCACAGGGCTCAGCCAAGCATGCCA
GCAGGTGCTCTGGGAATGTATGGAACACCTATGGGACATCCAGTGGCCGCTCCTCCAGGGCATATGGCATCAGCAGTTGG
GACTCCTGTTATGCTTCCTCCTGGACCCCATGCACCTCCCTATGTTGTCCCAGTTGCTTACCCCATGGCACCACCTCCAA
TGCACCAATAG
>Vitis vinifera DIVlike12 LOC100252776 XP_002264197.1
ATGGACTGCGATCCCTTCCCCTCCCAGTTGATTCGGACTCATTGGACTCGCCTTGATGATAAGATTTTTGAGCAGGCCTT
GGCCATCTTCCCCGAGGAGATGCCGGATCGGTGGCTGAGTATAGCCCAGCAGCTGCCGGGAAAGACGCCCGAGGACATGA
AGCTGCACTACGAGCTGCTGGTGGAGGACGTTACGAACATTGAAAACGGCAACGTTGAGATGCCCAGCTACCTGGAGGAG
GCGTGGAGGCGGGAGACGGAGCCCAGAACGAGCCATGACTCGGTTGGGAAGAAAACAAAGGAGGTTGAGAGAAAGAAAGG
GACTCCATGGACTGAAGTAGAACACAGATTATTTCTATCGGGGCTTGTTAGATTTGGAAAAGGCGATTGGAGGAGCATTT
CAAGACATGTGGTGATAACAAGAACGCCAACCCAGGTTGCCAGCCATGCCCAGAAGTTCTACCTCCGCCAAAATTCTGTG
AAGAAAGAGAGGAAGAGATCCAGCATCCATGATATCAACACCATCGAGAATTTCTCCCCCTCCGATTTCCCCAATAATTT
CTCAGGTCAACAAAAAGACGAAGTTATTGACAACCTCGACAACTTTTCCGATCTCCCCAATAATTTCCCAGATCAACAAC
AAGTTCACCACTTCCCCAATAACTTCCCAGATCAACAACCTCAAGATATCAAAACTACCCTCAACAACTACCCCAACTAT
CCCACAAATTTCCCAGATCAACAAGCTCAAGATATCAACAACACTGTCTTCGACAACTTCCCCACCAATTTCCCAGACAA
ACAAGCTCAAGATATCAACACTACCCTCCAAAACTTCCCCAACTATCCTCACAATTTCCCAGATCAACAAGGTCAACAAG
TTCAACTTGCTCAAGGAGAGGGAATAGGATATCCCACAAATTTCCCAGAGTTGCAATTGCAAACTTTTCCTCAACAAGGA
GGGGGAGGGTTTCAAACTTTTACTCACTTTTTCTCAAGATGA
>Vitis vinifera DIVlike13 LOC100242224 XP_002274908.2
ATGGAATGGTCAGATTTTCTTGAATCTTCCTTCTGCACTAATCTGCAGGCTCTTCAAACACCCCATCCTGGATGGGATTA
TGAAGAGAACAAGATGTTTGAGACTGCTTTGGCCCAACTTGGCTTTGCTACTCCAGACTTACTGCAGAAAGTGGCTGCTA
GGGTTCCTGGGAAAAGCTTTGAACAGGTTGTCAGCCATTTTGCAGCACTGGTTCAAGATATAGAAATGATTGAGTCTGCA
GGTGACTTCCCCATGTCTATGCCAGAACTGGGTACTAAGAAAGAACAAGGATCATCTGCTAGAGCCATGTCCACTGGCCA
TACATCCCGAAGGGGGGTTCCATGGACTGTACAAGAACATAAGTTGTTCCTGGTTGGACTGATAGCATTTGGGAAAGGAG
ACTGGAGGAACATATTGAGGCACTGTGTGATAACCAAGAGCCCAACCCAGGTGGCCAGCCATGCTCAGAAGTACTTCAAG
CGCCATAGCAGCTCTGCATCATCTTCTGCAAGGAGGAGACGATGCAGCATTCATGATATTCAAATTAATTTTGATGATGA
TTCCACCTCAACTATCTTGCCTAATATCTCCCAAATCTCAGATGCTTCCAGGCTGCTGCCTGCTTCCTGCAACAATGGGG
AGGAGAAGAACCCTATTTCTCCATGA
>Vitis vinifera DIVlike14 LOC104879931 XP_010652910.1
ATGAAACCTCTAGATGATTCTCATCAACAGTCTCAATACCCTCCTCCCAAAACATCACCACATCTTGTATGTGATCAAGG
TGGAGGTGAGGAGTGGGGGTGTGAAGAGAAGAGGCTGTTTGACAGTGCACAAGCGGAGCTTGATCCCAATTGTCCAGACC
TATTCCAGAAGATCCAGTCGAGGGTGCCTGGAAAAACAATTGAACAGATCAAAAGGCACTACGATCTTGTTAATAGTCCG
GTGGAGGAGAACTTGCACCACCCTCCTCAGCAGCCGCCCAGGAACCGGAGGGTGAGTAGGGAGAAACCGCCCATATCTGA
CCCAGATCCATGCCTTCCACAATGCGGGCCTTGGACTTGGCGAGAGCACGAGTTGTTTCTGATGGGGCTGATCAGGAATG
GCAGCGGTGACTGGAAGAGAATATCTAGAGATTTTGTATATACAAGAACAGCGAAGCAAGTGGGTCACCATGCCCAGGCG
TACTTAAAGCGCCCCTATCGCTTAGGTGATAGGATAAGAAGCCGTGAATTGGCTGCCAGCAGAATCAGGACATCTCAGCC
TGCGGACGCTGTGAAGTCTGCACCATCCTCGAGCGTGCTGGTGTCGACAGTACTGCCTGAGATTCTGATGGACGGCAAGT
GTTCGGGAGGGAGCAGTAAGGGGAAAGCGATAGTCCACCAACCTCCGCCGCCGACGGCATTGGAGCTGTTTCCGGCGACA
CACGTTAGTGCAGCTTCCGCTCCATCTCGACCTTCTGTGGGGAGTTTCATCATGGGCCTCCCTGCGGGGGGTGGGGCTTC
CACCTATGCAAGGAGATTTGGTGGTCATCCCGCTCTTGGCTTGCCCATTGGCATCCCTGCTGGGCCTTTCACTTCTGTTG
CTCGGGCTTCTGCTGGTTTTTCTTCCGGTGAGCTGTTGCTTGGCTTGCCCATTGGTTCACCAAGCGTCCCTGCCGGAGCT
TCTACAGCTGCTGGTTTTTCTGTGGGTGAGGACCTCTCCCCTGGCTTGCCCACTGGTTCTTCCAGCGACAGTGATTTCAC
CATTGGAGTCCCTGCAGCTGGGCCTTCCCCTTCTTTTGCTCGGGCTTCTGCTAGTTTTCCTTGGGGCGAGCTTTCCCTTG
GCTTGCCTAGTGCCTCGGCCACGATCGATGGTGATTTCATCATCGGCCTCCCTGTCTGCAGTTCCACCCAAACTCGGAGT
CATGCTGCTTCACCTCCAGTGGGAGAGCTCTCACTTGGCTGGCCCGTTGGATCTTCAATGAATGGAGTTATCACCCTGGG
CCTCCCTGCATCTGGAACTTCCATAGGAGTTCGGACTTCTGTTGCCGTTTCTGGGGATGAGCTCACCAATGGAAATTCCG
GCGGCCAAGATTCCATGATGGGTAGACCTGTTCTTAGCACTTCTAGAGTGGGTAGGGCGGCTGGTTTCCATATGGGTGCG
CCTATTGTCTCTTCAAGTGATTCTCGAACTTCTAATGCTTTTAGTACAGAAGGTATGGCAGTCGGCTGGTCGGTTGTAAC
CTATCTTAACTTTGAAACCTTTGGTGCTTTTTCCCTGGACGGTCTCATTCTTGGTTTGCCTCTTGACACCTTCATCAACA
ATCAGACTGCTGTTACTCCTCCTCCTCCCTATGGTTTCACTGTCGGTCTGCCAGTAGGCTCTTCAATGAATACTCACAAT
TCTAGGATTTTTTCTCCAACAGACTTCACAGTTGGATTTCCCGTGAGCACTTTCCCTAATACTCAAGCTTTTAGGGTTTC
CTCCCCAAGTGGCTTCACTGTTGGCTGGCCTGCTAGGATTCCTCCATCTCATCCAATTAGTAATTTCACAATTGGCACCC
CTATTGGTTATTGGATCAATCCTCAAACTAGGGCTTTTTCATTAGATCATTTCGTCATTGGCATACCTGTCACCACTGTC
AATTTTCAAACTTTTGGTGCTTCTCCAAGTGTTTTTAGTTGTGGTTTCCCAATTTCAGATTCCATGAGTACTTGTACTTC
TCAACCTTATCGGGCTTCTTCTCCATCGACTGATGACTCCACCATTGGACTACCCGTTGAGGAGTATTTCACCATGGCCT
TGCCTGTGAGTCCTCCCATCAATCAACAAACTCTTGGTGCTTCTTCTCCGAATATTATTACCACTGGCGTGCCAATTAGC
ACGTCCCCCAATACTCATACTTCTAGTACTGCTTCCTCTCTGGGTGACTTGGCCATTGGGCTGGCTATTGACACTCCCAT
CCATGCTCAAATTTCTGAGGACCCTTCTTCATCGTCACTTCCCGATCTTGATATGAGCTGA
